# Supplementary material for: FicD sensitizes cellular response to glucose fluctuations in mouse embryonic fibroblasts
Source: Proc Natl Acad Sci U S A. 2024 Sep 11;121(38):e2400781121. doi: 10.1073/pnas.2400781121 (PMC11420183; doi:10.1073/pnas.2400781121)
Supplement: Supplementary file 2 — Dataset S01 (XLSX) [file pnas.2400781121.sd01.xlsx]

## Sheet: Dataset Summary
Dataset Conditions	Genotype	Treatment
1	FicDF/F	unstressed
2	FicDF/F	starved
3	FicDF/F	2 hr refed
4	FicDF/F	4 hr refed
5	FicD-/-	unstressed
6	FicD-/-	starved
7	FicD-/-	2 hr refed
8	FicD-/-	4 hr refed

## Sheet: Sheet2
Gene		Average Log2 CPM (condition 1-8)								Differentially Expressed Genes (DEG)s defined by EdgeR
Identifier	Name	1 Flag Unt	2 Flag Sta	3 Flag 2hr	4 Flag 4hr	5 Null Unt	6 Null Sta	7 Null 2hr	8 Null 4hr	2v1 logFC	2v1 FDR	3v1 logFC	3v1 FDR	4v1 logFC	4v1 FDR	6v5 logFC	6v5 FDR	7v5 logFC	7v5 FDR	8v5 logFC	8v5 FDR	5v1 logFC	5v1 FDR	3v2 logFC	3v2 FDR	4v3 logFC	4v3 FDR	7v6 LogFC	7v6 FDR	8v7 LogFC	8v7 FDR	6v2 LogFC	6v2 FDR
ENSMUSG00000026663	Atf6	5.67264	6.11026	6.75912	6.09803	5.71126	5.86118	6.36996	6.07806	0.443855	0.000141497	1.07479	2.81338e-118	0.424598	7.32019e-18	0.150732	0.0899731	0.658765	7.78734e-35	0.367042	1.289e-10	0.0360443	0.520578	0.63032	3.02025e-10	-0.641525	3.44859e-39	0.520319	3.75937e-20	-0.267288	2.7798e-06
ENSMUSG00000020303	Stc2	1.70127	3.63525	2.9873	2.17163	3.22082	3.52278	4.74686	3.99025	1.93859	4.66404e-16	1.26905	7.21868e-21	0.466328	0.00558971	0.303324	0.0681926	1.53125	3.52894e-63	0.778917	1.93115e-12	1.5112	3.48516e-31	-0.665826	0.00168552	-0.794008	1.45963e-08	1.23997	4.37902e-43	-0.725926	1.55906e-16
ENSMUSG00000021270	Hsp90aa1	10.1589	10.0926	10.4988	10.3504	10.1966	10.1899	10.4212	10.3222	-0.0593338	0.433539	0.328113	1.0498e-11	0.19049	1.92183e-06	-0.00766066	0.967819	0.222577	1.89248e-10	0.1242	0.0072107	0.0379974	0.40749	0.387004	1.38455e-10	-0.128942	0.00611021	0.242528	2.39604e-08	-0.0738446	0.121197
ENSMUSG00000004951	Hspb1	6.47074	6.24629	6.2719	6.40885	6.0434	5.97868	6.34071	6.19408	-0.216273	0.0140489	-0.210164	2.39422e-05	-0.0613909	0.262508	-0.0663219	0.53792	0.296104	6.96514e-07	0.149253	0.00438696	-0.425568	2.63547e-19	0.00601782	0.944862	0.157634	0.00363659	0.374083	2.34266e-09	-0.122069	0.0539474
ENSMUSG00000026864	Hspa5	9.9359	10.222	10.8629	10.0613	9.82478	9.53527	9.8978	9.82787	0.293319	0.165976	0.914797	1.96821e-34	0.124104	0.096562	-0.290477	1.01791e-09	0.0710691	0.0733527	0.00188251	0.985596	-0.110725	0.0013158	0.620715	0.000459804	-0.781525	1.99117e-15	0.373878	7.43808e-17	-0.0446628	0.448541
ENSMUSG00000040152	Thbs1	9.25914	8.66063	10.7131	9.47343	11.3327	11.0675	12.0259	11.0628	-0.591534	2.52928e-10	1.44227	3.16042e-203	0.213202	2.98856e-09	-0.266102	9.32698e-06	0.691099	1.63848e-67	-0.271356	1.30756e-10	2.07386	0	2.03326	3.03112e-109	-1.22027	1.19059e-150	0.969665	1.21508e-80	-0.937992	1.46432e-111	2.40339	7.81987e-138
ENSMUSG00000025757	Hspa4l	6.31097	6.38797	6.4678	6.34461	6.71975	6.66403	6.72479	6.70789	0.0831858	0.342113	0.144421	0.00459855	0.031168	0.603443	-0.0554307	0.641356	0.00514294	0.949596	-0.0107744	0.854632	0.407063	7.01499e-18	0.0610422	0.408754	-0.104531	0.0599794	0.072458	0.203106	0.00853174	0.900474
ENSMUSG00000039474	Wfs1	4.776	5.17509	4.97407	4.58124	4.67873	4.68313	4.40075	4.64152	0.4055	0.00272308	0.189391	0.00516726	-0.195894	0.00612821	0.00231957	1	-0.281797	3.95495e-05	-0.0365618	0.695631	-0.0953733	0.154297	-0.218545	0.082573	-0.376093	6.6283e-07	-0.271865	0.000126897	0.269215	0.000970422
ENSMUSG00000025980	Hspd1	8.96672	8.92388	9.31335	9.19906	8.54843	8.48806	8.73854	8.75308	-0.0358629	0.679832	0.33473	1.76181e-11	0.231203	3.36181e-09	-0.0612837	0.486214	0.188038	5.75069e-08	0.203149	2.28387e-06	-0.417975	4.90072e-27	0.370354	2.12408e-08	-0.0947737	0.0775715	0.261571	5.58256e-10	0.0397115	0.401922
ENSMUSG00000024079	Eif2ak2	6.11656	6.14914	6.34139	6.6302	6.33706	6.4962	6.42079	6.4563	0.039294	0.659967	0.213598	2.0424e-05	0.511053	2.04903e-15	0.156792	0.0856269	0.083152	0.224162	0.115332	0.0699688	0.222142	6.04914e-07	0.173365	0.0171602	0.307032	4.56732e-05	-0.0619647	0.447007	0.0574889	0.465796
ENSMUSG00000006673	Qrich1	7.02376	7.03818	7.28016	7.11377	7.11553	7.08206	7.18253	7.14099	0.0216627	0.791854	0.24504	1.35116e-08	0.0903358	0.0626566	-0.0339438	0.770359	0.0668565	0.154068	0.0253435	0.651986	0.0916833	0.0249326	0.222999	0.000145844	-0.146102	0.00492355	0.112863	0.0258749	-0.0170539	0.780102
ENSMUSG00000029657	Hsph1	7.53555	7.22916	7.30443	7.47945	7.70374	7.62288	7.33826	7.65923	-0.299358	4.01422e-08	-0.243028	9.34162e-08	-0.0574985	0.206034	-0.0823074	0.277669	-0.367252	7.73621e-23	-0.0461727	0.351889	0.16875	6.01309e-06	0.0560549	0.412965	0.194347	0.000153186	-0.272691	4.06394e-10	0.345614	4.78777e-16
ENSMUSG00000027810	Eif2a	6.08259	6.27162	6.22631	6.0886	6.1872	6.21401	6.19367	6.09902	0.194991	0.00803253	0.13105	0.0131151	0.00309615	0.959979	0.0248485	0.882784	0.00289331	0.95339	-0.0908234	0.106822	0.10606	0.0459819	-0.0639426	0.375619	-0.119202	0.0423246	-0.00932425	0.886823	-0.0693773	0.199914
ENSMUSG00000026672	Optn	4.51579	5.03022	5.01254	4.64256	5.10603	5.23672	5.37607	5.09216	0.520638	5.13216e-11	0.485388	3.20995e-14	0.128317	0.11767	0.127516	0.207813	0.267698	2.88946e-05	-0.0194749	0.849455	0.5938	2.67076e-21	-0.0356816	0.696814	-0.348302	3.84881e-06	0.152244	0.0229391	-0.262515	0.000128371
ENSMUSG00000021831	Ero1a	5.96618	6.83138	7.02794	6.23924	5.83933	5.90781	6.19887	5.93963	0.8717	3.28417e-20	1.04998	4.31353e-118	0.271158	2.60395e-08	0.0659704	0.56318	0.358881	2.43155e-11	0.0988127	0.0836505	-0.126419	0.0107299	0.177776	0.0609742	-0.769931	7.42915e-57	0.304768	3.03636e-07	-0.235636	3.99854e-05	-0.926505	1.03326e-22
ENSMUSG00000026353	Ubxn4	7.11036	7.09732	7.22412	7.06698	7.17511	7.14312	7.36696	7.15903	-0.00579839	0.951607	0.101703	0.0364129	-0.0443868	0.315792	-0.0322795	0.782423	0.190323	8.96338e-06	-0.0174134	0.759017	0.0652251	0.0977488	0.107619	0.110734	-0.137341	0.00879898	0.234939	3.98727e-06	-0.183229	0.000183381
ENSMUSG00000022136	Dnajc3	7.13235	7.0333	7.43569	7.16366	7.28718	7.17599	7.32001	7.1872	-0.0924958	0.349758	0.292034	6.39447e-10	0.0294888	0.529754	-0.112486	0.0955726	0.0308957	0.515973	-0.100601	0.0421191	0.155343	4.93201e-05	0.383571	2.40864e-06	-0.253335	1.17094e-06	0.155694	0.0012855	-0.107078	0.0351899
ENSMUSG00000018669	Cdk5rap3	5.70662	5.75715	5.5355	5.45567	5.60753	5.51193	5.35442	5.40989	0.0585393	0.512671	-0.182363	0.000670828	-0.251391	4.13304e-06	-0.0954387	0.475291	-0.254084	2.66271e-05	-0.198289	0.00108503	-0.0973133	0.0648371	-0.241012	0.000451317	-0.0602259	0.392321	-0.146515	0.0703853	0.0801499	0.293036
ENSMUSG00000032575	Manf	6.50465	6.46027	6.85325	6.53613	6.66215	6.52008	6.7024	6.73164	-0.0376559	0.838069	0.338235	2.2234e-10	0.0287628	0.703952	-0.142642	0.168134	0.0378387	0.54032	0.0688802	0.272819	0.158384	0.000764598	0.374378	0.00136238	-0.29954	9.65086e-05	0.192474	0.00275295	0.055969	0.373925
ENSMUSG00000028343	Erp44	6.04665	5.94778	6.19827	6.10507	6.32972	6.32478	6.38405	6.35689	-0.0915349	0.208928	0.140899	0.00308751	0.057646	0.287178	-0.00510086	0.987134	0.051533	0.310161	0.0274779	0.711824	0.284016	6.81229e-10	0.231967	0.000266121	-0.0743067	0.223637	0.0686017	0.189702	0.000641321	0.999171
ENSMUSG00000030847	Bag3	5.99578	5.65752	6.18855	5.77416	6.3424	6.13801	6.71633	6.23667	-0.330315	7.84316e-07	0.182081	0.000429973	-0.221534	1.87389e-05	-0.205095	0.000774013	0.371924	1.18453e-20	-0.1077	0.0305664	0.348413	2.28316e-14	0.512042	8.27995e-16	-0.394962	1.63445e-13	0.589249	7.15477e-36	-0.455082	1.05234e-24
ENSMUSG00000054455	Vapb	6.91522	6.88185	7.05056	6.9926	7.04019	6.97172	7.03836	6.99693	-0.0265854	0.745472	0.123203	0.00368169	0.0756732	0.105723	-0.0690432	0.410207	-0.00484812	0.931425	-0.0450257	0.363425	0.125574	0.00145202	0.149879	0.0125258	-0.0388526	0.497148	0.0766877	0.100796	-0.0158053	0.766269
ENSMUSG00000005102	Eif2ak4	5.5928	5.70309	5.91121	5.66539	5.53775	5.51907	5.85558	5.49955	0.116953	0.110194	0.305454	6.99157e-09	0.0725884	0.233121	-0.0198954	0.916898	0.316225	1.04702e-09	-0.0390726	0.668838	-0.0546067	0.327514	0.188649	0.00543771	-0.22447	0.000196999	0.348318	6.50797e-10	-0.330684	3.32615e-06
ENSMUSG00000055401	Fbxo6	4.76435	4.81961	4.43836	4.2525	4.64719	4.6452	4.16804	4.15284	0.0639288	0.574456	-0.336906	2.85928e-05	-0.512313	6.78935e-14	0.000797526	1	-0.478693	2.09199e-11	-0.49181	6.03706e-10	-0.120475	0.0766263	-0.39996	9.4114e-05	-0.16679	0.105049	-0.467527	3.14917e-10	0.0117807	0.936467
ENSMUSG00000039615	Stub1	7.76267	7.64784	7.57657	7.55991	7.67961	7.61862	7.60874	7.4703	-0.107321	0.144835	-0.197534	1.74331e-06	-0.203621	2.81494e-07	-0.0618004	0.47093	-0.0722959	0.0740183	-0.210983	4.2894e-06	-0.0824892	0.0376532	-0.0901684	0.171036	0.00274293	0.970186	0.0015356	0.983438	-0.113938	0.0194655
ENSMUSG00000021702	Thbs4	-2.5536	-1.82817	-2.58745	-2.88281	6.59806	6.85196	6.96062	6.97124							0.251908	2.88967e-06	0.358808	1.60124e-18	0.37104	6.73433e-15	9.13122	0					0.119338	0.00655127	0.0365206	0.497571	8.68131	0
ENSMUSG00000027230	Creb3l1	6.51579	6.35368	6.95976	6.86869	5.98707	5.86857	6.75271	6.75455	-0.154739	0.0124632	0.433003	7.76332e-26	0.352873	5.21986e-17	-0.118427	0.245167	0.762274	2.37777e-69	0.764853	1.17322e-67	-0.526412	2.53415e-34	0.587341	1.07022e-25	-0.071399	0.153606	0.893015	4.85144e-65	0.0272464	0.615091
ENSMUSG00000032437	Stt3b	7.98568	7.99611	8.28112	8.09881	8.22629	8.18696	8.28913	8.19324	0.0173861	0.835118	0.284288	8.66582e-14	0.112081	0.00447033	-0.0404803	0.743955	0.0604113	0.136313	-0.0349035	0.503154	0.24174	2.21908e-10	0.266236	4.49955e-06	-0.163233	0.000247016	0.11331	0.0136825	-0.0708397	0.102395
ENSMUSG00000040234	Tm7sf3	6.15584	6.24518	5.904	5.76264	5.9479	6.08572	5.80645	5.72765	0.0961179	0.157233	-0.262604	7.15355e-07	-0.395729	1.47629e-15	0.13844	0.0537304	-0.142169	0.00379204	-0.218094	6.36805e-05	-0.209487	3.15148e-06	-0.359245	8.34442e-08	-0.123766	0.0724385	-0.268546	4.1768e-08	-0.05114	0.411085
ENSMUSG00000024807	Syvn1	6.69676	6.64396	6.50309	6.39372	6.30135	6.11215	6.2312	6.26243	-0.0460423	0.609612	-0.204281	3.90792e-06	-0.303819	1.00299e-12	-0.190019	0.00125338	-0.074204	0.13909	-0.0412478	0.50181	-0.393892	1.59661e-23	-0.158979	0.023932	-0.0906771	0.0975313	0.128496	0.0181751	0.0571115	0.361254
ENSMUSG00000043241	Upf2	5.51412	5.65816	6.07365	5.71008	5.27802	5.39622	5.73101	5.64331	0.149718	0.0896746	0.546787	2.14434e-28	0.194208	0.000279268	0.114938	0.264716	0.447152	5.29813e-15	0.359637	1.02467e-09	-0.232921	2.12495e-05	0.397296	8.26896e-08	-0.343904	1.93183e-10	0.344421	2.58653e-09	-0.0629114	0.351326
ENSMUSG00000031668	Eif2ak3	5.46564	5.61896	5.00663	5.56291	5.85102	5.77673	5.38827	5.87877	0.158788	0.0410502	-0.471169	1.32631e-16	0.0946334	0.107438	-0.0775085	0.513663	-0.462266	4.8306e-16	0.0234712	0.735505	0.386031	2.44966e-14	-0.630245	4.50647e-18	0.574659	2.29125e-21	-0.373047	2.41469e-09	0.510758	2.38583e-17
ENSMUSG00000015461	Atf6b	6.44862	6.26386	6.19542	6.20386	6.67451	6.58744	6.6168	6.5665	-0.176905	0.00643282	-0.263927	1.23543e-08	-0.246798	1.81182e-07	-0.0882045	0.267388	-0.0580232	0.23266	-0.109267	0.0363996	0.226402	5.68097e-08	-0.087372	0.207473	0.0263451	0.703628	0.0423456	0.43664	-0.0265636	0.670643
ENSMUSG00000025237	Parp6	3.64825	3.75875	3.50251	3.50986	3.73123	3.77027	3.56399	3.65668	0.1204	0.354882	-0.154446	0.121481	-0.135841	0.208972	0.0359335	0.919392	-0.170013	0.106356	-0.0748568	0.517762	0.0837249	0.42486	-0.275159	0.00930643	0.027406	0.863675	-0.193551	0.0862412	0.119541	0.294857
ENSMUSG00000025887	Casp12	5.11931	4.90168	4.48038	4.17	4.74168	4.73287	4.24019	4.07961	-0.211209	0.0201644	-0.646357	5.54272e-19	-0.947052	3.80808e-43	-0.013351	0.976142	-0.507387	3.57788e-13	-0.666092	2.2508e-19	-0.374674	8.4943e-10	-0.437045	5.00494e-06	-0.292129	0.00205509	-0.481184	3.53701e-09	-0.134461	0.153001
ENSMUSG00000020484	Xbp1	6.10261	6.28233	6.21742	5.65407	5.90482	5.60535	6.07946	5.89613	0.186497	0.185005	0.104518	0.0357315	-0.447935	2.52486e-17	-0.298058	3.47581e-06	0.17587	0.00163482	-0.00731772	0.911645	-0.19825	7.0808e-05	-0.0832392	0.490852	-0.543499	3.19811e-22	0.486093	1.58685e-17	-0.15886	0.00674336
ENSMUSG00000040435	Ppp1r15a	5.16145	6.48697	5.02946	5.08559	5.54855	5.63541	5.43171	5.6945	1.33238	9.73867e-15	-0.144599	0.0571937	-0.0763546	0.264009	0.0847824	0.497886	-0.114812	0.0758389	0.145573	0.0109709	0.386939	2.1001e-12	-1.47662	2.30679e-20	0.0767928	0.390986	-0.188441	0.00849468	0.284564	4.24834e-06	-0.854513	3.40194e-07
ENSMUSG00000070348	Ccnd1	6.52849	6.21221	7.11308	6.93408	7.92752	7.80116	7.87074	7.51896	-0.308602	0.00031176	0.572394	4.86992e-43	0.405272	2.61536e-22	-0.127881	0.0950442	-0.0595146	0.223207	-0.411115	3.39219e-18	1.40026	4.3947e-240	0.88131	3.57667e-31	-0.15863	0.00104893	0.0808613	0.0819787	-0.327324	5.8124e-15	1.58489	9.74662e-96
ENSMUSG00000025408	Ddit3_1	5.02901	6.78488	4.75877	4.84091	5.22659	5.38679	4.87549	4.98103	1.76303	1.62836e-17	-0.282489	6.83789e-06	-0.187118	0.00630267	0.158029	0.254406	-0.351093	1.78299e-06	-0.246858	0.00432266	0.198154	0.0038017	-2.04464	7.2173e-28	0.103649	0.228569	-0.49604	1.16477e-12	0.128572	0.118117	-1.4008	3.87891e-12
ENSMUSG00000027540	Ptpn1	6.67666	6.35481	7.03999	6.69041	6.78829	6.70782	7.22186	6.99579	-0.313901	3.54259e-06	0.352128	2.04165e-16	0.013895	0.810108	-0.0801232	0.30193	0.432487	6.11076e-30	0.207602	6.08423e-06	0.110746	0.00584317	0.665849	3.36482e-24	-0.329603	2.72004e-11	0.524616	1.10736e-38	-0.200099	3.5168e-06
ENSMUSG00000022556	Hsf1	6.21107	6.23771	6.37686	6.32537	6.00351	6.10352	6.23286	6.18271	0.0335832	0.717922	0.15335	0.00581642	0.112543	0.0434819	0.100776	0.236899	0.227358	2.47174e-06	0.179553	0.000489196	-0.20927	3.44346e-05	0.11982	0.0829033	-0.0320396	0.65762	0.138771	0.0054553	-0.0231981	0.694181
ENSMUSG00000042406	Atf4	8.2207	9.16699	8.2864	8.09166	8.04061	8.19674	8.01662	8.13711	0.953482	1.43877e-30	0.0539969	0.242687	-0.129195	0.0118106	0.15517	0.0117029	-0.0259808	0.579118	0.0948308	0.0408441	-0.179475	3.09149e-06	-0.899409	1.10601e-27	-0.174771	0.00365496	-0.168799	0.000154595	0.145266	0.000543707	-0.973345	1.14644e-30
ENSMUSG00000043019	Edem3	6.14775	6.01554	6.27109	6.22197	6.48789	6.42577	6.44018	6.46285	-0.125538	0.126316	0.111481	0.0216682	0.0717402	0.215019	-0.06309	0.599591	-0.0487639	0.321885	-0.0259451	0.645551	0.340261	9.29314e-17	0.236552	0.00136543	-0.0308662	0.685878	0.0263198	0.708802	0.0473017	0.414367
ENSMUSG00000025873	Faf2	7.15703	6.99108	7.15632	7.22793	7.17794	7.11809	7.20871	7.22643	-0.158982	0.00627968	-0.0122325	0.799052	0.0696893	0.104427	-0.0608294	0.480837	0.0294483	0.480013	0.0471303	0.332626	0.0212711	0.623429	0.146435	0.0128256	0.0907506	0.0590594	0.102346	0.0212775	0.0423695	0.373854
ENSMUSG00000021725	Parp8	4.75738	4.7902	5.32235	4.83861	4.28591	4.2973	4.79426	4.42505	0.0385943	0.767169	0.553711	2.91251e-19	0.0824953	0.29024	0.00875179	0.986232	0.504612	2.8462e-10	0.13763	0.162956	-0.467996	1.38942e-09	0.514393	1.13399e-09	-0.462437	4.30832e-12	0.5085	1.32767e-13	-0.342124	2.575e-06
ENSMUSG00000026883	Dab2ip	6.51817	6.5079	6.44611	6.29189	6.72509	6.68755	6.62994	6.68757	-0.00270888	0.982614	-0.0820531	0.137123	-0.227033	1.09776e-05	-0.0394829	0.758684	-0.0968063	0.0214364	-0.0396299	0.450509	0.208884	1.21224e-05	-0.0803787	0.245884	-0.136225	0.0150874	-0.0451226	0.409533	0.0817389	0.0917538
ENSMUSG00000002307	Daxx	5.41792	5.42233	5.78128	5.80005	5.64703	5.63146	5.768	5.89308	0.0116827	0.925491	0.351892	2.2333e-09	0.380502	1.45716e-11	-0.0195926	0.934037	0.119252	0.0827788	0.242	2.15836e-05	0.23211	3.04533e-05	0.339976	6.21028e-06	0.0375691	0.633672	0.150173	0.0307439	0.148012	0.0245802
ENSMUSG00000046324	Ermp1	6.38067	6.02674	5.86061	5.93648	5.97786	5.99536	5.83618	5.83699	-0.346382	7.7957e-09	-0.529429	5.37372e-27	-0.442889	1.10863e-17	0.0166705	0.929145	-0.143417	0.00382881	-0.140879	0.0160825	-0.400986	1.93622e-19	-0.183913	0.00625773	0.0954126	0.178096	-0.147825	0.00493753	0.0270823	0.70554
ENSMUSG00000018217	Pmp22	6.31834	6.25618	5.92244	5.84692	6.83025	6.77972	6.62863	6.61656	-0.0540186	0.612475	-0.405448	1.91924e-11	-0.472148	4.65221e-18	-0.0527302	0.701271	-0.205983	0.000105773	-0.215195	0.00036219	0.514521	2.44215e-20	-0.351902	3.3162e-06	-0.05786	0.441101	-0.141169	0.00347953	0.0154968	0.835278
ENSMUSG00000026628	Atf3	2.90322	5.00302	4.25097	2.93475	3.38348	3.12607	5.41548	3.17265	2.10523	5.09687e-29	1.33124	8.54013e-36	0.0308162	0.857069	-0.260636	0.0964069	2.03058	1.25009e-188	-0.209104	0.0724453	0.477729	3.77585e-06	-0.771202	1.12537e-05	-1.29185	5.616e-30	2.30359	3.60595e-210	-2.21443	2.54111e-192	-1.87975	6.64602e-25
ENSMUSG00000015839	Nfe2l2	6.56307	6.77849	7.28155	6.65255	6.6321	6.70593	7.42599	6.91214	0.222078	0.00181661	0.706964	1.99687e-71	0.0893908	0.0633106	0.0735263	0.412776	0.793352	1.05434e-91	0.280694	5.63988e-10	0.0677352	0.120023	0.484657	3.06561e-14	-0.60893	8.9597e-42	0.731877	4.89675e-65	-0.487975	2.90317e-31
ENSMUSG00000091971	Hspa1a	4.96581	4.42796	4.38845	5.01786	5.10698	4.91834	4.34007	4.9892	-0.529536	0.000132381	-0.590716	1.00583e-13	0.0501126	0.511175	-0.192249	0.0262231	-0.770339	1.24567e-33	-0.12186	0.0773061	0.14418	0.0210835	-0.0598669	0.725972	0.649772	7.16267e-14	-0.565938	1.27513e-16	0.673091	8.74687e-23
ENSMUSG00000023286	Ube2j2	6.38667	6.2389	6.77351	6.45073	6.29904	6.2983	6.62421	6.40193	-0.140668	0.0397619	0.376055	2.76464e-19	0.0636937	0.195913	-0.00121696	1	0.323162	1.79267e-09	0.100765	0.0674596	-0.0873665	0.0497172	0.516175	4.52986e-18	-0.303589	5.59438e-11	0.336541	3.08775e-09	-0.197405	0.000690136
ENSMUSG00000052584	Serp2	1.92023	1.74665	1.23265	1.78088	2.5369	2.28976	2.27846	2.15716	-0.170146	0.493117	-0.692041	0.000419529	-0.140519	0.510866	-0.240989	0.464542	-0.249802	0.147829	-0.377363	0.0284069	0.605477	0.000158349	-0.522372	0.011849	0.560061	0.00999323	0.00250205	1	-0.104763	0.627958
ENSMUSG00000032392	Parp16	2.65514	2.61323	1.83316	2.64101	2.24804	2.06834	1.0017	2.28968	-0.0387402	0.884871	-0.827175	5.74665e-09	-0.0173285	0.93943	-0.178229	0.642765	-1.24067	6.61725e-12	0.0368511	0.881689	-0.397674	0.00275467	-0.791244	2.77097e-05	0.819248	3.64003e-07	-1.05043	6.11156e-08	1.30177	1.01202e-11
ENSMUSG00000029020	Mfn2	7.08773	7.06189	7.25984	7.22757	7.31888	7.3083	7.39702	7.3355	-0.0185277	0.815108	0.160986	8.19847e-05	0.139611	0.000809412	-0.0114129	0.944311	0.0766286	0.04066	0.0149607	0.78522	0.231468	1.42722e-10	0.179126	0.00193366	-0.0126834	0.83427	0.100158	0.0174912	-0.0370414	0.447966
ENSMUSG00000041594	Tmtc4	5.17154	5.19595	4.95136	4.63814	4.56547	4.58084	4.28337	4.12714	0.0310474	0.771674	-0.227821	0.00184472	-0.53232	1.68999e-17	0.0152485	0.969701	-0.286766	0.00222588	-0.440268	2.36122e-07	-0.603389	6.55486e-20	-0.260598	0.00463034	-0.296038	0.000601984	-0.289778	0.00116983	-0.128617	0.194852
ENSMUSG00000038648	Creb3l2	6.52952	6.48581	6.41544	6.6107	6.11314	6.10359	5.98562	6.44649	-0.0369478	0.645932	-0.125333	0.00625615	0.0812315	0.0849569	-0.0123486	0.965196	-0.131533	0.00794889	0.328929	2.79768e-10	-0.413316	1.52508e-21	-0.0890513	0.180366	0.215198	1.76711e-05	-0.106067	0.0702967	0.484458	1.62297e-22
ENSMUSG00000026142	Rhbdd1	4.97471	5.63419	5.5903	4.75929	5.01412	5.23633	5.20478	4.92037	0.665989	1.5524e-08	0.60443	4.55049e-22	-0.218279	0.000992633	0.219208	0.0385437	0.183913	0.0177631	-0.0994079	0.231552	0.0447524	0.568857	-0.0622718	0.628051	-0.813263	9.78176e-30	-0.0231457	0.812393	-0.257682	0.000354068
ENSMUSG00000005078	Jkamp	4.55368	4.52415	4.18026	4.33678	4.73202	4.73616	4.57887	4.6839	-0.0218399	0.872998	-0.382813	4.00189e-07	-0.217025	0.00711355	-0.000439885	1	-0.155253	0.0357781	-0.0554584	0.572811	0.182925	0.0117351	-0.361924	4.95432e-05	0.174807	0.0593973	-0.1428	0.0543812	0.124436	0.133028
ENSMUSG00000053334	Ficd	3.41436	3.47873	2.33509	3.3787	-0.846133	-1.04943	-1.24816	-0.989804	0.071021	0.664302	-1.0877	4.27498e-22	-0.0350939	0.796677							-4.22812	8.81599e-129	-1.15909	2.35145e-18	1.06111	1.49405e-15					-4.51016	1.66493e-112
ENSMUSG00000038312	Edem2	5.06704	5.06789	4.73799	4.90271	5.0851	5.09467	4.9123	4.90052	0.0095372	0.946561	-0.340021	2.13878e-07	-0.165226	0.00939843	0.00618674	0.987471	-0.17843	0.0341116	-0.188741	0.0252257	0.0219949	0.79952	-0.349091	3.5213e-05	0.183501	0.0212905	-0.173535	0.0167401	0.0149818	0.895446
ENSMUSG00000018442	Derl2	5.25284	5.37618	5.28013	5.33349	5.33236	5.33998	5.2694	5.29675	0.129349	0.101139	0.0138368	0.836542	0.0793997	0.1873	0.00562675	0.989825	-0.0639306	0.351923	-0.0392477	0.642558	0.07842	0.157213	-0.115334	0.175557	0.0741953	0.341119	-0.0578453	0.481096	0.0497973	0.542787
ENSMUSG00000046404	Yod1	3.04517	3.15495	3.20507	3.05681	2.91402	3.03582	3.00395	3.02189	0.112758	0.582487	0.14175	0.336146	0.00671704	0.968126	0.127584	0.724353	0.097799	0.552122	0.114651	0.530627	-0.139386	0.392394	0.0288903	0.878644	-0.125055	0.420398	-0.0170462	0.918515	0.0420979	0.792681
ENSMUSG00000048249	Crebrf	4.29957	5.02311	3.57429	4.09463	4.43851	4.79285	3.76302	4.1209	0.728374	4.05917e-20	-0.73537	2.46237e-20	-0.208351	0.0155212	0.353255	4.71375e-05	-0.677023	1.37542e-18	-0.318817	5.91564e-05	0.13745	0.057708	-1.46479	4.25666e-56	0.536394	6.56694e-08	-1.01803	5.94996e-41	0.382646	1.01176e-05
ENSMUSG00000040462	Os9	6.63947	6.73704	6.72161	6.61561	7.09521	7.17812	7.25013	7.12515	0.104947	0.109992	0.0708909	0.111666	-0.0252697	0.62595	0.0812291	0.288804	0.153264	0.000320395	0.0288656	0.63658	0.457111	3.34531e-34	-0.03427	0.614607	-0.0872756	0.095998	0.084152	0.0970271	-0.0998637	0.0667096
ENSMUSG00000019295	Tmem129	4.95105	4.98673	4.84318	5.05898	5.45687	5.50406	5.31271	5.61014	0.043473	0.737891	-0.119913	0.0575915	0.108106	0.0973163	0.0465593	0.776461	-0.146261	0.0143024	0.151771	0.0129253	0.508348	2.26263e-21	-0.162695	0.0858026	0.236537	0.000621305	-0.18048	0.00692973	0.322452	9.80473e-08
ENSMUSG00000027313	Chac1	4.50888	6.69995	2.20872	3.37312	4.5973	4.60009	3.33041	4.2776	2.1981	7.60548e-69	-2.3216	3.73763e-111	-1.13158	1.06301e-40	-0.000800098	1	-1.26861	4.57433e-49	-0.320822	4.59198e-05	0.0929151	0.222569	-4.51566	3.94569e-190	1.19417	2.32989e-16	-1.25622	7.90959e-51	0.972392	6.1964e-26	-2.10246	1.63728e-65
ENSMUSG00000020311	Erlec1	4.72055	4.62973	4.77362	4.62397	4.71958	4.69118	4.67805	4.68351	-0.0832617	0.517291	0.0445088	0.611998	-0.0968483	0.239583	-0.0268503	0.912546	-0.0432203	0.589978	-0.0353454	0.713436	0.000957485	1	0.126862	0.200507	-0.132694	0.116478	-0.00409182	0.98342	0.0323163	0.755004
ENSMUSG00000025935	Tram1	7.0385	6.95617	7.1559	7.14494	7.20626	7.17053	7.24542	7.16169	-0.0753807	0.240741	0.106831	0.0287603	0.104677	0.0134896	-0.0362004	0.759996	0.0371254	0.351358	-0.0458078	0.455292	0.168037	4.38211e-06	0.181607	0.00506118	0.00704026	0.916239	0.0855073	0.0705622	-0.0583712	0.306117
ENSMUSG00000030104	Edem1	6.86444	6.96489	7.11245	6.73384	7.03875	7.02803	7.06914	6.87614	0.107491	0.176759	0.237675	1.5411e-06	-0.131173	0.00771782	-0.0121695	0.944414	0.0286834	0.529439	-0.165361	0.000503324	0.175809	0.000160557	0.129164	0.0548951	-0.360076	4.6707e-14	0.0531311	0.265154	-0.169536	0.000228334
ENSMUSG00000022365	Derl1	6.95455	7.14749	7.21122	6.98316	6.73561	6.71442	6.75973	6.66519	0.199864	0.00767208	0.246536	8.44877e-07	0.0272626	0.623723	-0.0220443	0.89243	0.0209636	0.668392	-0.0729616	0.196246	-0.217606	2.81339e-07	0.0456293	0.579663	-0.210107	0.000195736	0.055356	0.301969	-0.0695312	0.203125
ENSMUSG00000075701	Selenos	5.2577	5.18168	5.60703	5.34252	5.54752	5.44232	5.69361	5.54222	-0.0689594	0.433263	0.33694	1.38163e-10	0.0833451	0.171479	-0.103989	0.391468	0.14634	0.00775687	-0.00370024	0.954938	0.288177	8.80988e-09	0.406246	5.52225e-09	-0.244896	5.73499e-05	0.261727	7.06733e-05	-0.12528	0.0430183
ENSMUSG00000027938	Creb3l4	-0.365648	-0.100004	-0.856303	-0.642421	-0.727939	-0.455895	-0.873271	-0.416887	0.2527	0.569483
ENSMUSG00000023010	Tmbim6	9.12315	8.95817	9.12984	9.07222	8.91094	8.82424	9.00691	8.86371	-0.157823	0.00533733	-0.00444421	0.922439	-0.0518376	0.158338	-0.0874847	0.274671	0.0941386	0.009705	-0.0487024	0.28805	-0.211715	4.83837e-10	0.153053	0.00902383	-0.0385433	0.434135	0.19373	2.30989e-05	-0.118179	0.00354867
ENSMUSG00000020715	Ern1	5.10981	5.4747	5.63215	5.34627	4.67021	4.75082	5.11472	4.83032	0.370907	5.7434e-05	0.510465	8.84137e-17	0.235566	0.000226812	0.0781395	0.666219	0.445253	5.53627e-14	0.15927	0.0534775	-0.439563	1.6342e-11	0.138895	0.111264	-0.266094	1.3594e-05	0.378634	2.00777e-07	-0.260653	0.000378521
ENSMUSG00000008429	Herpud2	5.23551	5.50604	4.72983	4.97182	5.52719	5.58272	5.2952	5.2846	0.277598	0.000406605	-0.517036	5.95725e-16	-0.264761	2.58576e-05	0.0534064	0.6896	-0.234393	4.86549e-06	-0.244796	1.48814e-05	0.292858	7.23413e-08	-0.794923	1.00663e-25	0.261135	0.000274932	-0.275429	1.67376e-06	0.0140629	0.85727
ENSMUSG00000031770	Herpud1	5.92488	7.45292	5.21856	5.0705	5.94386	5.90608	5.38712	5.36163	1.53533	5.68543e-18	-0.717274	5.72816e-38	-0.852371	3.38701e-43	-0.0408608	0.809238	-0.555788	4.70463e-23	-0.582743	1.406e-27	0.0199085	0.752212	-2.25288	1.68979e-44	-0.126474	0.105555	-0.503385	2.30803e-15	-0.00250614	0.996973	-1.54971	1.62009e-19
ENSMUSG00000041548	Hspb8	5.42468	5.03412	5.3107	5.15653	5.78074	5.63359	5.84736	5.62526	-0.382111	1.21525e-06	-0.125041	0.100641	-0.27075	0.000100408	-0.148937	0.211834	0.0651948	0.333878	-0.155484	0.00883297	0.354976	1.25341e-11	0.25773	0.00899804	-0.136498	0.176799	0.226043	0.00192353	-0.196063	0.00108382
ENSMUSG00000014905	Dnajb9	3.74258	4.25219	3.82005	3.73911	4.15651	4.2312	4.35425	4.28868	0.515557	0.00178986	0.0694985	0.504438	-0.00169665	0.995393	0.0759021	0.802444	0.196755	0.0243135	0.131548	0.206379	0.41919	1.36041e-06	-0.448706	0.00218439	-0.0615928	0.662937	0.132361	0.246529	-0.0404903	0.726334
ENSMUSG00000031751	Amfr	7.73743	7.77214	8.10962	7.90134	7.71361	7.68475	7.94875	7.76813	0.0416064	0.568937	0.360829	3.86308e-19	0.162864	1.27855e-05	-0.0296238	0.819125	0.233614	1.14218e-10	0.0533633	0.266127	-0.0236713	0.580641	0.318743	3.5266e-08	-0.189114	1.51908e-05	0.275382	5.76779e-10	-0.15564	0.000166593
ENSMUSG00000005374	Tbl2	6.05862	6.03406	6.30628	6.32057	6.00434	5.98409	6.0397	6.25674	-0.0178709	0.867933	0.236074	1.34026e-06	0.260471	2.05057e-08	-0.0224988	0.919392	0.0308385	0.588759	0.248239	2.51199e-06	-0.0517134	0.353318	0.253468	0.000204958	0.0331905	0.59197	0.0661892	0.260878	0.241818	2.92938e-07
ENSMUSG00000031849	Comp	-0.925447	-1.57375	-1.60809	-1.01124	0.963253	1.14188	0.776665	0.91516							0.180423	0.810925	-0.197008	0.548806	-0.0477973	0.898578	1.87271	3.5991e-10					-0.369512	0.126176	0.177436	0.567075	2.71562	1.1656e-18
ENSMUSG00000027808	Serp1	7.14463	7.06089	7.53337	7.31381	7.1012	6.98406	7.28022	7.20403	-0.0769724	0.383877	0.378099	7.66068e-20	0.167573	0.000250001	-0.117376	0.137724	0.177249	4.49796e-05	0.101952	0.0423669	-0.0439049	0.309633	0.454189	7.24995e-11	-0.201224	0.000157492	0.306628	2.7052e-10	-0.0505732	0.327883
ENSMUSG00000070883	Ccdc173	0.21835	0.492453	-0.702911	0.168215	0.0303431	-0.178955	-0.884302	-0.190846	0.267864	0.459678	-0.931647	0.00381898	-0.0515666	0.962872							-0.20027	0.581008	-1.20025	0.000302209	0.887465	0.0147465
ENSMUSG00000031095	Cul4b	6.77909	6.85192	6.80937	6.57859	6.76966	6.67814	6.56412	6.4011	0.0795346	0.238045	0.0191244	0.688915	-0.202219	3.70658e-06	-0.0926028	0.34921	-0.206335	4.77222e-07	-0.36802	1.42192e-16	-0.0103874	0.840617	-0.0611239	0.34667	-0.212369	1.15917e-05	-0.101792	0.0602872	-0.136978	0.00356913
ENSMUSG00000074582	Arfgef2	6.65903	6.91614	6.5801	6.54732	6.8511	6.80506	6.5246	6.65298	0.263657	7.42707e-06	-0.0908155	0.0443976	-0.111761	0.0186683	-0.0464631	0.718054	-0.328372	1.28237e-11	-0.20127	3.15847e-05	0.192364	7.10229e-07	-0.354704	4.43711e-09	-0.0124584	0.848831	-0.26941	1.47853e-05	0.151989	0.00917221
ENSMUSG00000005045	Chd5	0.339522	1.93021	1.88499	1.01496	0.968953	1.07049	3.04101	2.92285	1.59117	1.11605e-07	1.53344	1.89724e-14	0.679417	0.0064356	0.104659	0.911814	2.07322	2.81512e-28	1.94851	1.78612e-29	0.629423	0.015854	-0.0589347	0.839713	-0.844872	3.62983e-05	1.98156	1.65117e-31	-0.105249	0.534536	-0.854077	0.00208097
ENSMUSG00000033295	Ptprf	7.67938	7.69208	7.94116	7.79941	7.80468	7.83229	7.94535	7.85273	0.0196182	0.818478	0.2499	5.61592e-10	0.118556	0.00205876	0.0265856	0.852188	0.138275	0.00018555	0.0462051	0.352095	0.125567	0.000462464	0.229922	0.000238368	-0.122451	0.00932015	0.124152	0.0102425	-0.0675868	0.147612
ENSMUSG00000028559	Osbpl9	6.82439	6.77483	6.66296	6.50938	6.94411	6.84573	6.70441	6.79344	-0.0427152	0.584308	-0.171424	0.000383882	-0.315712	3.29087e-14	-0.0986617	0.169586	-0.241287	1.76544e-10	-0.152042	0.000571157	0.120358	0.00202295	-0.129777	0.0598967	-0.135418	0.016694	-0.130496	0.00482557	0.113842	0.011698
ENSMUSG00000039410	Prdm16	0.0818549	0.551136	0.103694	0.393886	2.09787	2.07196	1.6138	2.26675	0.472285	0.151368	0.0135617	1	0.29529	0.372265	-0.014703	0.990305	-0.47167	0.00794724	0.174671	0.382781	2.00408	5.61037e-22	-0.45826	0.115974	0.291225	0.421352	-0.444529	0.0070726	0.668966	3.47921e-05	1.51991	1.21006e-15
ENSMUSG00000040711	Sh3pxd2b	7.32239	7.06858	7.97099	7.57453	7.18175	7.01654	7.7217	7.42156	-0.246726	9.42611e-06	0.637298	2.09264e-62	0.250553	2.40106e-10	-0.16647	0.00233982	0.53711	1.40694e-48	0.237591	4.35788e-08	-0.139781	0.000191106	0.883602	3.16959e-55	-0.377761	2.32323e-17	0.715938	4.09484e-69	-0.27506	3.09917e-11
ENSMUSG00000078515	Ddi2	6.79394	6.86611	7.19755	7.10969	6.80933	6.81999	7.00551	7.01546	0.0788076	0.26474	0.391979	5.19741e-18	0.314341	1.34926e-14	0.00973419	0.964077	0.194394	7.13416e-06	0.2049	1.30551e-06	0.0157406	0.731929	0.312446	1.13043e-06	-0.068767	0.212033	0.196944	0.000328582	0.0349335	0.531929
ENSMUSG00000040549	Ckap5	8.07636	8.06451	7.84807	7.92441	7.86806	7.8686	7.60976	7.76169	-0.00508336	0.959265	-0.240157	7.42005e-09	-0.152591	9.4173e-05	-0.000278155	1	-0.260466	2.46085e-13	-0.108033	0.0122018	-0.208116	4.86234e-09	-0.235569	0.000120891	0.0961823	0.0516539	-0.247833	3.15795e-08	0.176924	2.16717e-05
ENSMUSG00000040272	Accs	2.5836	3.02827	2.16037	2.26464	2.41006	2.61399	1.81065	2.01775	0.448402	0.0125395	-0.428031	0.0021669	-0.314249	0.0362882	0.199259	0.463215	-0.603849	0.000177315	-0.392054	0.04343	-0.171342	0.238414	-0.879705	5.86002e-07	0.122639	0.554584	-0.790991	5.81252e-08	0.235772	0.274332
ENSMUSG00000055632	Hmcn2	0.637346	0.83426	0.272961	1.17774	0.851985	1.31219	1.03527	1.60715	0.209952	0.584884	-0.354823	0.185976	0.544024	0.0206954	0.474003	0.244467	0.202793	0.547447	0.763189	0.0010433	0.208039	0.467337	-0.56888	0.0734021	0.906257	0.000534523	-0.252355	0.323814	0.574815	0.0109688
ENSMUSG00000029419	Ajm1	1.39428	0.962637	-0.479673	0.598836	1.84934	2.12557	0.850247	1.93426	-0.41788	0.140155	-1.88252	1.12167e-12	-0.778228	0.00140953	0.278104	0.326603	-1.00387	4.01294e-07	0.0806056	0.734518	0.456451	0.0179415	-1.46465	1.2334e-06			-1.26948	9.14683e-12	1.10861	1.22265e-07	1.15447	5.21105e-09
ENSMUSG00000028849	Map7d1	8.20896	7.95007	8.54587	8.17268	8.52285	8.41059	8.93116	8.65349	-0.251461	0.000479393	0.325603	2.2977e-17	-0.0366364	0.441625	-0.112726	0.110666	0.40689	1.79061e-28	0.129617	0.0160988	0.313731	9.11207e-17	0.577085	2.13134e-19	-0.35354	4.40178e-15	0.531644	2.19412e-38	-0.252543	4.54427e-08
ENSMUSG00000035572	Dcaf10	5.46482	5.5301	5.79644	5.69793	5.55673	5.47445	5.71008	5.66541	0.0712266	0.396646	0.319598	2.01796e-10	0.231171	9.57474e-06	-0.0817094	0.620544	0.150287	0.00452297	0.107023	0.0806253	0.0934944	0.0858725	0.248094	0.000351265	-0.0796165	0.203736	0.244675	0.000869032	-0.0188713	0.790603
ENSMUSG00000057110	Cntrl	5.84472	5.80202	5.30158	5.53824	5.65686	5.7449	5.14945	5.5671	-0.0358368	0.698031	-0.556153	4.46578e-24	-0.306516	5.21596e-09	0.0876763	0.585885	-0.50427	6.63222e-16	-0.0892658	0.204268	-0.191234	0.000477984	-0.52031	2.4241e-12	0.257879	0.000132574	-0.580349	8.65406e-18	0.438682	8.06877e-14
ENSMUSG00000066036	Ubr4	7.96003	8.19799	8.30165	7.95443	7.70187	7.73494	7.97135	7.84734	0.244921	0.00866689	0.330223	2.40849e-12	-0.00652456	0.907109	0.0319527	0.944311	0.26704	0.000373268	0.143293	0.111491	-0.256968	0.000269873	0.0845039	0.345948	-0.32789	5.2668e-13	0.247088	0.00598705	-0.0996416	0.0908175
ENSMUSG00000027469	Tpx2	8.02608	7.91182	7.99947	7.99994	8.14927	8.073	8.0054	8.18486	-0.107274	0.0654385	-0.038317	0.399255	-0.0267891	0.541766	-0.0773749	0.3093	-0.145627	3.68806e-05	0.0344467	0.482921	0.123527	0.000528933	0.0686661	0.274581	0.0201785	0.735938	-0.0560353	0.221467	0.204651	4.3219e-07
ENSMUSG00000027304	Rtf1	6.47874	6.30377	6.65829	6.36845	6.28683	6.27733	6.44082	6.30617	-0.167822	0.00651489	0.168506	9.48823e-05	-0.112138	0.018283	-0.00978571	0.960897	0.152353	0.000525106	0.0178654	0.775528	-0.192019	4.81361e-06	0.33577	1.30832e-08	-0.271668	3.11948e-08	0.174394	0.000198374	-0.109951	0.0303421
ENSMUSG00000036959	Bcorl1	5.16852	4.95413	5.58233	4.86637	4.96822	4.78815	5.29534	4.66063	-0.208209	0.00548993	0.403031	9.22504e-14	-0.304004	4.3006e-07	-0.181866	0.122331	0.32021	4.31866e-06	-0.310568	3.16537e-05	-0.196681	0.00129319	0.610398	3.92941e-17	-0.698069	2.03513e-29	0.514355	5.59593e-13	-0.605703	7.98636e-19
ENSMUSG00000042133	Ppig	6.7642	6.72861	7.06008	6.75929	6.71877	6.68042	7.01565	6.72801	-0.0286346	0.768071	0.283934	7.57824e-09	-0.00558376	0.923661	-0.0386381	0.711926	0.296256	2.92217e-15	0.00965999	0.895591	-0.0454554	0.338628	0.312494	2.73803e-06	-0.280837	1.03383e-08	0.346883	5.97789e-17	-0.261603	1.49233e-08
ENSMUSG00000041936	Agrn	7.23952	7.22199	7.22423	7.37854	7.59285	7.62949	7.67317	7.53375	-0.0101086	0.92434	-0.0272589	0.586799	0.137233	0.00471146	0.0348292	0.861579	0.078308	0.303238	-0.0614176	0.351212	0.355109	1.03654e-11	-0.0170709	0.8314	0.173421	0.00169204	0.0559309	0.457728	-0.115195	0.0576186
ENSMUSG00000041975	Mettl8	3.11333	3.30397	2.78225	3.07849	3.02449	3.12059	2.46837	3.12315	0.195339	0.173441	-0.34353	0.00348145	-0.0358968	0.820354	0.0945187	0.751471	-0.556208	1.12172e-05	0.10513	0.50896	-0.0905265	0.479308	-0.538718	6.20608e-05	0.316071	0.0220773	-0.638175	5.116e-08	0.686521	1.3345e-07
ENSMUSG00000028369	Svep1	7.71517	7.88318	7.90916	7.7675	8.68837	8.69219	8.7922	8.7547	0.174903	0.0220034	0.182828	5.17982e-06	0.0516819	0.231503	0.00271453	1	0.101715	0.22364	0.0645998	0.51513	0.974069	2.05321e-48	0.00738364	0.932311	-0.12237	0.00725136	0.111015	0.215895	-0.0126233	0.870247	0.805567	1.52677e-17
ENSMUSG00000035437	Rabgap1	6.50252	6.60552	6.27103	6.56088	6.49362	6.52721	6.26129	6.46342	0.109956	0.113947	-0.244115	9.56318e-07	0.0563538	0.256235	0.031957	0.804805	-0.233848	2.05902e-07	-0.0317777	0.596668	-0.00744121	0.884553	-0.353851	5.88293e-08	0.309458	9.26796e-09	-0.253615	6.65495e-08	0.226586	3.89549e-06
ENSMUSG00000007880	Arid1a	7.2861	7.20212	7.45641	7.11442	7.12919	6.98557	7.23086	6.97458	-0.0773549	0.285752	0.158229	0.000243586	-0.172584	2.93253e-05	-0.144222	0.141401	0.098998	0.051467	-0.157043	0.00836703	-0.156467	0.000815591	0.235286	0.000168315	-0.322083	4.81351e-13	0.25526	1.52688e-06	-0.231733	2.81786e-06
ENSMUSG00000039219	Arid4b	5.48151	5.51849	5.87621	5.42372	5.3314	5.35451	5.46894	5.27713	0.0425827	0.679316	0.381491	1.11318e-10	-0.0611103	0.370685	0.0197342	0.944311	0.134695	0.0273423	-0.0566878	0.479445	-0.150358	0.00717392	0.338622	1.41871e-05	-0.433591	2.39296e-11	0.127612	0.120563	-0.167037	0.0220472
ENSMUSG00000048495	Tyw5	3.82379	3.72672	4.04403	3.89877	3.90594	3.82344	4.13994	3.87155	-0.0888405	0.517258	0.213243	0.0217517	0.0745622	0.509636	-0.0776515	0.739834	0.241158	0.019504	-0.0271372	0.807184	0.080248	0.432166	0.301241	0.00259544	-0.129644	0.23401	0.331804	0.00102752	-0.24543	0.0171567
ENSMUSG00000035944	Ttc38	3.23737	3.60953	2.77093	2.6375	3.1496	3.38644	2.46913	2.70042	0.376876	0.00206459	-0.475498	5.6239e-05	-0.603497	1.56138e-06	0.23942	0.181114	-0.672035	8.50649e-08	-0.442943	0.000687417	-0.0934251	0.461997	-0.852788	4.72252e-13	-0.119233	0.48889	-0.898362	2.16862e-14	0.253662	0.0968305
ENSMUSG00000026885	Ttll11	0.46375	0.238183	0.125805	0.324679	1.32195	1.03599	0.850102	1.2253	-0.204814	0.557569	-0.338107	0.252897	-0.14009	0.691582	-0.266283	0.559925	-0.468619	0.063396	-0.0692235	0.840307	0.845073	0.000382166	-0.132819	0.723485	0.208065	0.576592	-0.192556	0.497649	0.430063	0.120083	0.78905	0.000961789
ENSMUSG00000053216	Btn2a2	-1.88222	-1.68309	-2.40841	-2.15224	-2.15751	-2.80194	-2.57904	-1.74608
ENSMUSG00000038611	Phrf1	6.51149	6.50146	6.83212	6.59278	6.67225	6.60869	6.86234	6.72583	-0.0033554	0.980282	0.308093	2.16682e-11	0.0795711	0.098067	-0.0636448	0.485967	0.189512	5.61687e-06	0.0538725	0.320699	0.159526	0.000215012	0.311388	1.21428e-06	-0.219731	5.66265e-06	0.265209	4.46674e-09	-0.110967	0.0221451
ENSMUSG00000038024	Dennd4c	5.82863	5.93588	6.05097	6.10536	5.99102	6.06289	5.94377	6.17675	0.11339	0.11706	0.21104	6.22388e-05	0.274157	1.02555e-07	0.070718	0.495001	-0.0489243	0.393749	0.183598	0.000445144	0.163056	0.000891968	0.0968209	0.192312	0.0723853	0.284331	-0.107416	0.0431369	0.25709	2.81313e-07
ENSMUSG00000021922	Itih4	-3.78028	-3.13364	-4.84735	-2.72585	-6.20302	-5.37129	-3.51462	-3.39439
ENSMUSG00000013236	Ptprs	8.50799	8.57493	8.43837	8.36962	8.27804	8.33076	8.13631	8.06387	0.073865	0.409801	-0.0806617	0.0653005	-0.139531	0.000873781	0.0516537	0.63514	-0.144279	0.000369529	-0.215938	1.21213e-06	-0.229351	5.54772e-10	-0.155401	0.0355345	-0.0498815	0.374618	-0.183451	0.000252149	-0.0472143	0.366613
ENSMUSG00000039813	Tbc1d2	2.41348	2.75863	2.24678	2.59416	3.99631	4.28831	4.13707	4.2101	0.352408	0.0198696	-0.186687	0.275327	0.17478	0.248098	0.297555	0.0150974	0.145081	0.134209	0.221395	0.0375429	1.57549	1.13306e-51	-0.537711	0.00110556	0.370672	0.0353657	-0.140677	0.0845149	0.102493	0.311799	1.52411	2.72743e-52
ENSMUSG00000028514	Usp24	6.98387	7.04321	7.50489	7.23657	7.15156	7.1865	7.43051	7.26969	0.0657766	0.413336	0.509445	8.10052e-34	0.250977	2.92861e-09	0.0331955	0.800121	0.275665	2.06654e-11	0.115073	0.0239178	0.169045	0.00011229	0.442935	1.03154e-12	-0.249619	2.74328e-08	0.254958	7.31971e-09	-0.136386	0.00360089
ENSMUSG00000037475	Thoc2	6.24205	6.28631	6.54952	6.30555	6.09505	6.08394	6.16341	6.08641	0.0502798	0.592281	0.295386	1.4064e-09	0.0620015	0.271871	-0.0139032	0.963427	0.0649726	0.174841	-0.00964022	0.889176	-0.145888	0.00293237	0.244723	0.000375157	-0.224605	2.99575e-05	0.0921377	0.156439	-0.050239	0.372016
ENSMUSG00000061689	Dlgap4	6.04445	5.82029	6.87655	6.11331	6.17632	6.15772	7.07603	6.33822	-0.217226	0.0025605	0.82115	2.39926e-80	0.0680143	0.19818	-0.0192822	0.908183	0.899284	7.39097e-111	0.160277	0.00141639	0.131665	0.0050628	1.038	2.53825e-64	-0.744335	3.21772e-59	0.930615	1.04285e-100	-0.714285	6.39187e-60
ENSMUSG00000013629	Cad	7.95114	7.92196	7.97829	8.03767	7.77908	7.72853	7.65443	7.78784	-0.022275	0.777805	0.0152528	0.76345	0.0854336	0.0321814	-0.0508917	0.612898	-0.126046	0.00118634	0.00710171	0.910832	-0.172192	4.46211e-06	0.0371944	0.583178	0.078956	0.114537	-0.0631701	0.209696	0.157946	0.000772513
ENSMUSG00000036990	Otud4	6.64828	6.6341	7.76959	7.04392	6.31797	6.35519	7.40715	6.70499	-0.00782021	0.948011	1.10944	5.44421e-140	0.394897	7.46772e-20	0.0369846	0.793235	1.0887	6.15127e-162	0.386487	8.09198e-15	-0.33155	1.01932e-13	1.11661	4.39973e-68	-0.705832	9.86855e-56	1.06369	6.19569e-125	-0.677338	8.89029e-51
ENSMUSG00000038495	Otud7b	6.80822	6.71091	7.12201	7.08626	6.59456	6.56265	7.02395	6.93773	-0.0902666	0.152817	0.30207	6.37017e-14	0.277713	9.76125e-11	-0.0338766	0.80344	0.426363	9.95373e-24	0.340823	6.06549e-15	-0.212666	9.47811e-08	0.392147	2.60119e-12	-0.015741	0.798361	0.47263	1.74747e-23	-0.0610418	0.237068
ENSMUSG00000036606	Plxnb2	9.28153	9.23937	9.25991	9.11888	9.24161	9.22019	9.20902	9.08112	-0.035127	0.623358	-0.0328346	0.419596	-0.163526	1.77105e-06	-0.0223813	0.879388	-0.0347879	0.395967	-0.16224	0.000592212	-0.0393165	0.316043	0.00170651	0.984094	-0.12185	0.00418767	-4.50007e-05	1	-0.102955	0.0270586
ENSMUSG00000044447	Dock5	6.29335	6.34076	6.75275	6.74811	7.05704	7.07134	7.5474	7.41437	0.0535408	0.529055	0.447744	3.43399e-24	0.453304	1.92595e-26	0.0130728	0.944311	0.487022	2.60758e-37	0.355405	5.6481e-16	0.764041	6.31801e-84	0.393609	6.78779e-10	0.0143545	0.813426	0.48664	6.42392e-25	-0.1073	0.024028
ENSMUSG00000010608	Rbm25	7.23021	7.12836	7.48556	7.2163	7.19062	7.19199	7.40627	7.2785	-0.0951364	0.158755	0.243629	3.28941e-09	-0.014973	0.76248	7.02871e-05	1	0.214505	2.97511e-06	0.0872389	0.0617257	-0.0398538	0.351705	0.3384	9.10647e-09	-0.24986	1.09265e-08	0.226532	3.73743e-05	-0.103003	0.0495596
ENSMUSG00000022704	Qtrt2	4.58205	4.82796	5.70405	5.13213	4.30015	4.37735	5.22929	4.93623	0.250423	0.0152658	1.1101	1.67077e-74	0.548536	6.09138e-17	0.0789824	0.745221	0.929021	8.18663e-50	0.634862	2.95497e-21	-0.282727	0.000121698	0.859363	4.18308e-26	-0.552952	3.71134e-20	0.86104	2.29843e-27	-0.269628	2.43457e-05
ENSMUSG00000074746	Pdzd8	6.61831	6.92376	7.09666	6.68868	6.5423	6.54778	6.80427	6.63891	0.311995	0.000100381	0.466418	2.98041e-27	0.0693307	0.168977	0.00361714	0.991002	0.260138	1.70637e-08	0.0946357	0.0735326	-0.075263	0.114042	0.154212	0.0446754	-0.388334	2.92319e-16	0.268882	4.53068e-08	-0.141034	0.0053889
ENSMUSG00000030059	Tmf1	6.00097	6.12067	6.25779	6.16941	6.16108	6.15275	6.33274	6.34572	0.126248	0.0930549	0.245409	4.62836e-07	0.167939	0.000494955	-0.0111122	0.970174	0.170646	0.000596762	0.183473	0.000444349	0.161552	0.00101364	0.118392	0.0969591	-0.0687703	0.235799	0.194123	0.000568099	0.0373352	0.516627
ENSMUSG00000068479	Mfap1a	5.83882	5.94424	5.81367	6.01701	5.96404	5.97718	5.92245	6.14289	0.111608	0.226237	-0.037076	0.531816	0.177246	0.00069711	0.012597	0.961603	-0.0431289	0.395773	0.178723	0.000596243	0.12404	0.0108552	-0.148781	0.0599348	0.222966	9.42962e-05	-0.0436224	0.508068	0.246466	1.39222e-06
ENSMUSG00000048222	Mfap1b	6.01707	6.14878	6.01355	6.14645	6.04004	6.03416	6.02289	6.17142	0.138554	0.0788983	-0.0143328	0.79264	0.128925	0.0071531	-0.00851534	0.98159	-0.0216593	0.765608	0.128481	0.035506	0.0264026	0.676861	-0.153413	0.0337033	0.152014	0.00496404	-0.000484263	1	0.17502	0.000991614
ENSMUSG00000095687	Rnaset2a	4.66339	4.8736	4.66207	4.7095	4.73436	4.90529	4.90518	4.83365	0.216578	0.0573039	-0.0138051	0.889275	0.043146	0.666197	0.1722	0.254404	0.169513	0.0591366	0.0995571	0.287277	0.0695987	0.452506	-0.229773	0.0150293	0.0653077	0.525735	0.00837327	0.923598	-0.0449049	0.596324
ENSMUSG00000066842	Hmcn1	4.6019	4.50175	4.66096	4.13823	2.73415	2.86558	2.94498	2.41925	-0.0950026	0.559184	0.0475506	0.53587	-0.466	4.23897e-10	0.125734	0.824848	0.194933	0.235583	-0.329303	0.0798594	-1.84779	3.49463e-72	0.141847	0.26172	-0.504625	2.30902e-10	0.0837203	0.641216	-0.498957	0.000150608	-1.63437	9.53341e-25
ENSMUSG00000071054	Safb	7.36561	7.17096	7.22484	7.29274	7.25581	7.16069	7.18911	7.3458	-0.187468	0.00224871	-0.152942	0.00048166	-0.0742787	0.0924351	-0.0949432	0.266097	-0.0669502	0.138332	0.0885489	0.130097	-0.111114	0.011759	0.0346199	0.610871	0.0874055	0.081892	0.0399203	0.403978	0.180289	0.000182362
ENSMUSG00000048701	Ccdc6	6.81624	6.89143	7.14752	6.73694	6.73173	6.72912	6.8537	6.75961	0.0816206	0.283511	0.31897	1.8716e-12	-0.0799422	0.0741712	-0.00557798	0.990165	0.118026	0.01159	0.0242643	0.691073	-0.0819539	0.0867556	0.236946	0.000505542	-0.390315	3.27436e-16	0.136453	0.00159365	-0.0696278	0.146006
ENSMUSG00000096199	Ptrhd1	3.17722	3.18238	3.09525	3.2406	3.38988	3.50223	3.53474	3.47869	0.0135989	0.956853	-0.100171	0.501273	0.0607484	0.650558	0.106582	0.669676	0.131454	0.283667	0.085182	0.545513	0.221301	0.0455033	-0.111988	0.525086	0.168913	0.334871	0.0355156	0.773775	-0.0208644	0.872964
ENSMUSG00000055862	Izumo4	1.66611	1.59254	0.227879	0.699734	1.72056	2.03654	1.37796	1.27852	-0.0731732	0.818657	-1.42401	1.05517e-10	-0.968215	5.4044e-06	0.308372	0.330939	-0.342505	0.0732729	-0.441094	0.0297566	0.0511628	0.794	-1.35787	3.42315e-07	0.467574	0.140269	-0.638935	0.000581891	-0.0739853	0.811142
ENSMUSG00000041638	Gcn1	8.15044	8.08896	8.26662	8.21977	8.00185	7.94395	7.97609	8.02854	-0.0546062	0.431081	0.104729	0.00723802	0.068233	0.0741654	-0.0586375	0.525295	-0.027989	0.484812	0.0244074	0.682745	-0.148043	3.83914e-05	0.15873	0.00762465	-0.0276519	0.588855	0.0429419	0.378157	0.0767923	0.125562
ENSMUSG00000031004	Mki67	8.15956	7.99319	7.65484	7.86411	8.44139	8.30294	7.89308	8.23587	-0.15968	0.0222882	-0.516475	2.1804e-31	-0.29577	1.85875e-10	-0.139389	0.187468	-0.550802	2.59266e-31	-0.207596	0.000861965	0.28254	4.88434e-10	-0.357329	2.06586e-07	0.22904	6.16294e-05	-0.399294	1.10536e-13	0.367444	4.32644e-13
ENSMUSG00000078671	Chd2	5.73501	6.06028	5.8886	5.41454	5.67414	5.69488	5.5555	5.50508	0.330965	1.04173e-05	0.142378	0.00939348	-0.321704	2.61188e-09	0.0204356	0.917267	-0.120142	0.0231833	-0.172873	0.00351589	-0.0604311	0.269695	-0.189579	0.0136658	-0.455233	9.76229e-15	-0.128465	0.0267795	-0.0281774	0.71234
ENSMUSG00000055322	Tns1	6.83124	6.63768	6.60265	6.83766	7.13996	6.99338	7.26118	7.37186	-0.186723	0.00504423	-0.240249	1.10052e-07	0.00482703	0.936886	-0.147921	0.0569439	0.118167	0.00419861	0.228754	6.03449e-07	0.310508	4.32371e-13	-0.0539786	0.4464	0.254004	4.67353e-07	0.278696	8.14984e-09	0.134851	0.00195134
ENSMUSG00000051495	Irf2bp2	6.9579	7.011	7.2845	6.59588	7.11962	7.15563	7.69142	6.85442	0.0608294	0.529989	0.315474	9.56115e-12	-0.361702	2.31439e-13	0.034746	0.827915	0.571252	2.44666e-54	-0.265008	1.07732e-07	0.161528	0.000411598	0.254647	9.47125e-05	-0.668247	1.66602e-44	0.548307	5.13283e-28	-0.811134	9.92486e-77
ENSMUSG00000066406	Akap13	5.97244	5.84062	5.9041	6.26637	5.77347	5.7482	6.17159	6.18953	-0.125103	0.074605	-0.0792863	0.13124	0.292558	1.05768e-09	-0.0270914	0.913132	0.39402	2.65152e-13	0.410751	3.14269e-10	-0.195971	0.000226929	0.045284	0.54488	0.380723	1.38651e-12	0.433897	3.62625e-13	0.0401274	0.560812
ENSMUSG00000020609	Apob	-0.825897	-1.46036	-1.56207	-2.07819	-6.20302	-6.29879	#NUM!	-5.01722
ENSMUSG00000069729	Arid1b	6.43732	6.47928	5.81208	6.39859	6.43338	6.4668	5.9181	6.32133	0.0497171	0.532476	-0.637596	8.90765e-37	-0.0385738	0.47788	0.0326097	0.847857	-0.517711	3.17543e-24	-0.112864	0.0213823	-0.00382066	0.94929	-0.687085	1.20722e-27	0.607476	1.89019e-27	-0.537913	7.08073e-18	0.42943	3.74542e-16
ENSMUSG00000070327	Rnf213	7.42394	7.6314	7.54461	8.13883	7.47015	7.61443	7.38539	7.83303	0.214195	0.0119388	0.109507	0.037145	0.713241	7.25842e-21	0.14304	0.655896	-0.0867993	0.473275	0.360836	0.00104633	0.0478287	0.60581	-0.105994	0.2155	0.613339	8.82382e-13	-0.217741	0.0992833	0.471763	2.89407e-07
ENSMUSG00000054889	Dsp	0.147147	0.627841	1.01153	1.03224	2.54784	2.95291	2.96417	2.86722	0.486754	0.0945819	0.861897	0.000554704	0.873966	0.000396721	0.405441	0.0252887	0.412816	0.000552994	0.307446	0.0325162	2.4006	2.04853e-41	0.375047	0.162952	0.0220701	0.944258	0.0194545	0.906281	-0.0820174	0.632876	2.32248	1.06226e-42
ENSMUSG00000015176	Nolc1	7.51678	7.35957	8.49106	8.17446	7.08443	7.06174	7.81552	7.64374	-0.15016	0.0408744	0.962167	2.02971e-80	0.656669	1.11275e-50	-0.0236178	0.860046	0.730341	4.64334e-81	0.558505	4.82423e-41	-0.432823	1.87874e-23	1.11249	3.53133e-69	-0.296828	4.67256e-09	0.765951	2.03162e-70	-0.147133	0.00102285
ENSMUSG00000035851	Ythdc1	6.28804	6.2966	6.4041	6.26947	6.14738	6.18913	6.28087	6.28625	0.0147103	0.889942	0.103018	0.0628125	-0.0200819	0.733164	0.0387981	0.778493	0.130426	0.00268428	0.137415	0.00511077	-0.140107	0.00247085	0.0883477	0.26458	-0.11427	0.0560186	0.104411	0.0544246	0.0313819	0.584207
ENSMUSG00000032220	Myo1e	6.40637	6.34896	7.09474	6.66635	7.04621	7.01954	7.7781	7.45807	-0.0497831	0.520878	0.676782	2.79546e-49	0.260168	5.69649e-09	-0.0272954	0.82083	0.730098	1.41447e-89	0.411362	7.90206e-21	0.640504	1.18624e-60	0.726455	8.92406e-34	-0.40805	7.01388e-17	0.769584	9.54383e-78	-0.294176	1.05347e-11
ENSMUSG00000061755	Bod1l	6.1505	6.27983	5.9882	6.09422	6.18896	6.16493	5.84549	6.10852	0.135619	0.0677295	-0.17431	0.000309273	-0.0564976	0.271291	-0.0255437	0.920278	-0.347925	3.60682e-10	-0.0855685	0.29297	0.041675	0.486372	-0.310307	9.14414e-06	0.126336	0.0297419	-0.30955	9.61419e-07	0.285595	5.76793e-06
ENSMUSG00000022000	Zc3h13	6.08022	6.12828	6.02652	6.08327	6.02351	6.04926	5.92052	6.10904	0.0546925	0.53089	-0.0667954	0.25563	0.00137218	0.987601	0.023658	0.873751	-0.105658	0.0415716	0.0809479	0.154107	-0.0556231	0.288722	-0.121409	0.0920092	0.0770474	0.224299	-0.117207	0.0320712	0.211374	0.000124945
ENSMUSG00000066306	Numa1	7.9141	7.85617	7.38317	7.67878	8.11119	8.06688	7.58746	7.9595	-0.0508576	0.484241	-0.542854	2.02309e-38	-0.236203	3.47359e-10	-0.0452539	0.638719	-0.525415	5.33771e-52	-0.153732	0.000561566	0.197449	5.09287e-08	-0.492124	8.03537e-17	0.315435	1.49803e-12	-0.467991	2.65493e-30	0.396309	1.11574e-21
ENSMUSG00000027806	Tsc22d2	6.86535	6.9658	6.67735	6.76898	7.13193	7.0709	6.74796	6.78086	0.10753	0.0814526	-0.200163	5.58994e-05	-0.0968251	0.0264736	-0.0616068	0.523592	-0.384845	3.39566e-23	-0.351619	2.44584e-16	0.266363	1.04612e-11	-0.307914	1.80796e-06	0.111922	0.0513957	-0.311168	1.37714e-12	0.0578885	0.229518
ENSMUSG00000044224	Dnajc21	4.91291	5.18401	5.37941	5.06441	4.81649	4.88019	5.18074	4.84433	0.276366	0.000261329	0.454209	3.78116e-14	0.148352	0.0230796	0.0595234	0.762672	0.356773	4.17996e-08	0.0246882	0.799942	-0.0924197	0.189476	0.177482	0.0211052	-0.296986	5.35825e-06	0.31046	4.94391e-06	-0.307892	6.02974e-06
ENSMUSG00000028149	Rap1gds1	6.48604	6.57527	6.6492	6.46815	6.64024	6.62585	6.58808	6.57136	0.0962533	0.186481	0.152139	0.00049876	-0.0188809	0.730738	-0.0138242	0.927481	-0.0530856	0.234168	-0.0696402	0.169773	0.153784	0.000217323	0.0553674	0.421856	-0.162192	0.00101008	-0.0271513	0.605639	0.00808775	0.896813
ENSMUSG00000074818	Pdzd7	0.243952	0.810066	-0.026541	-0.671578	0.262098	0.441933	-0.498341	0.508215	0.557314	0.0529699	-0.308641	0.354389	-0.909808	0.00507484	0.199562	0.822688			0.261358	0.463561	-0.0128427	1	-0.866189	0.00593928			-0.936001	0.00267705	1.03132	0.000764888
ENSMUSG00000026924	Sec16a	6.76927	6.78038	6.77293	6.77153	6.8354	6.79338	6.83683	6.91579	0.0175502	0.843509	-0.00825215	0.876545	0.00191598	0.987107	-0.0430035	0.780761	-0.00245793	0.989791	0.0769963	0.22249	0.0674563	0.147067	-0.0261494	0.720576	0.0186652	0.798999	0.0530203	0.374835	0.10358	0.0744552
ENSMUSG00000084989	Crocc2	0.311004	-0.0210623	-0.910227	-0.831949	0.169676	-0.228074	-1.07335	-0.201822	-0.315206	0.452871	-1.2267	0.000103529	-1.13241	0.000637091	-0.392201	0.681888			-0.411807	0.294239	-0.110291	0.726271
ENSMUSG00000006005	Tpr	8.2344	8.28577	8.35482	8.18213	8.24343	8.17073	8.30266	8.298	0.0581036	0.465736	0.108774	0.0102429	-0.0531896	0.207301	-0.0733706	0.440109	0.0571061	0.143407	0.052904	0.276922	0.00930321	0.843415	0.0500018	0.472391	-0.153218	0.000357447	0.142763	0.00312204	0.0203276	0.685299
ENSMUSG00000039456	Morc3	5.63948	5.66369	5.64124	5.7361	5.63231	5.58304	5.5004	5.6779	0.0301478	0.742169	-0.0117841	0.87473	0.0952551	0.0846138	-0.0489397	0.729129	-0.129654	0.0334509	0.0470779	0.50374	-0.00867674	0.906135	-0.0418145	0.612264	0.115719	0.0806748	-0.0685531	0.318125	0.200826	0.00149828
ENSMUSG00000033991	Ttc37	6.04105	6.21559	6.27094	6.22355	6.08614	6.09388	6.0584	6.14804	0.180546	0.0128751	0.217142	3.88341e-05	0.181398	0.000207131	0.00664197	0.98522	-0.0298962	0.605147	0.0608654	0.298984	0.0437933	0.411416	0.0363762	0.649217	-0.0269961	0.688503	-0.0240857	0.740579	0.115308	0.0312805
ENSMUSG00000048118	Arid4a	4.74357	4.76089	5.08892	4.60551	4.95468	5.02202	5.20648	4.9755	0.0225456	0.868382	0.334321	7.0461e-08	-0.139583	0.0473857	0.0699832	0.770359	0.252805	0.000772643	0.0204855	0.853224	0.20634	0.00255372	0.310449	0.000684095	-0.465023	1.52591e-11	0.194026	0.0184856	-0.20811	0.00537092
ENSMUSG00000021550	2210016F16Rik	5.41639	5.28055	5.29365	5.28847	5.70624	5.69634	5.64529	5.59007	-0.126904	0.133939	-0.131903	0.0332038	-0.129472	0.0363963	-0.00806446	0.97548	-0.059531	0.374307	-0.115449	0.069909	0.288072	2.25524e-07	-0.00543648	0.962948	0.0115677	0.893761	-0.0395014	0.572738	-0.0319021	0.666995
ENSMUSG00000019943	Atp2b1	7.25841	7.39568	8.329	7.8979	7.20422	7.22084	7.94933	7.7373	0.143799	0.0545742	1.05879	1.506e-133	0.638127	2.65942e-59	0.0150908	0.938837	0.742136	3.44729e-94	0.531064	9.54704e-40	-0.0535357	0.244313	0.91455	8.07881e-49	-0.411909	2.21255e-23	0.739809	3.71428e-53	-0.186652	4.55511e-06
ENSMUSG00000026219	Trip12	8.14065	8.08692	8.41492	8.24616	8.09692	8.03897	8.34826	8.20461	-0.0469671	0.536152	0.262597	7.65394e-11	0.104361	0.00647634	-0.0589976	0.528956	0.249139	8.84457e-13	0.106043	0.0127172	-0.0432158	0.290661	0.30902	1.75461e-07	-0.149441	0.000498377	0.320485	1.67987e-13	-0.118595	0.00357736
ENSMUSG00000034487	Poglut3	5.65855	5.92455	5.6196	5.45632	6.04647	6.12452	5.91606	5.8033	0.272237	3.62349e-05	-0.0506429	0.361181	-0.203914	0.000118238	0.0745177	0.482677	-0.135775	0.0125139	-0.246826	2.23389e-05	0.390659	3.35797e-15	-0.323195	1.30143e-06	-0.144441	0.0182854	-0.197756	0.000115704	-0.0868205	0.151279
ENSMUSG00000074513	Arfip1	6.10911	6.15002	6.47832	6.31288	6.24836	6.20291	6.41197	6.31272	0.0467897	0.691508	0.35801	1.15891e-10	0.2026	6.56973e-05	-0.0461711	0.685276	0.159932	0.000590885	0.0652119	0.26163	0.1385	0.00312891	0.31015	0.000271836	-0.146597	0.0161664	0.218641	2.07459e-05	-0.0707101	0.216779
ENSMUSG00000026509	Capn2	8.3926	8.30007	8.58888	8.50887	8.79913	8.70132	8.86484	8.83764	-0.0853706	0.176191	0.184769	4.37831e-06	0.115342	0.00216307	-0.0988654	0.165551	0.0636177	0.0874597	0.0372009	0.442295	0.40686	6.04239e-30	0.269951	1.28304e-06	-0.0606389	0.194082	0.174849	4.73586e-05	-0.0018633	0.975173
ENSMUSG00000024381	Bin1	6.89705	6.74339	7.13077	7.00678	6.57468	6.48535	6.8233	6.69577	-0.145995	0.0329166	0.221876	5.13805e-08	0.109787	0.0262855	-0.0905547	0.311014	0.247917	4.03753e-09	0.120047	0.0243324	-0.322147	1.44045e-16	0.368143	1.49908e-09	-0.103691	0.0581384	0.350358	4.36956e-13	-0.103102	0.0505778
ENSMUSG00000048915	Efna5	4.35751	4.53538	4.585	4.6056	5.5388	5.47666	5.51381	5.46558	0.183324	0.102289	0.216597	0.00288714	0.248797	0.00104921	-0.0638183	0.699092	-0.0297012	0.734748	-0.0756956	0.323947	1.18323	7.15248e-73	0.0323603	0.788648	0.0407854	0.691701	0.0453954	0.498078	-0.020482	0.784109	0.940298	5.6531e-30
ENSMUSG00000027879	Sec22b	6.44536	6.2286	6.3909	6.4144	6.39488	6.31653	6.40603	6.42624	-0.209315	0.000666154	-0.0648868	0.168368	-0.030848	0.551374	-0.0782934	0.442388	0.00807317	0.873803	0.0292545	0.608481	-0.0489745	0.297	0.143813	0.0200175	0.0427826	0.460303	0.0988251	0.0671521	0.0455667	0.400594
ENSMUSG00000022048	Dpysl2	5.94351	5.95297	5.45232	5.57264	5.7837	5.6691	5.41828	5.60655	0.0173332	0.886897	-0.501479	1.11371e-10	-0.369989	4.5112e-10	-0.114317	0.156507	-0.366916	7.85566e-14	-0.177718	0.000819345	-0.159059	0.00465955	-0.518643	2.65582e-09	0.139384	0.117002	-0.240409	1.18215e-05	0.213744	0.000144878
ENSMUSG00000001123	Lgals9	5.15417	5.02847	4.91066	5.18156	5.59568	5.59789	5.66044	5.43893	-0.116505	0.212301	-0.25727	0.000554921	0.0282971	0.735052	-2.29744e-05	1	0.0639782	0.498918	-0.158698	0.0278557	0.445183	1.03195e-12	-0.139256	0.165752	0.293378	0.000653076	0.0761335	0.407652	-0.19842	0.0129164
ENSMUSG00000001964	Emd	6.15555	6.09765	6.16423	6.21469	6.28154	6.29378	6.49781	6.35239	-0.0507161	0.574198	-0.0025045	0.975366	0.0568314	0.321202	0.0105374	0.967885	0.212449	0.000110594	0.0666918	0.24907	0.127304	0.0158072	0.0482431	0.525233	0.0682339	0.295428	0.214143	0.000446255	-0.120468	0.0306737
ENSMUSG00000042535	Gtpbp1	6.33862	6.20725	6.57216	6.39477	5.97579	5.95544	6.09267	5.997	-0.124195	0.0526303	0.221464	1.24692e-06	0.0553891	0.2542	-0.0193875	0.914145	0.115516	0.0307867	0.0201357	0.779204	-0.36412	5.92362e-16	0.345661	1.19157e-08	-0.157407	0.00204883	0.146861	0.00548888	-0.0707686	0.216779
ENSMUSG00000025134	Alyref	7.64378	7.41804	7.96788	7.77984	7.51658	7.48555	7.8332	7.60218	-0.218276	0.0022276	0.312322	4.87968e-12	0.135377	0.000560558	-0.0315364	0.79977	0.315905	2.33033e-16	0.0846452	0.0666877	-0.127689	0.000596592	0.530632	3.74086e-14	-0.168314	0.00106316	0.359408	5.48952e-16	-0.206656	8.38696e-07
ENSMUSG00000028478	Clta	8.16543	8.11734	8.11477	8.06064	8.32581	8.29339	8.32443	8.1833	-0.0406959	0.628307	-0.0616239	0.132037	-0.105655	0.00559863	-0.0329961	0.794828	-0.00297857	0.957051	-0.143689	0.000544276	0.160482	4.66465e-06	-0.0210404	0.771656	-0.0352193	0.50424	0.0420238	0.446395	-0.115964	0.00856513
ENSMUSG00000026797	Stxbp1	7.02586	7.03228	7.18561	6.90128	6.88196	6.84563	7.08235	6.86762	0.0132988	0.879762	0.148347	0.000550709	-0.126315	0.00342	-0.0373723	0.748045	0.196898	2.11664e-07	-0.0163433	0.794935	-0.142793	0.000416686	0.134686	0.0263761	-0.26579	4.69864e-09	0.246784	1.00424e-08	-0.189068	2.54232e-05
ENSMUSG00000036112	Metap2	7.8171	7.73687	8.13835	7.9213	7.64475	7.58184	7.92576	7.87165	-0.0733607	0.332097	0.309311	2.3641e-12	0.103498	0.0238454	-0.0635659	0.430516	0.279753	1.93964e-13	0.225971	2.23402e-08	-0.17245	1.81059e-05	0.382602	1.03469e-10	-0.197245	2.94283e-05	0.355451	1.07161e-15	-0.0292477	0.568956
ENSMUSG00000030814	Bcl7c	6.04418	5.9135	5.90396	5.98979	6.31888	6.31218	6.31169	6.29427	-0.122407	0.138424	-0.151732	0.00286993	-0.0559367	0.367196	-0.00590617	0.987471	-0.00766787	0.91805	-0.0238184	0.749396	0.272773	3.10614e-07	-0.0292594	0.729734	0.104625	0.118442	0.00966853	0.897946	0.00859539	0.915108
ENSMUSG00000028883	Sema3a	6.45753	6.28072	6.19672	6.07106	7.33229	7.24044	7.05111	6.64727	-0.170226	0.0117396	-0.272993	1.86019e-08	-0.385965	4.23994e-17	-0.0932245	0.274076	-0.283518	5.64305e-10	-0.687607	1.38906e-54	0.875685	2.65232e-115	-0.103253	0.169362	-0.104712	0.0960983	-0.177844	0.00107721	-0.379517	3.55827e-14	0.956628	1.59162e-53
ENSMUSG00000026701	Prdx6	6.26376	6.08828	6.42108	6.25465	6.12686	5.89016	6.04752	5.95416	-0.167389	0.0375489	0.146172	0.0021386	-0.010984	0.87082	-0.236998	0.000282847	-0.0838296	0.16139	-0.174292	0.00116083	-0.136366	0.00161335	0.313832	1.19812e-05	-0.148243	0.0132311	0.165977	0.00918547	-0.0659477	0.322062
ENSMUSG00000063727	Tnfrsf11b	3.68546	3.90918	4.82699	4.72399	5.42545	5.43055	7.08387	6.94836	0.228527	0.0319484	1.12848	8.06611e-53	1.03861	3.0215e-36	0.00872483	0.988317	1.66122	2.11712e-302	1.52562	1.3649e-173	1.73632	4.17637e-161	0.899832	1.61215e-24	-0.0815027	0.387865	1.66247	1.61398e-256	-0.109603	0.0355794	1.52088	3.72296e-83
ENSMUSG00000027997	Casp6	4.46522	4.29643	3.83336	4.16226	4.0468	4.01575	3.41493	3.64648	-0.159084	0.130544	-0.642427	3.27187e-12	-0.302996	0.000836214	-0.0331347	0.911814	-0.634273	3.55311e-13	-0.400329	1.06604e-05	-0.415101	3.17969e-09	-0.482132	7.1233e-05	0.34755	0.0072981	-0.588903	3.57427e-11	0.258266	0.0128719
ENSMUSG00000022324	Matn2	5.92045	5.77498	5.88031	5.7694	6.22458	6.20773	6.3024	6.20659	-0.138457	0.0560701	-0.0490351	0.420841	-0.151334	0.00493206	-0.0190695	0.920955	0.0753608	0.147846	-0.0210763	0.747495	0.306822	3.37083e-11	0.0880048	0.274018	-0.0933808	0.194825	0.106737	0.0725616	-0.0717814	0.216913
ENSMUSG00000059921	Unc5c	5.97074	5.97267	5.77274	5.67942	5.36139	5.36978	5.40656	5.08575	0.00822157	0.950694	-0.208045	5.44095e-05	-0.292837	1.50752e-06	0.00826476	0.983805	0.0418231	0.666058	-0.279801	0.00045801	-0.608859	4.18744e-29	-0.217994	0.00673466	-0.0753108	0.335245	0.0461067	0.62642	-0.296662	0.000969364
ENSMUSG00000020664	Dld	6.67492	6.75235	6.93007	6.50678	6.80709	6.75326	6.81315	6.69985	0.0839584	0.425837	0.242983	2.98486e-08	-0.168963	0.00025018	-0.0537643	0.58199	0.00558096	0.937727	-0.106704	0.0395173	0.131225	0.00307131	0.159155	0.0494688	-0.403255	1.00206e-18	0.0716749	0.158746	-0.0877214	0.098434
ENSMUSG00000025326	Ube3a	6.51853	6.55632	6.73735	6.54119	6.50271	6.5188	6.65592	6.62021	0.0441368	0.617161	0.207791	1.51313e-06	0.0215504	0.672217	0.0150585	0.941458	0.151646	0.00260083	0.117609	0.0467338	-0.0161341	0.751436	0.162887	0.0186004	-0.177427	0.000218404	0.148911	0.0101871	-0.00964708	0.896814
ENSMUSG00000024613	Tcof1	7.69844	7.78472	8.2505	8.05945	7.66627	7.65265	7.88494	7.88832	0.0932474	0.14428	0.54016	5.28041e-32	0.360122	2.05112e-21	-0.0148389	0.924142	0.216238	2.07491e-09	0.219972	1.43061e-07	-0.0312506	0.450732	0.446703	1.39772e-12	-0.171349	0.00101557	0.243392	2.80396e-09	0.0281842	0.549457
ENSMUSG00000031865	Dctn1	7.98287	7.95881	7.83768	7.65939	8.04763	8.0157	7.93549	7.85934	-0.0169323	0.834149	-0.156479	0.000105807	-0.32388	4.93457e-15	-0.0326954	0.776128	-0.113534	0.00294714	-0.189548	9.82279e-06	0.0649842	0.110092	-0.140014	0.0138424	-0.158676	0.000616505	-0.0687119	0.127496	-0.0513341	0.271332
ENSMUSG00000003402	Prkcsh	7.93664	7.79721	7.95878	8.03303	7.73737	7.69684	7.90044	7.92761	-0.132124	0.0255748	0.0107407	0.816862	0.0959549	0.0260907	-0.0411761	0.687117	0.161814	3.81973e-05	0.188896	7.93815e-06	-0.198697	2.42565e-08	0.142638	0.0147878	0.0938717	0.0627508	0.215047	3.90061e-06	0.0517445	0.293745
ENSMUSG00000026315	Serpinb8	2.8089	3.16908	2.12018	3.06178	4.92686	4.99369	4.28009	4.95186	0.366914	0.00864278	-0.692505	1.92136e-06	0.255461	0.0576054	0.0654544	0.691238	-0.653962	5.36239e-22	0.0238051	0.811602	2.12178	5.15448e-154	-1.06022	9.78817e-13	0.956178	1.60187e-10	-0.706437	3.80141e-22	0.701107	2.75372e-19	1.82369	1.75018e-89
ENSMUSG00000025289	Prdx4	6.61791	6.41943	6.46851	6.43238	6.65626	6.66684	6.73834	6.57213	-0.190572	0.0132371	-0.159686	0.00307408	-0.186043	0.000504237	0.00924879	0.972557	0.0794342	0.114576	-0.0845469	0.184359	0.0400573	0.458227	0.0307411	0.712077	-0.0173626	0.83427	0.0824712	0.177937	-0.13936	0.0139664
ENSMUSG00000024456	Diaph1	6.73259	6.66831	6.98409	6.89632	6.68849	6.64917	6.8725	6.84099	-0.0578044	0.436377	0.239463	1.2077e-08	0.162192	0.000179634	-0.0410099	0.742489	0.180571	6.50247e-05	0.150025	0.00165798	-0.0426516	0.368813	0.297012	4.6037e-07	-0.0685488	0.174438	0.233798	3.11918e-07	-0.00579005	0.924049
ENSMUSG00000020929	Eftud2	8.04761	7.95136	8.12144	8.16864	7.89967	7.88887	7.93034	8.00066	-0.0893101	0.136411	0.061955	0.161672	0.12046	0.0057899	-0.0114654	0.944414	0.0291314	0.473821	0.0999346	0.0223005	-0.147686	3.68458e-05	0.150986	0.0118856	0.0669843	0.232686	0.0526825	0.272565	0.0954234	0.0277922
ENSMUSG00000018199	Ro60	5.26112	5.22315	5.24408	5.27963	5.01117	5.01916	4.92502	4.99557	-0.03131	0.76579	-0.0296051	0.685193	0.0165976	0.826141	0.00442521	0.99218	-0.0864238	0.234307	-0.0218368	0.828963	-0.247028	3.54362e-05	0.00167323	0.991858	0.0550108	0.492919	-0.0791867	0.356469	0.0897222	0.246211
ENSMUSG00000053475	Tnfaip6	3.10343	2.8995	2.82893	3.10109	0.813673	0.692685	0.980352	1.12995	-0.196501	0.18154	-0.28293	0.0394871	-0.0016121	1	-0.107277	0.911195	0.173568	0.594873	0.315761	0.281356	-2.30034	2.00474e-46	-0.0871514	0.628683	0.289623	0.0709731	0.291175	0.238355	0.164133	0.547188	-2.20075	5.6587e-42
ENSMUSG00000022610	Mapk12	4.48099	4.69028	4.55523	4.46266	4.54113	4.55554	4.35855	4.22697	0.215458	0.0144613	0.0628061	0.475905	-0.0210839	0.835721	0.0130692	0.969698	-0.187148	0.0232798	-0.311648	7.12483e-05	0.0574109	0.465646	-0.152862	0.096276	-0.0748933	0.455901	-0.188052	0.0233064	-0.100311	0.275685
ENSMUSG00000024847	Aip	6.71505	6.69599	6.59638	6.4625	6.51151	6.56	6.50654	6.34776	-0.0116314	0.904733	-0.129897	0.00331086	-0.253927	3.58961e-09	0.0482016	0.702718	-0.00688401	0.905793	-0.166134	0.00696596	-0.203742	2.30571e-06	-0.118259	0.0643027	-0.115181	0.0223953	-0.0431303	0.418024	-0.134907	0.0199702
ENSMUSG00000028249	Sdcbp	7.91823	7.80591	8.0184	7.85879	7.75016	7.7487	7.88581	7.73967	-0.105389	0.0788983	0.0887645	0.0318488	-0.0606595	0.134733	-0.00215778	0.997452	0.133348	0.000432696	-0.0122402	0.833592	-0.167807	6.39838e-06	0.193793	0.00060462	-0.140609	0.00118579	0.147741	0.0021723	-0.121	0.00575741
ENSMUSG00000018585	Atox1	5.49275	5.12141	5.01444	5.17965	5.39496	5.35624	5.38974	5.29048	-0.362155	1.59148e-05	-0.48661	5.59631e-12	-0.312609	6.74976e-07	-0.0378145	0.879388	-0.00735141	0.945715	-0.104664	0.160687	-0.0976563	0.146191	-0.124747	0.220921	0.182602	0.0356927	0.042033	0.630106	-0.0721878	0.319654
ENSMUSG00000002020	Ltbp2	7.85033	8.03961	8.64197	8.78405	9.91166	9.99071	10.2827	10.2669	0.196334	0.00134698	0.779823	1.28555e-83	0.932859	5.87058e-142	0.0781533	0.363422	0.369073	5.9024e-27	0.353762	3.46282e-17	2.06151	0	0.5833	4.72196e-23	0.161689	0.000382506	0.303099	1.60696e-11	0.00934636	0.865051	1.94766	2.19093e-217
ENSMUSG00000005069	Pex5	6.35595	6.37643	6.94864	6.35556	6.08887	6.12397	6.72006	6.26025	0.028427	0.774805	0.580888	1.06848e-44	-0.00189727	0.986411	0.0347617	0.795302	0.630257	3.93006e-57	0.171563	0.000429356	-0.26736	1.16121e-10	0.552843	2.07499e-18	-0.573976	1.6933e-36	0.6075	3.29257e-41	-0.434059	1.65572e-22
ENSMUSG00000027287	Snap23	5.67489	5.59454	5.79426	5.78653	5.70724	5.6482	5.64959	5.71694	-0.0731606	0.341377	0.109544	0.0609691	0.109714	0.0389676	-0.0623923	0.630474	-0.0627725	0.291748	0.00983012	0.914713	0.0342424	0.547007	0.181949	0.0125065	0.00936133	0.901513	0.0122913	0.86492	0.0965386	0.14851
ENSMUSG00000014769	Psmb1	7.68918	7.50357	7.48951	7.44766	7.25698	7.19271	7.18529	7.07099	-0.178318	0.00207723	-0.210872	1.33848e-05	-0.242266	5.33604e-10	-0.0647713	0.710029	-0.0741754	0.103984	-0.188131	9.8252e-05	-0.431535	6.27961e-29	-0.03251	0.66327	-0.022715	0.740225	0.00285991	0.972757	-0.0894064	0.0566498
ENSMUSG00000025068	Gsto1	7.11405	6.98427	7.40199	7.36294	6.69098	6.64803	6.98134	6.96029	-0.122742	0.0505401	0.276639	1.50997e-12	0.247518	1.84802e-10	-0.0426582	0.761484	0.289977	1.92614e-10	0.269511	1.44056e-08	-0.424112	2.40785e-25	0.399134	1.74304e-12	-0.0202571	0.719228	0.344253	9.25901e-13	0.00422233	0.950261
ENSMUSG00000005142	Man2b1	6.7835	6.8421	6.7687	6.73797	7.26001	7.38921	7.36554	7.28904	0.0658704	0.34105	-0.027028	0.582871	-0.0467574	0.315236	0.127236	0.101519	0.102207	0.0251409	0.0266863	0.656174	0.4783	5.8866e-29	-0.0926777	0.139942	-0.0109815	0.858414	-0.0123667	0.820897	-0.0511257	0.297389
ENSMUSG00000041453	Rpl21	8.95609	8.86321	8.99185	8.95667	8.6865	8.65165	8.77568	8.6775	-0.085789	0.165121	0.0244456	0.574219	-0.000187335	1	-0.0355653	0.799996	0.0873299	0.0210732	-0.0102203	0.858687	-0.269442	3.75431e-14	0.110054	0.0603392	-0.0159706	0.776103	0.134925	0.00713173	-0.0728615	0.100371
ENSMUSG00000028124	Gclm	6.21038	5.98149	6.06333	5.94459	6.20808	6.01167	5.96924	6.03546	-0.221052	0.000572678	-0.157716	0.00112633	-0.265717	1.28525e-08	-0.198438	0.000970829	-0.240478	8.52108e-08	-0.174125	0.000574822	-0.000866773	0.984979	0.0629095	0.382262	-0.0993316	0.0983216	-0.0298872	0.595178	0.0909406	0.0992765
ENSMUSG00000022898	Vps26c	5.97748	6.00583	5.57728	5.90128	6.21889	6.27767	5.79984	6.06251	0.0357693	0.675745	-0.409758	9.39667e-14	-0.0785465	0.167232	0.0591458	0.586834	-0.424098	2.44119e-14	-0.158005	0.00142125	0.241625	2.66162e-08	-0.446189	8.66092e-11	0.340665	9.46469e-08	-0.47007	4.01039e-14	0.290689	1.17624e-06
ENSMUSG00000048368	Omd	2.38253	1.43463	1.0288	1.19783	3.21958	3.03509	2.76785	2.55589	-0.934808	1.57683e-08	-1.35479	1.49249e-15	-1.18009	2.01047e-12	-0.190481	0.372472	-0.456445	0.00043748	-0.667762	3.88185e-07	0.841472	6.14437e-13	-0.41979	0.0773748	0.183785	0.544134	-0.25476	0.0566538	-0.186414	0.242716	1.59033	6.64096e-27
ENSMUSG00000072772	Grcc10	5.56782	5.44288	5.29483	5.2719	5.45731	5.44395	5.34476	5.19137	-0.116732	0.21126	-0.28227	9.16855e-06	-0.299054	4.75355e-07	-0.0136568	0.963512	-0.115184	0.147728	-0.268392	3.90101e-05	-0.109034	0.0604816	-0.16581	0.0727256	-0.00685523	0.96637	-0.0896276	0.285322	-0.127906	0.0927828
ENSMUSG00000054428	Atpif1	6.44142	6.19442	6.10925	6.14753	6.14655	6.09267	6.125	5.98449	-0.239077	0.000244242	-0.342074	1.08065e-09	-0.295149	3.90896e-09	-0.0538006	0.765558	-0.0242766	0.693689	-0.163138	0.00643523	-0.295344	2.537e-12	-0.103258	0.20756	0.0560352	0.489224	0.0419442	0.595956	-0.114391	0.0662168
ENSMUSG00000020946	Gosr2	6.47064	6.41783	6.55489	6.66394	6.51635	6.41554	6.53268	6.63071	-0.0457999	0.58547	0.0734407	0.113921	0.193409	1.59835e-05	-0.1022	0.155738	0.01366	0.792198	0.11094	0.0278557	0.047645	0.305812	0.11861	0.0747927	0.128719	0.0122867	0.128043	0.00860259	0.121902	0.0168631
ENSMUSG00000031778	Cx3cl1	5.21444	4.89622	6.89717	6.62043	5.71957	5.61569	7.38951	7.07385	-0.310303	3.12162e-05	1.67122	8.15345e-276	1.40563	8.58643e-194	-0.104697	0.309674	1.66663	0	1.35337	9.76295e-172	0.506201	1.21592e-22	1.98126	5.32973e-207	-0.256904	1.49509e-07	1.78357	1.99893584873142e-315	-0.288663	2.80617e-10
ENSMUSG00000078154	Gm12184	1.16627	0.883006	0.353491	0.248786	1.28262	1.22329	0.814694	0.0728527	-0.269695	0.704112	-0.8069	0.0644728	-0.91014	0.00958169	-0.0588351	0.972466	-0.454082	0.323888	-1.20115	0.00141206	0.11469	0.83079	-0.535656	0.275109	-0.105997	0.86852	-0.37277	0.252484	-0.736988	0.0323447
ENSMUSG00000029394	Cdk2ap1	7.68107	7.01097	7.32835	7.0469	7.19357	7.25391	7.30229	6.87647	-0.662278	3.55171e-05	-0.363252	3.22144e-07	-0.634566	2.88813e-30	0.0597403	0.739834	0.106002	0.0372579	-0.318641	3.07177e-08	-0.486572	1.00048e-17	0.29961	0.0333155	-0.262641	2.45433e-05	0.0587354	0.474986	-0.400137	1.17832e-11
ENSMUSG00000001666	Ddt	4.90404	4.63687	4.4905	4.53655	4.72015	4.69785	4.64359	4.47511	-0.257175	0.023095	-0.425156	2.33309e-07	-0.368044	2.90305e-07	-0.022697	0.953988	-0.0774299	0.438872	-0.245297	0.00800821	-0.180084	0.0228694	-0.167051	0.161376	0.0657768	0.552515	-0.0429585	0.683341	-0.14324	0.123776
ENSMUSG00000005625	Psmd4	7.37374	7.18378	7.34076	7.28797	7.19672	7.09996	7.24187	7.17087	-0.182423	0.00557889	-0.0446267	0.295394	-0.0858395	0.0690531	-0.097058	0.18734	0.0430373	0.324875	-0.0272173	0.644404	-0.177382	2.15979e-06	0.138082	0.0274727	-0.0327381	0.580725	0.15225	0.000809924	-0.0457093	0.39297
ENSMUSG00000028245	Nsmaf	5.53473	5.59694	5.54476	5.30007	5.58117	5.61317	5.46852	5.20183	0.0688664	0.396184	-0.00162492	0.988211	-0.23433	4.34637e-05	0.0297023	0.862681	-0.115975	0.0524421	-0.380638	2.80913e-10	0.0486813	0.427198	-0.0707297	0.335744	-0.224115	0.00037622	-0.133479	0.0208554	-0.240061	8.36284e-05
ENSMUSG00000034462	Pkd2	7.43187	7.51046	7.73178	7.46582	8.12732	8.09301	8.13173	7.98272	0.0854964	0.166014	0.288378	1.29747e-12	0.0325193	0.473642	-0.0354278	0.784033	0.00219202	0.964067	-0.145895	0.000977693	0.696011	5.08092e-88	0.202366	0.000629751	-0.246929	1.01347e-07	0.0500706	0.329172	-0.12359	0.00413419
ENSMUSG00000029169	Dhx15	7.76397	7.66408	8.22601	7.99301	7.68964	7.62028	7.96541	7.79565	-0.093243	0.191576	0.450104	7.76022e-25	0.227814	5.3563e-10	-0.0698811	0.396949	0.274034	1.26297e-11	0.105534	0.0229034	-0.0749165	0.061083	0.54282	3.62102e-17	-0.213444	4.82048e-06	0.356209	9.00865e-16	-0.144003	0.00133036
ENSMUSG00000094483	Purb	7.20926	7.08031	8.15482	7.55962	7.39835	7.40241	8.07904	7.5998	-0.122086	0.105925	0.933966	2.24845e-123	0.349158	1.77141e-19	0.00311086	0.994515	0.678055	2.52406e-62	0.200292	3.47962e-06	0.190012	3.05825e-07	1.05531	5.02844e-59	-0.575934	3.68687e-40	0.687478	1.2017e-40	-0.4534	1.53522e-24
ENSMUSG00000026946	Nmi	3.25475	2.96657	3.00639	2.92482	3.19404	3.24908	3.04862	2.97638	-0.279575	0.0470382	-0.259216	0.0247246	-0.333706	0.00612644	0.0459972	0.912546	-0.14607	0.424514	-0.223032	0.148498	-0.0505753	0.710661	0.0206456	0.917509	-0.065569	0.717375	-0.180856	0.230045	-0.0521908	0.793325
ENSMUSG00000021134	Srsf5	7.53217	7.42405	7.83227	7.20129	7.74308	7.66528	8.19467	7.38526	-0.101179	0.115993	0.288514	4.5383e-13	-0.331117	4.59681e-13	-0.0786326	0.436479	0.450492	1.66897e-30	-0.357896	4.93277e-16	0.210356	8.58307e-08	0.389212	1.40552e-11	-0.611116	1.06225e-36	0.541193	8.09265e-31	-0.783732	1.36475e-84
ENSMUSG00000027782	Kpna4	7.09622	6.95864	7.62863	7.44113	7.21356	7.16423	7.54347	7.38388	-0.131125	0.0711657	0.521018	5.91926e-42	0.344025	5.40287e-20	-0.0499515	0.634115	0.328571	1.46858e-16	0.170204	0.000896686	0.116732	0.00257584	0.651403	6.06095e-25	-0.168221	0.000102005	0.390731	9.50095e-18	-0.133643	0.00804522
ENSMUSG00000021929	Kpna3	6.88032	6.8552	7.33646	7.12352	6.81829	6.74491	7.00287	6.84763	-0.0186898	0.868356	0.444496	4.27522e-24	0.241793	2.53628e-08	-0.0748282	0.394523	0.182394	1.31772e-06	0.029063	0.660588	-0.0611453	0.181164	0.462616	2.94468e-12	-0.193927	1.72356e-05	0.269571	3.12595e-09	-0.128834	0.0140201
ENSMUSG00000003731	Kpna6	7.4234	7.2648	7.58053	7.48571	7.44346	7.42332	7.476	7.51757	-0.151466	0.00943816	0.145044	0.000934935	0.0618601	0.149424	-0.0210262	0.871977	0.0306748	0.447227	0.071863	0.149996	0.0206258	0.623857	0.29647	9.75799e-07	-0.074667	0.158099	0.0639196	0.154314	0.0657532	0.173348
ENSMUSG00000024942	Capn1	7.14325	7.0554	6.96508	6.94453	7.12531	7.18511	7.01559	6.96024	-0.0804283	0.211257	-0.18874	4.84237e-06	-0.198877	1.1003e-06	0.058344	0.501267	-0.111802	0.00632849	-0.167425	0.000212145	-0.0165774	0.706608	-0.108842	0.0733781	-0.00138094	0.989464	-0.157815	0.000257188	-0.0311711	0.558527
ENSMUSG00000025969	Nrp2	7.19754	7.01488	7.40828	7.23443	7.67905	7.63001	7.91127	7.58991	-0.175509	0.00225535	0.199305	4.2852e-07	0.0357428	0.421911	-0.0501383	0.661838	0.229935	5.85667e-11	-0.0917114	0.0865301	0.482294	4.73361e-42	0.374414	3.23251e-11	-0.154721	0.000509426	0.292477	2.12932e-10	-0.297314	6.31062e-11
ENSMUSG00000032249	Anp32a	6.96207	6.70889	6.71887	6.64189	6.90182	6.74354	6.69304	6.61361	-0.246131	1.28698e-05	-0.254479	7.39462e-10	-0.320822	5.35763e-14	-0.159912	0.00323829	-0.209898	1.33469e-07	-0.288039	5.16335e-10	-0.0598926	0.13791	-0.00861059	0.904376	-0.0576442	0.297759	-0.037964	0.46025	-0.0535537	0.343385
ENSMUSG00000003363	Pld3	6.7551	6.83453	6.78738	6.75613	7.46314	7.61244	7.59964	7.62972	0.0872019	0.246921	0.0215056	0.667822	-0.000651199	1	0.148558	0.0150974	0.134481	0.00057737	0.164793	0.000447026	0.708991	6.61782e-78	-0.0658313	0.345938	-0.0131036	0.849666	-0.00181053	0.97995	0.054774	0.264377	0.77429	2.69831e-37
ENSMUSG00000015474	Ppt2	4.96653	4.89576	4.62069	4.7855	5.22029	5.2787	5.0622	5.12247	-0.0624214	0.545441	-0.356962	1.67208e-08	-0.183587	0.00541093	0.0564223	0.759641	-0.162446	0.0286454	-0.100793	0.198325	0.256714	5.6834e-05	-0.294327	0.000493707	0.182288	0.0172348	-0.207069	0.00285048	0.0868188	0.256169
ENSMUSG00000020817	Rabep1	6.63334	6.85029	7.1762	6.8188	6.72485	6.80551	7.09983	6.79439	0.223373	0.00195561	0.530507	2.21158e-27	0.183795	2.33324e-05	0.0780767	0.354363	0.371942	2.85457e-17	0.0676689	0.212147	0.0932754	0.0464123	0.30689	1.72131e-05	-0.33778	2.55527e-11	0.306191	2.26354e-11	-0.279863	2.13187e-09
ENSMUSG00000026914	Psmd14	6.68389	6.51948	6.7483	6.75128	6.40839	6.29818	6.45831	6.47039	-0.157965	0.0191741	0.053395	0.331948	0.0664568	0.195183	-0.110455	0.330036	0.0478449	0.343119	0.0602458	0.347821	-0.276222	2.23617e-09	0.210735	0.0014222	0.0216882	0.749428	0.170362	0.0045846	0.036915	0.558568
ENSMUSG00000054693	Adam10	7.58073	7.51451	7.58522	7.52757	7.63612	7.61268	7.60662	7.54483	-0.0594993	0.446222	-0.0066839	0.888397	-0.0539429	0.189892	-0.0246713	0.85487	-0.0310179	0.463898	-0.0924413	0.0393191	0.0560925	0.158884	0.0518933	0.468381	-0.0384488	0.464458	0.00587215	0.924506	-0.0368542	0.457156
ENSMUSG00000028049	Scamp3	6.94567	7.00968	6.85803	6.78095	7.17047	7.14013	7.02173	6.988	0.0714731	0.301973	-0.0979968	0.0339962	-0.166542	0.000115149	-0.0317203	0.798562	-0.150805	7.408e-05	-0.183923	4.53369e-05	0.224979	1.13961e-09	-0.169883	0.00739803	-0.0593292	0.320851	-0.106792	0.0170975	-0.00857934	0.8875
ENSMUSG00000025862	Stag2	7.1046	7.17549	7.12663	7.02583	7.05681	7.03567	6.97727	6.95105	0.0775402	0.309321	0.0103734	0.851226	-0.0801494	0.0996876	-0.0215157	0.893599	-0.080848	0.0813076	-0.106493	0.027807	-0.0478787	0.340594	-0.0676734	0.305243	-0.0817293	0.112223	-0.0470886	0.393204	-0.00120374	0.991722
ENSMUSG00000029484	Anxa3	7.83687	7.94145	8.41083	8.24264	8.40243	8.41117	8.61274	8.38512	0.111388	0.0826782	0.562174	1.73397e-39	0.404842	2.42211e-21	0.00813403	0.972466	0.20904	6.45265e-07	-0.0182855	0.761407	0.565072	1.26848e-45	0.450299	1.43583e-14	-0.148736	0.00302568	0.212891	4.13371e-06	-0.202529	2.32524e-06
ENSMUSG00000009090	Ap1b1	6.88119	6.90528	6.81279	6.69082	6.74007	6.76912	6.5938	6.56358	0.0311389	0.675225	-0.0804839	0.0707944	-0.190001	4.95897e-05	0.0284585	0.823812	-0.147799	0.000304786	-0.17928	0.000132596	-0.140184	0.000286817	-0.11162	0.0695241	-0.101238	0.0768474	-0.164087	0.000562019	-0.00684465	0.931618
ENSMUSG00000020471	Pold2	6.49867	6.42645	6.40608	6.33628	6.20073	6.17609	6.20275	6.12498	-0.0646107	0.451776	-0.1031	0.0285117	-0.162612	0.00143491	-0.0276549	0.868451	-0.00143608	0.999879	-0.0788129	0.186844	-0.295365	1.17302e-11	-0.038807	0.617029	-0.050687	0.455756	0.0388819	0.477587	-0.0532005	0.354267
ENSMUSG00000007038	Neu1	5.73222	6.04922	5.38408	5.62632	5.97865	6.03294	5.70365	5.75649	0.324229	9.45182e-08	-0.357325	5.23154e-10	-0.10848	0.070226	0.0538118	0.672683	-0.276462	5.21587e-08	-0.221253	2.97514e-05	0.244882	2.31259e-07	-0.682384	2.0905e-23	0.258454	0.000194266	-0.318122	3.16873e-09	0.0797629	0.191769
ENSMUSG00000018446	C1qbp	7.25432	7.32002	7.67734	7.5872	6.96018	7.01334	7.22879	7.18929	0.073028	0.256914	0.411978	6.25525e-27	0.331955	1.22098e-19	0.0527884	0.748045	0.267286	4.37416e-09	0.227956	5.32111e-06	-0.294081	3.35087e-12	0.338591	8.7602e-10	-0.0711786	0.127506	0.226148	4.38393e-05	-0.0147004	0.791752
ENSMUSG00000022971	Ifnar2	5.23045	5.17756	5.50758	5.29437	5.28966	5.25645	5.32563	5.38044	-0.0455456	0.610487	0.264907	3.29683e-06	0.0612891	0.351596	-0.0332122	0.865743	0.0362892	0.576353	0.0928773	0.276109	0.0579767	0.317695	0.310583	1.88615e-05	-0.194712	0.00474381	0.0811052	0.236354	0.0822181	0.315093
ENSMUSG00000028851	Nudc	7.615	7.5264	7.77021	7.73461	7.71091	7.64329	7.84381	7.77271	-0.0812226	0.255805	0.143452	0.000792336	0.119004	0.00724867	-0.0680705	0.427769	0.131521	0.000511527	0.0614942	0.265543	0.0958621	0.0117175	0.224834	0.000364668	-0.0158997	0.811348	0.211565	2.98446e-07	-0.045165	0.375193
ENSMUSG00000020994	Pnn	6.92845	6.81931	7.34931	7.16463	7.00551	7.00396	7.30031	7.22745	-0.102179	0.15081	0.408831	6.55444e-22	0.235705	1.0302e-08	-0.00274548	1	0.294867	5.96109e-12	0.221869	2.33163e-06	0.0758198	0.0895596	0.510741	4.35328e-16	-0.164581	0.000566307	0.309191	2.02493e-07	-0.0484093	0.310384
ENSMUSG00000007850	Hnrnph1	8.66341	8.40881	8.65331	8.62144	8.46352	8.3792	8.54779	8.5396	-0.24773	2.88615e-05	-0.0220292	0.695167	-0.0428018	0.370706	-0.0853294	0.250913	0.0825164	0.0235131	0.0750619	0.123463	-0.199715	3.7641e-07	0.22529	0.000483798	-0.0121852	0.856893	0.180093	1.89204e-05	0.0172206	0.749404
ENSMUSG00000027193	Api5	7.63092	7.56236	8.02672	7.97318	7.60356	7.52363	7.79233	7.75476	-0.0618059	0.370543	0.384238	1.20637e-23	0.341222	4.83782e-21	-0.0803157	0.30918	0.187199	5.71373e-07	0.150203	0.000482054	-0.0273043	0.515417	0.4456	2.51476e-15	-0.0342708	0.490001	0.279614	1.78898e-10	-0.0124245	0.817392
ENSMUSG00000002949	Timm44	5.97686	6.1465	5.97532	5.95205	5.86272	5.95134	5.8273	5.95212	0.175929	0.00882099	-0.013596	0.823064	-0.0249948	0.688576	0.0890677	0.371825	-0.0348694	0.513008	0.0901517	0.121162	-0.115767	0.0190293	-0.189872	0.00434931	-0.00293887	0.97248	-0.112161	0.0408254	0.149781	0.00540948
ENSMUSG00000025917	Cops5	6.39651	6.22071	6.39392	6.35834	6.42781	6.3686	6.51102	6.47667	-0.168033	0.0103871	-0.0137431	0.797341	-0.0376316	0.479543	-0.0608765	0.706071	0.0810175	0.17954	0.0463709	0.487287	0.0326961	0.582754	0.15416	0.0177519	-0.0153862	0.82165	0.154127	0.00706571	-0.0100849	0.886373
ENSMUSG00000029767	Calu	9.88486	9.8486	10.132	10.055	10.2201	10.1887	10.3828	10.3	-0.0292411	0.695325	0.235686	1.12954e-10	0.169121	4.10233e-07	-0.0322805	0.79729	0.160658	9.89845e-06	0.078542	0.0965328	0.335637	9.41586e-24	0.264399	4.67795e-06	-0.0576795	0.213166	0.205225	5.88093e-06	-0.0575754	0.221582
ENSMUSG00000007050	Lsm2	5.83374	5.6962	5.86113	5.95356	5.75904	5.73118	5.73186	5.85354	-0.129197	0.113098	0.017659	0.776632	0.12008	0.0340846	-0.0295151	0.887718	-0.0288895	0.69147	0.0920402	0.17502	-0.0728435	0.214566	0.146283	0.050601	0.111458	0.0925225	0.0129268	0.855957	0.145269	0.0107674
ENSMUSG00000020150	Gamt	4.50511	4.36913	3.96211	4.01358	4.2444	4.07971	3.90574	3.89102	-0.126272	0.23831	-0.547914	4.86418e-09	-0.496442	5.42475e-09	-0.169595	0.263134	-0.342555	2.11051e-05	-0.350804	0.000109751	-0.257662	0.000243545	-0.422352	0.000396883	0.0638539	0.663469	-0.160304	0.0812738	0.0160252	0.927369
ENSMUSG00000017009	Sdc4	7.62673	7.52976	9.19141	8.37924	8.41629	8.37185	9.7989	9.20447	-0.0899153	0.197812	1.55289	2.12961472327705e-311	0.751717	7.81744e-65	-0.0448077	0.723846	1.38116	2.32131e-252	0.787293	1.17322e-67	0.788968	1.8442e-79	1.64272	8.3123e-196	-0.792639	4.5183e-70	1.43803	7.95185e-215	-0.569249	3.80108e-42	0.838839	1.50096e-47
ENSMUSG00000004044	Cavin1	9.8219	9.59268	9.89198	9.75938	10.302	10.2378	10.4852	10.3097	-0.222039	0.00378667	0.0587429	0.151675	-0.0633094	0.102667	-0.06508	0.448342	0.181309	3.50946e-07	0.00642331	0.911278	0.480465	2.8521e-43	0.280736	4.64785e-05	-0.113244	0.00954409	0.258642	3.20155e-09	-0.150283	0.000330605
ENSMUSG00000020198	Ap3d1	8.06228	8.18225	8.08936	7.94121	8.00587	8.00666	8.0056	7.8951	0.127106	0.0265111	0.0157511	0.72539	-0.121676	0.00116873	-0.000326561	1	-0.00204521	0.965024	-0.112469	0.00901988	-0.0559506	0.139644	-0.111754	0.0557444	-0.128665	0.00366082	0.0105196	0.840823	-0.085842	0.0447313
ENSMUSG00000005124	Ccn4	7.30611	7.36358	8.40915	7.54448	6.76458	6.59264	8.02876	7.10266	0.0639741	0.511002	1.09116	1.42302e-162	0.237474	7.1246e-09	-0.174497	0.0241192	1.26065	5.38188e-217	0.33635	3.88344e-11	-0.539916	1.68666e-36	1.02673	5.65771e-50	-0.844994	3.63708e-93	1.44814	9.97171e-209	-0.899954	9.75087e-95	-0.774113	4.43707e-25
ENSMUSG00000029119	Man2b2	6.13997	6.31172	6.26344	6.19242	7.14284	7.29726	7.29079	7.16694	0.179238	0.00518153	0.113156	0.0575548	0.050181	0.425243	0.152474	0.0450033	0.144299	0.00104719	0.0219957	0.753874	1.00513	9.33283e-110	-0.06645	0.391093	-0.0534566	0.525966	0.00453164	0.937669	-0.0982034	0.0558638	0.982044	6.23539e-67
ENSMUSG00000028974	Dffa	4.27535	4.25474	3.99677	4.29221	4.46126	4.56451	4.24529	4.3412	-0.0111716	0.947863	-0.290955	0.000332664	0.0182193	0.87222	0.102336	0.567539	-0.214993	0.00378852	-0.121216	0.154785	0.183967	0.0134838	-0.279335	0.0095803	0.317703	0.000462712	-0.305766	0.00025738	0.118366	0.165508
ENSMUSG00000027082	Tfpi	4.24647	4.11217	4.21512	4.17442	4.33042	4.37075	4.31855	4.17436	-0.128355	0.270483	-0.0426254	0.632084	-0.0732966	0.440902	0.0427439	0.864418	-0.0140523	0.890072	-0.159109	0.0821049	0.0852726	0.299445	0.0850177	0.44227	-0.0218732	0.862776	-0.0447008	0.635226	-0.120568	0.193037
ENSMUSG00000023988	Bysl	5.92704	5.80982	6.46022	6.38227	5.96512	5.88088	6.30433	6.24246	-0.109538	0.149876	0.52089	4.31063e-31	0.453283	6.69671e-24	-0.0844548	0.344686	0.338175	1.61733e-11	0.276846	7.25688e-09	0.0369664	0.462707	0.630894	1.25348e-24	-0.0588371	0.288708	0.434783	9.78241e-17	-0.036771	0.547896
ENSMUSG00000015217	Hmgb3	5.65219	5.33622	5.32325	5.11442	5.50002	5.36151	5.33886	5.07176	-0.308577	3.1594e-05	-0.339389	7.41246e-10	-0.537975	5.03707e-24	-0.137145	0.10701	-0.160777	0.00458011	-0.429375	2.88353e-13	-0.153804	0.00264557	-0.0315098	0.734787	-0.189897	0.00500573	-0.0115456	0.877473	-0.243845	0.000114578
ENSMUSG00000038729	Pakap_3	6.24619	6.15236	7.29384	6.94944	6.31021	6.591	7.41644	7.00765	-0.0865241	0.356508	1.03499	7.15482e-88	0.703178	4.77065e-34	0.280137	0.0116713	1.10319	4.99927e-96	0.694183	1.81138e-39	0.065513	0.29298	1.12219	2.93514e-56	-0.323646	8.35132e-07	0.835494	1.14648e-33	-0.384825	8.94358e-18
ENSMUSG00000011958	Bnip2	7.21488	7.17518	7.54009	7.42797	7.26341	7.24758	7.43687	7.38149	-0.0330324	0.667334	0.313991	1.17521e-15	0.212725	3.28841e-07	-0.0169421	0.908391	0.171796	2.72496e-06	0.116701	0.00788453	0.049078	0.221585	0.346353	1.89437e-09	-0.0926093	0.0617953	0.20089	1.41139e-06	-0.0304937	0.53646
ENSMUSG00000037935	Smarce1	7.06733	6.94521	7.18111	7.04364	6.99899	6.85107	7.1055	6.98566	-0.114717	0.107897	0.102778	0.0231101	-0.0238084	0.637902	-0.147918	0.00868198	0.105022	0.00765907	-0.0138542	0.824729	-0.0682312	0.0933461	0.217193	0.000767011	-0.117898	0.0233005	0.265127	1.08246e-09	-0.0942355	0.0693681
ENSMUSG00000067713	Prkag1	6.49526	6.39855	6.35166	6.41684	6.30676	6.26715	6.21985	6.2433	-0.0889415	0.228123	-0.154017	0.00374063	-0.0782577	0.122053	-0.041817	0.768839	-0.0917304	0.115077	-0.067973	0.290313	-0.185626	0.000275771	-0.0654915	0.354107	0.0843645	0.152031	-0.0381057	0.521489	0.0485144	0.428273
ENSMUSG00000024844	Banf1	7.39302	7.2374	7.31967	7.2861	6.96561	6.90716	6.94748	6.78183	-0.148349	0.0132277	-0.0840741	0.0803742	-0.108215	0.0138189	-0.0584291	0.724588	-0.0197731	0.782022	-0.18378	0.00102639	-0.427898	1.08548e-23	0.0640294	0.353985	-0.0152154	0.832914	0.0503908	0.500047	-0.139094	0.0148732
ENSMUSG00000052456	Get3	6.88828	6.90235	6.95541	6.91715	6.79427	6.79576	6.85672	6.74318	0.0214735	0.806529	0.0562236	0.208946	0.0281693	0.603848	0.000589305	1	0.0593266	0.175361	-0.0524033	0.312288	-0.0931605	0.0260766	0.034527	0.610606	-0.0192829	0.768976	0.0709639	0.125068	-0.0872079	0.0636601
ENSMUSG00000025060	Slk	7.30418	7.32452	7.88348	7.53196	7.38502	7.35881	8.01303	7.8381	0.0272572	0.730086	0.567343	1.21625e-39	0.226476	6.61639e-09	-0.0275031	0.82083	0.626308	2.07792e-69	0.451598	4.09067e-31	0.0810072	0.0425302	0.539839	1.74512e-20	-0.332028	8.51717e-14	0.66596	2.32521e-56	-0.15013	0.000315727
ENSMUSG00000002732	Fkbp7	4.30348	3.84971	3.90912	3.96971	4.25254	4.04656	4.1636	4.03383	-0.443814	1.29718e-06	-0.404537	3.16992e-07	-0.33521	3.82758e-05	-0.200595	0.183248	-0.0884653	0.426996	-0.213891	0.0337753	-0.0557243	0.567204	0.0395789	0.739335	0.0783535	0.497353	0.125008	0.21171	-0.101658	0.346561
ENSMUSG00000028847	Trappc3	5.89023	5.8303	5.82855	5.85609	6.04795	6.07045	5.95765	5.98069	-0.0530649	0.539922	-0.0740275	0.182764	-0.0366314	0.558813	0.0220635	0.933066	-0.0929115	0.137552	-0.0681319	0.327512	0.157344	0.00633475	-0.0208031	0.785345	0.0462065	0.484714	-0.103211	0.103109	0.0497964	0.425537
ENSMUSG00000006373	Pgrmc1	7.17651	7.16916	7.44081	7.38703	7.80337	7.935	8.14674	8.01192	-0.000212168	1	0.253176	7.77358e-10	0.209689	4.37299e-08	0.13071	0.0491491	0.341153	1.19434e-20	0.207204	3.57064e-07	0.627009	1.04305e-72	0.253001	1.39973e-05	-0.0347083	0.521467	0.222713	1.19721e-06	-0.109358	0.00958081	0.76257	6.47793e-41
ENSMUSG00000027531	Impa1	6.39681	6.32742	6.35634	6.41731	6.52374	6.49881	6.54648	6.54138	-0.063129	0.419041	-0.0515272	0.301092	0.0188856	0.724376	-0.0248024	0.851544	0.0201694	0.662649	0.0153353	0.817305	0.126517	0.00260704	0.0108596	0.895817	0.0792413	0.142109	0.0573481	0.247698	0.0195067	0.763008
ENSMUSG00000032458	Copb2	8.01282	7.84806	8.09836	8.05409	8.03757	7.89745	8.09552	8.03619	-0.157949	0.00952765	0.0740533	0.0630568	0.0406167	0.330044	-0.140932	0.0162793	0.0565994	0.139244	-0.00231483	0.970286	0.0247094	0.541507	0.23153	8.72962e-05	-0.0247568	0.636424	0.209624	3.74107e-07	-0.034248	0.458995
ENSMUSG00000026239	Pde6d	5.48223	5.45917	5.00326	4.97824	5.63011	5.59964	5.17161	5.29092	-0.0141429	0.905492	-0.487578	3.40867e-14	-0.501619	2.20485e-16	-0.0300203	0.862681	-0.463373	1.18159e-14	-0.341699	1.00311e-07	0.148694	0.00558769	-0.473972	1.54687e-08	-0.00571533	0.963922	-0.420483	3.37928e-10	0.145901	0.0642572
ENSMUSG00000021376	Tpmt	3.16513	2.88336	2.60108	2.94584	3.13287	3.14346	2.77812	2.91287	-0.275531	0.0398415	-0.576153	3.73571e-07	-0.224698	0.0869725	0.00917354	0.990305	-0.362858	0.00299204	-0.221617	0.122898	-0.031311	0.813791	-0.300413	0.0333514	0.360544	0.0171452	-0.36036	0.00227791	0.164893	0.30498
ENSMUSG00000024423	Impact	6.32392	6.76511	6.28114	6.30369	6.32216	6.53105	6.18621	6.23223	0.447519	8.5307e-13	-0.0545341	0.276995	-0.0220956	0.698642	0.20762	0.000165348	-0.138507	0.00136098	-0.0909696	0.0793736	-0.00166668	0.982716	-0.502465	3.98076e-14	0.041263	0.515927	-0.333724	1.03759e-12	0.0718905	0.198915
ENSMUSG00000020272	Stk10	5.33247	5.31737	5.90901	5.50767	5.77033	5.72686	6.30321	6.12714	-0.00736707	0.947029	0.566019	4.55749e-29	0.17417	0.00149476	-0.0456028	0.821201	0.533215	1.89017e-31	0.354702	1.23758e-10	0.437743	1.77222e-20	0.573083	1.83883e-18	-0.382964	1.236e-11	0.590064	8.67042e-20	-0.1534	0.00755397
ENSMUSG00000024077	Strn	6.20658	6.26616	6.21993	6.23152	6.14539	6.18158	6.13402	6.14514	0.0657923	0.469462	0.00222461	0.977004	0.0237978	0.680206	0.0349634	0.814152	-0.0139497	0.821395	-0.00266518	0.984546	-0.0612362	0.210036	-0.0644988	0.398959	0.0303107	0.631743	-0.0364757	0.578523	0.0358298	0.578277
ENSMUSG00000021963	Sap18	5.32574	5.27458	5.59589	5.59294	5.55778	5.38368	5.74155	5.74434	-0.0449462	0.658316	0.258219	1.58146e-06	0.268259	3.41681e-06	-0.177262	0.0269609	0.17941	0.000566175	0.182968	0.000942991	0.234564	6.83327e-06	0.302637	6.63292e-05	0.0184455	0.837638	0.369185	1.46099e-11	0.0280041	0.675711
ENSMUSG00000001833	Septin7	7.94198	7.92188	8.1825	8.06892	8.15766	8.17494	8.29862	8.17323	-0.0133537	0.88404	0.229255	1.29443e-09	0.125962	0.000519539	0.0161914	0.912546	0.138705	0.00022068	0.0145144	0.821125	0.216233	5.4916e-10	0.241841	7.68954e-05	-0.0944896	0.0319103	0.134853	0.00248062	-0.0997495	0.0483404
ENSMUSG00000027613	Eif6	7.2588	7.06074	7.84428	7.8003	7.2423	7.12385	7.71977	7.79298	-0.190943	0.000807602	0.574118	3.82678e-51	0.540107	2.63999e-45	-0.118559	0.144619	0.476004	2.20188e-30	0.550247	3.84849e-37	-0.0169809	0.720425	0.764896	8.06253e-45	-0.0251745	0.652394	0.606384	1.4188e-38	0.0990503	0.0266195
ENSMUSG00000060636	Rpl35a	7.48035	7.37962	7.34188	7.33431	7.06676	7.0338	7.03946	6.91531	-0.0933732	0.26555	-0.149398	0.0122887	-0.147566	0.00507376	-0.0335854	0.926272	-0.0284941	0.7605	-0.152273	0.0333791	-0.414045	6.92217e-11	-0.0558495	0.489318	0.0107177	0.893868	0.0165039	0.879716	-0.0986374	0.0912856
ENSMUSG00000003435	Supt5	7.59906	7.56884	7.56484	7.47826	7.80621	7.74248	7.7261	7.69921	-0.0232162	0.75485	-0.0459206	0.291818	-0.12165	0.00168681	-0.06498	0.426258	-0.0814379	0.0531895	-0.108175	0.0147482	0.20768	5.1028e-09	-0.0229519	0.7288	-0.06701	0.175331	-0.00432124	0.937953	-0.00219178	0.979482
ENSMUSG00000030890	Ilk	7.20404	6.94002	7.41655	7.33498	7.59823	7.50421	7.86155	7.6608	-0.256572	6.16052e-05	0.201721	8.59044e-06	0.130379	0.00156827	-0.0945829	0.336883	0.261241	3.40913e-10	0.0613979	0.19696	0.394769	2.62281e-28	0.457908	5.66925e-12	-0.0626116	0.274111	0.367933	1.86484e-11	-0.175094	6.73563e-05
ENSMUSG00000022617	Chkb	4.99227	5.08547	4.88657	4.69247	4.87113	4.79751	4.73063	4.62676	0.101473	0.270132	-0.117186	0.0803877	-0.299131	5.25351e-06	-0.0738396	0.701271	-0.13681	0.0492996	-0.245998	0.00207868	-0.123259	0.055979	-0.218477	0.00830113	-0.173387	0.0259291	-0.0525077	0.570279	-0.0835113	0.383334
ENSMUSG00000022193	Psmb5	7.17893	6.96736	6.93444	6.96885	6.95564	6.93008	6.88089	6.8201	-0.203949	0.00158388	-0.255434	2.18882e-08	-0.211735	2.88265e-06	-0.0258124	0.923043	-0.0764116	0.274077	-0.136353	0.0229975	-0.224242	2.86184e-06	-0.0515398	0.492372	0.0526984	0.413005	-0.0389133	0.65494	-0.0349212	0.589966
ENSMUSG00000042699	Dhx9	8.294	8.12583	8.41239	8.28619	8.20507	8.1255	8.30517	8.25399	-0.16143	0.0118028	0.106582	0.0127413	-0.00885277	0.853772	-0.0805476	0.298672	0.098166	0.0144186	0.0469721	0.332668	-0.088514	0.0239122	0.267468	1.36288e-05	-0.106695	0.0172127	0.190983	4.11696e-05	-0.0266495	0.620539
ENSMUSG00000016554	Eif3d	7.83391	7.8199	8.12686	8.0292	7.65178	7.60971	7.85856	7.8714	-0.00708117	0.944308	0.281299	2.77476e-12	0.194731	1.98843e-06	-0.0424092	0.731137	0.205074	3.72351e-09	0.218397	7.14352e-08	-0.181895	2.58019e-07	0.288118	2.94426e-06	-0.0779895	0.13393	0.259491	6.96085e-08	0.0379624	0.410892
ENSMUSG00000025967	Eef1b2	8.172	8.11811	8.33704	8.17565	7.80326	7.83824	7.93016	7.74764	-0.0466892	0.524236	0.153658	0.000206208	0.00228882	0.964609	0.0343958	0.900178	0.125325	0.0255302	-0.0565888	0.325997	-0.369381	3.44193e-19	0.200402	0.000727467	-0.142525	0.00207983	0.102676	0.227706	-0.15701	0.00196802
ENSMUSG00000004070	Hmox2	5.55085	5.45256	5.34559	5.41581	5.551	5.42241	5.26594	5.37601	-0.0919946	0.254397	-0.215392	8.44356e-05	-0.134709	0.0253676	-0.129721	0.146545	-0.288301	3.22911e-08	-0.175208	0.00735421	0.00275081	0.987515	-0.124428	0.10754	0.0893979	0.231782	-0.146163	0.015422	0.137244	0.0470101
ENSMUSG00000004631	Sgce	5.18795	5.10441	5.15482	5.08595	5.51604	5.63046	5.65646	5.49888	-0.0764808	0.43323	-0.0419446	0.514804	-0.105411	0.145821	0.111514	0.274076	0.134689	0.0148095	-0.0237727	0.802743	0.332282	2.95068e-09	0.033296	0.731976	-0.053463	0.57794	0.0356085	0.552059	-0.135014	0.0308106
ENSMUSG00000028788	Ptp4a2	8.22905	8.15022	8.53569	8.27172	8.13372	8.15514	8.34441	8.06131	-0.0716295	0.342226	0.295608	4.25761e-13	0.0412945	0.328872	0.0205998	0.883281	0.208309	1.41506e-08	-0.0738354	0.103336	-0.0948049	0.0101233	0.36695	3.41237e-09	-0.24523	9.91367e-08	0.2	7.50251e-06	-0.257564	1.35712e-10
ENSMUSG00000003527	Ess2	5.23241	5.12121	4.93758	5.16874	5.26388	5.23788	4.98568	5.23275	-0.101982	0.308511	-0.305562	4.51602e-06	-0.0627946	0.355317	-0.0252544	0.919185	-0.275612	0.000517476	-0.0295439	0.716932	0.0293865	0.683753	-0.203542	0.0231027	0.251294	0.00050145	-0.237828	0.00239744	0.269016	0.000179935
ENSMUSG00000042605	Atxn2	6.56409	6.47061	6.75846	6.29867	6.299	6.28809	6.48275	6.13624	-0.0856985	0.257096	0.182467	1.67853e-05	-0.265272	6.85964e-09	-0.0104277	0.954498	0.182735	8.17203e-06	-0.165966	0.00327537	-0.265729	3.08255e-11	0.268554	1.74889e-05	-0.439243	6.79132e-19	0.205141	4.46905e-06	-0.323896	3.27201e-10
ENSMUSG00000020936	Nmt1	7.55345	7.42572	7.58743	7.54473	7.52677	7.47882	7.5328	7.53315	-0.120443	0.0453487	0.0222702	0.634219	-0.00896659	0.862957	-0.049184	0.617636	0.00308171	0.941417	0.00472659	0.93859	-0.0254918	0.548344	0.142662	0.0176711	-0.022699	0.710977	0.064703	0.148067	0.0260894	0.600224
ENSMUSG00000026643	Nmt2	5.98657	5.92873	6.77508	6.22036	5.76499	5.75022	6.31384	5.90557	-0.0512875	0.557175	0.777145	1.49393e-53	0.232788	2.6526e-06	-0.015619	0.944311	0.54838	2.94894e-31	0.142477	0.0123696	-0.223068	1.14361e-05	0.827868	7.06105e-40	-0.535702	1.18488e-26	0.57606	2.54007e-28	-0.381348	2.82191e-14
ENSMUSG00000019978	Epb41l2	8.24553	8.13641	8.59048	8.46681	7.97285	7.92764	8.31648	8.22787	-0.102109	0.0788983	0.333379	2.71373e-16	0.220866	3.17321e-08	-0.0464133	0.690892	0.34123	1.26352e-21	0.253383	2.3396e-10	-0.271822	8.288e-15	0.435007	3.36428e-14	-0.103911	0.0439475	0.400139	1.1583e-17	-0.0633714	0.150411
ENSMUSG00000074934	Grem1	7.00925	8.15213	9.35024	8.9934	7.50117	7.74112	8.60878	8.71136	1.14951	1.41244e-55	2.32872	0	1.98253	0	0.240049	0.000188508	1.10703	2.65158e-130	1.21012	1.00253e-134	0.490884	1.33898e-16	1.17921	2.08019e-87	-0.337473	1.86603e-16	0.879145	7.98995e-100	0.127783	0.00371734
ENSMUSG00000055044	Pdlim1	6.22939	6.13922	6.50071	6.54001	6.3026	6.30152	6.64804	6.57143	-0.0834302	0.233782	0.259414	1.04932e-06	0.310334	1.53302e-11	-0.000729903	1	0.34364	6.63801e-15	0.268918	1.7005e-08	0.0726679	0.115083	0.342395	5.75008e-07	0.0593795	0.379136	0.356357	1.09873e-13	-0.050023	0.342584
ENSMUSG00000008136	Fhl2	5.69264	5.5613	6.5376	5.88244	5.90155	5.69224	6.38458	5.84082	-0.123728	0.112588	0.833315	1.03425e-56	0.190941	0.00143304	-0.209358	0.000873644	0.48074	8.40965e-27	-0.0596144	0.300312	0.208628	1.48152e-05	0.956997	3.58132e-46	-0.633969	8.88677e-26	0.702428	1.89234e-45	-0.516029	7.00083e-26
ENSMUSG00000060073	Psma3	7.27442	7.05374	7.24408	7.21414	7.13632	7.12386	7.26827	7.1642	-0.213941	0.000302511	-0.0416837	0.424773	-0.0614672	0.178485	-0.0131504	0.967885	0.129388	0.0268648	0.0268473	0.685358	-0.138101	0.00571798	0.17187	0.00641195	-0.0110432	0.865309	0.154628	0.0281105	-0.0772805	0.136506
ENSMUSG00000019998	Stx7	6.26428	6.30789	6.35137	6.0311	6.19487	6.19047	6.1663	6.03221	0.0500926	0.526877	0.0761416	0.111394	-0.235269	7.10353e-07	-0.00638127	0.982935	-0.0331877	0.560401	-0.164717	0.00549566	-0.0676102	0.155985	0.0253921	0.732737	-0.302425	6.19027e-09	-0.0144671	0.817985	-0.107565	0.0689794
ENSMUSG00000047281	Sfn	0.90861	0.438013	1.34381	1.09401	4.34516	4.14293	5.27294	4.84486	-0.448025	0.130544	0.435281	0.0536052	0.189781	0.479085	-0.203135	0.185842	0.930746	7.85345e-52	0.503029	4.15343e-10	3.44103	1.12943e-192	0.88182	0.000228237	-0.237145	0.389666	1.14442	1.2891e-49	-0.4016	8.89715e-09	3.68646	3.76086e-120
ENSMUSG00000029201	Ugdh	7.93619	7.89609	8.42127	8.52113	8.02183	8.02935	8.75707	8.81119	-0.0333002	0.672302	0.473497	1.18913e-30	0.584232	4.73345e-41	0.00701494	0.97548	0.733577	6.4635e-105	0.788092	9.66483e-95	0.0855816	0.0350645	0.506458	2.46519e-20	0.119305	0.0169229	0.738622	7.88508e-62	0.079137	0.0639061
ENSMUSG00000026696	Vamp4	4.27998	4.42396	4.2934	4.2696	4.26485	4.43031	4.14689	4.31656	0.149453	0.224565	0.00467565	0.983532	-0.0114118	0.921229	0.16259	0.282482	-0.127121	0.18615	0.051061	0.649667	-0.00969694	0.908794	-0.146259	0.173595	-0.00752357	0.970186	-0.277277	0.00202551	0.202787	0.035946
ENSMUSG00000027272	Ubr1	5.6729	5.75446	5.67202	5.61052	5.65263	5.69302	5.57897	5.49144	0.0874949	0.349967	-0.0132936	0.841959	-0.0623676	0.29192	0.039429	0.837097	-0.0770368	0.148983	-0.165757	0.00958298	-0.0179578	0.742725	-0.10112	0.234683	-0.0406638	0.586424	-0.103583	0.136901	-0.0646284	0.361729
ENSMUSG00000019804	Snx3	7.55628	7.43539	7.56338	7.46993	7.63288	7.56079	7.75345	7.60259	-0.113656	0.0785333	-0.00450147	0.930906	-0.0879441	0.0348584	-0.0725618	0.40968	0.11823	0.00108679	-0.0316564	0.522632	0.0769067	0.0508191	0.109248	0.0665152	-0.0745878	0.115906	0.203063	8.50653e-06	-0.125347	0.00231638
ENSMUSG00000046032	Snx12	6.50708	6.44367	6.56736	6.47824	6.44182	6.39361	6.4475	6.30666	-0.0564661	0.444293	0.0494457	0.295105	-0.0299409	0.551303	-0.048719	0.650941	0.00339867	0.948837	-0.137999	0.00567849	-0.0647171	0.131273	0.105251	0.104987	-0.0705504	0.190388	0.0644152	0.213416	-0.116917	0.0223289
ENSMUSG00000034480	Diaph2	4.21746	4.35342	4.46086	4.62179	4.63495	4.68597	4.71871	4.75793	0.141254	0.169992	0.229907	0.00204817	0.400543	7.73121e-06	0.0487435	0.81457	0.0827512	0.276093	0.118177	0.177237	0.418606	2.5558e-10	0.088539	0.393781	0.179169	0.094507	0.0461106	0.613819	0.0601845	0.514604
ENSMUSG00000031012	Cask	5.73172	5.69413	5.81059	5.75114	5.83708	5.93165	5.95409	5.92031	-0.0301871	0.750687	0.0687708	0.278703	0.0187214	0.778655	0.0909655	0.482961	0.114054	0.0944011	0.078478	0.280568	0.108372	0.09482	0.0984662	0.207688	-0.0411577	0.606753	0.0363202	0.581926	-0.0118072	0.896313
ENSMUSG00000006412	Pfdn2	5.65398	5.5325	5.90154	5.73888	5.54293	5.45183	5.73255	5.64611	-0.113478	0.169578	0.236238	2.20198e-06	0.0839755	0.186401	-0.09158	0.405914	0.187888	0.000574773	0.103815	0.084586	-0.111756	0.0283988	0.349832	4.28374e-07	-0.143579	0.0308481	0.29168	1.62027e-06	-0.0598357	0.359349
ENSMUSG00000004473	Clec11a	0.568225	0.393184	-0.255067	-0.0215373	1.82092	2.00093	1.86629	1.75718	-0.156142	0.685067	-0.841315	0.0030964	-0.580283	0.0437324	0.183399	0.618173	0.0431325	0.843457	-0.073229	0.788091	1.25675	3.24062e-11	-0.682262	0.0370321			-0.128266	0.493997	-0.092737	0.720215	1.59826	4.18057e-14
ENSMUSG00000026837	Col5a1	9.92787	9.79435	10.1182	10.1322	10.4684	10.45	10.7779	10.7485	-0.126457	0.0507337	0.178975	1.43221e-06	0.203318	9.17525e-10	-0.0193244	0.911814	0.307626	2.4225e-20	0.278704	7.18353e-12	0.540872	5.55907e-59	0.304993	2.93946e-07	0.0332478	0.487639	0.339161	9.82714e-13	-0.00427865	0.940495
ENSMUSG00000031954	Cfdp1	6.88574	6.73807	7.01792	6.91828	6.65881	6.60688	6.85547	6.76505	-0.140491	0.0449647	0.120467	0.00575914	0.0314815	0.514128	-0.0531782	0.564615	0.193453	5.55587e-06	0.105981	0.0481278	-0.225747	2.82074e-09	0.26099	5.45276e-05	-0.080244	0.126304	0.258852	1.52926e-08	-0.0631884	0.25606
ENSMUSG00000024050	Wiz	6.70375	6.70604	6.77498	6.47567	6.40185	6.3477	6.49767	6.23193	0.0102025	0.931099	0.0605301	0.174483	-0.228459	2.60657e-07	-0.053491	0.643087	0.0958355	0.0604761	-0.171394	0.00220237	-0.303231	5.73007e-12	0.0500126	0.487293	-0.2801	4.38737e-09	0.161351	0.000636843	-0.242613	1.27324e-06
ENSMUSG00000021806	Nid2	8.10356	8.00579	8.048	7.8814	8.2837	8.24376	8.32817	8.15526	-0.0905318	0.153388	-0.066839	0.100787	-0.222704	6.87196e-09	-0.0411643	0.761484	0.0420517	0.360205	-0.13054	0.0062773	0.181154	7.68738e-06	0.0232944	0.722053	-0.147062	0.0010561	0.0957583	0.0556015	-0.148184	0.000507597
ENSMUSG00000005103	Wdr1	8.25756	8.05706	8.98769	8.83869	8.69235	8.64943	9.2899	9.10941	-0.193492	0.000736937	0.718561	4.11451e-79	0.580168	3.02422e-61	-0.0437918	0.691434	0.595439	5.819e-68	0.41554	6.90335e-22	0.435179	2.88976e-34	0.911692	1.29895e-61	-0.129661	0.00219576	0.651496	2.60499e-49	-0.155362	0.000440463
ENSMUSG00000021124	Vti1b	5.75142	5.7302	5.76985	5.73662	6.06316	6.02811	6.02718	5.94728	-0.0135878	0.889619	0.00596264	0.927556	-0.0159741	0.810233	-0.0340915	0.840538	-0.0359866	0.538615	-0.116711	0.0536573	0.310668	1.07741e-09	0.0199275	0.810425	-0.0133314	0.873461	0.0095793	0.878981	-0.0563657	0.334184
ENSMUSG00000029287	Tgfbr3	6.50006	6.3263	5.80959	6.17517	6.66348	6.50358	6.21935	6.64087	-0.166091	0.0288814	-0.701504	4.71177e-55	-0.327088	6.51601e-12	-0.16225	0.0141726	-0.446827	7.60994e-28	-0.0257242	0.662831	0.165228	5.60493e-05	-0.535875	3.1257e-14	0.383566	1.67217e-11	-0.272029	3.32783e-08	0.445486	4.03882e-23
ENSMUSG00000024899	Papss2	4.45065	4.69035	4.90579	5.07364	5.34681	5.38638	5.60317	5.70942	0.248256	0.00368836	0.446997	1.28464e-10	0.625178	6.19021e-21	0.0392287	0.824848	0.255076	5.76169e-06	0.363018	2.22275e-09	0.898531	2.76688e-47	0.198006	0.0153749	0.186728	0.010088	0.227888	7.47459e-05	0.132627	0.0319193
ENSMUSG00000021288	Klc1	6.8702	6.8299	6.87499	6.79116	7.30672	7.29961	7.36163	7.45643	-0.0328107	0.674681	-0.00705783	0.892244	-0.0795963	0.0825139	-0.00738048	0.968312	0.0543223	0.195259	0.149401	0.000744629	0.436078	5.25723e-32	0.0259047	0.700163	-0.0639566	0.232892	0.0737374	0.0947038	0.11983	0.00520839
ENSMUSG00000001794	Capns1	7.92096	7.75357	7.90664	7.87101	8.28828	8.26253	8.40375	8.25288	-0.159936	0.0142876	-0.0253299	0.584199	-0.0507079	0.218143	-0.0263904	0.861579	0.11328	0.00173412	-0.0366217	0.442193	0.367803	1.11987e-26	0.134584	0.0376629	-0.0166273	0.78093	0.15191	0.00232623	-0.125301	0.00195377
ENSMUSG00000027012	Dync1i2	7.26802	7.19767	7.24693	7.12537	7.37118	7.34268	7.37001	7.2282	-0.0634991	0.338706	-0.0321501	0.478566	-0.142837	0.000567231	-0.0300207	0.801253	-0.0039033	0.944471	-0.144421	0.00124677	0.104419	0.00687368	0.0306576	0.653028	-0.102011	0.0442556	0.0385246	0.396911	-0.116088	0.00709914
ENSMUSG00000002831	Plin4	4.07325	4.83618	3.84322	4.06435	6.83696	6.93281	6.27517	6.73167	0.770432	6.81639e-17	-0.23711	0.00864266	-0.00958837	0.942373	0.0942113	0.267979	-0.563973	1.11966e-43	-0.107304	0.0262235	2.76545	0	-1.00908	2.00678e-26	0.236299	0.0159322	-0.645826	3.88713e-39	0.481277	1.03497e-25	2.09315	6.04741e-185
ENSMUSG00000006715	Gmnn	5.6357	5.49171	5.12659	5.33715	5.36414	5.35227	4.98521	5.13205	-0.137129	0.051058	-0.521113	1.54985e-21	-0.300902	5.00507e-08	-0.0127699	0.960484	-0.379799	4.0078e-12	-0.229801	0.000338147	-0.272929	3.63135e-08	-0.383906	3.65208e-08	0.229011	0.000616432	-0.354906	1.61858e-09	0.174563	0.0133255
ENSMUSG00000028657	Ppt1	6.35205	6.46802	6.40312	6.38358	6.58941	6.72867	6.65268	6.60665	0.122639	0.0624112	0.0405203	0.461879	0.0293091	0.617938	0.137211	0.0223607	0.0601206	0.200144	0.016873	0.806191	0.238541	2.63189e-09	-0.0829206	0.249087	-0.00182351	0.99533	-0.0647943	0.217974	-0.0192099	0.76639
ENSMUSG00000022201	Zfr	7.29	7.04085	7.47339	7.71026	7.27214	7.09896	7.29841	7.5382	-0.242636	9.3036e-05	0.171826	0.000119291	0.418893	1.95581e-28	-0.17393	0.00132962	0.0253978	0.616841	0.264968	8.43572e-11	-0.0177048	0.689584	0.413762	4.59681e-11	0.255939	2.08666e-08	0.211409	2.79782e-05	0.264099	7.4761e-09
ENSMUSG00000019373	Cops3	6.12726	6.19353	6.26011	6.04898	6.01317	6.06161	6.10537	5.92115	0.0723618	0.382088	0.121293	0.0166559	-0.0799123	0.135252	0.0489614	0.789699	0.0899928	0.091401	-0.0933622	0.114685	-0.115059	0.0236569	0.0485777	0.532918	-0.19232	0.0006875	0.052898	0.433281	-0.158739	0.0020857
ENSMUSG00000035297	Cops4	6.63133	6.56961	6.70129	6.592	6.28484	6.29318	6.29739	6.26534	-0.054754	0.449912	0.0584178	0.233663	-0.0408832	0.41142	0.00682791	0.979491	0.00837279	0.876042	-0.0219137	0.735505	-0.344978	6.30978e-17	0.113089	0.0812955	-0.0904152	0.105077	0.0140998	0.828802	-0.00558435	0.931618
ENSMUSG00000019494	Cops6	7.40343	7.22164	7.26864	7.27441	7.32436	7.27396	7.30595	7.24566	-0.174428	0.00297139	-0.145797	0.000272338	-0.129799	0.00105697	-0.0504152	0.721337	-0.019855	0.687692	-0.0799752	0.104509	-0.079782	0.044296	0.028394	0.666827	0.0247568	0.653641	0.0423721	0.503016	-0.0354188	0.502189
ENSMUSG00000004980	Hnrnpa2b1	9.87465	9.58491	9.79287	9.7647	9.75566	9.63799	9.78559	9.71011	-0.282733	2.32462e-08	-0.0933189	0.0170628	-0.11083	0.00285973	-0.118555	0.0566817	0.027954	0.492517	-0.0468039	0.317522	-0.118746	0.000544418	0.188993	0.000917014	-0.0088314	0.877222	0.158807	0.000342016	-0.050241	0.277889
ENSMUSG00000000326	Comt	6.76907	6.72707	6.88461	6.86839	7.1193	7.18756	7.28919	7.28273	-0.0342886	0.691794	0.105209	0.0240762	0.0991666	0.0392822	0.0675417	0.442938	0.167644	2.73142e-06	0.161929	0.0001735	0.351243	8.35448e-19	0.138992	0.0273137	0.00283866	0.970933	0.11238	0.0142941	0.0187619	0.719243
ENSMUSG00000021911	Parg	5.56669	5.6075	5.62563	5.70845	5.60875	5.61061	5.49672	5.6792	0.0468389	0.610307	0.0468098	0.39821	0.141396	0.00736888	-0.00110647	1	-0.112795	0.0299345	0.069032	0.283787	0.0424859	0.432135	-0.000269271	1	0.103155	0.0985092	-0.0996897	0.109054	0.206555	0.000389945
ENSMUSG00000010392	Gosr1	6.04945	6.13656	6.01464	6.06088	5.95099	5.94875	5.9902	6.03972	0.0943138	0.19589	-0.0467262	0.490412	0.0109925	0.864167	-0.00562626	0.991601	0.0356563	0.491852	0.0861453	0.128551	-0.0959782	0.0478753	-0.141301	0.0759853	0.0662359	0.387543	0.054056	0.366875	0.0747777	0.18983
ENSMUSG00000030774	Pak1	5.57946	5.21919	5.31748	5.51476	4.81127	4.58308	4.75564	4.90925	-0.352176	7.84316e-07	-0.271778	6.9436e-07	-0.0655711	0.267386	-0.228907	0.0603583	-0.0554007	0.501796	0.0995493	0.248292	-0.770078	2.11057e-38	0.0799663	0.328725	0.215128	0.000549176	0.185721	0.0120582	0.179673	0.00965364
ENSMUSG00000091512	Lamtor3	5.57228	5.77162	5.90476	5.7054	5.91359	6.02399	6.11966	5.84116	0.207057	0.00526002	0.321831	2.94553e-08	0.132316	0.0129793	0.109622	0.330749	0.203673	0.000457609	-0.0714616	0.269828	0.341919	2.29907e-12	0.114473	0.165023	-0.180752	0.0061821	0.106101	0.11779	-0.250509	2.31958e-05
ENSMUSG00000002102	Psmc3	7.85568	7.64434	7.71639	7.75127	7.85475	7.74872	7.79698	7.80011	-0.204034	0.000226251	-0.149994	0.000312785	-0.104756	0.0159969	-0.10687	0.282903	-0.0592981	0.247473	-0.0560996	0.289671	-0.000447735	0.994703	0.0535354	0.405675	0.0540015	0.340507	0.0594748	0.310677	0.0278718	0.590618
ENSMUSG00000037373	Ctbp1	8.3213	8.29483	8.32611	8.22089	8.35459	8.33861	8.36856	8.21795	-0.0192766	0.803808	-0.00653683	0.885132	-0.101366	0.00849359	-0.0167983	0.912378	0.0119144	0.789695	-0.138189	0.0014888	0.0338194	0.395704	0.0125321	0.85066	-0.0860863	0.0651455	0.0409123	0.38958	-0.125483	0.00234677
ENSMUSG00000024073	Birc6	7.2379	7.20854	7.60965	7.44089	7.08703	7.03975	7.23865	7.16165	-0.0229536	0.867933	0.360091	2.00627e-15	0.201481	9.25865e-06	-0.0484236	0.870524	0.148258	0.0360367	0.0716507	0.414987	-0.149266	0.019175	0.382155	2.17303e-06	-0.149834	0.0013673	0.209183	0.0115648	-0.0523994	0.473725
ENSMUSG00000042870	Tom1	5.70803	6.03949	6.01188	5.68202	6.01797	6.06259	6.05302	5.85312	0.339238	3.3428e-06	0.291962	5.61904e-09	-0.0278266	0.671924	0.0435174	0.746348	0.036079	0.571951	-0.163943	0.00226063	0.309502	2.72472e-11	-0.0469391	0.562591	-0.310963	1.35703e-07	0.00450535	0.971183	-0.175688	0.00216792
ENSMUSG00000038235	F11r	5.89781	5.95057	6.24306	5.75886	4.95622	4.94238	5.18867	4.93386	0.0598056	0.475901	0.334522	8.04003e-13	-0.139961	0.0086544	-0.0166241	0.961087	0.228395	0.00060041	-0.0272168	0.785201	-0.938194	3.18777e-70	0.274135	1.70675e-05	-0.465626	9.95128e-19	0.257268	0.000106825	-0.231037	0.000499421	-1.01101	1.93408e-49
ENSMUSG00000024800	Rpp30	4.81003	4.76317	4.78667	4.7807	4.51473	4.57007	4.59433	4.46765	-0.042575	0.777805	-0.0368718	0.658054	-0.0322269	0.724566	0.0548972	0.757748	0.0781299	0.332213	-0.0512389	0.649776	-0.29661	2.28842e-05	0.00597973	0.974328	0.0133303	0.896303	0.0353964	0.685515	-0.104423	0.311006
ENSMUSG00000055371	Stam2	5.97144	6.02797	6.19134	6.01594	6.06058	6.10291	6.2648	6.13719	0.0626038	0.461864	0.20846	1.31453e-05	0.0439026	0.429771	0.0408791	0.756623	0.202867	3.62403e-05	0.0756048	0.204836	0.0895093	0.0673317	0.145372	0.0387046	-0.155881	0.00446327	0.174161	0.000894608	-0.102742	0.0740061
ENSMUSG00000028041	Adam15	7.19286	7.08098	7.1822	7.09755	7.15524	7.18867	7.20543	7.12193	-0.104252	0.141601	-0.0213868	0.661099	-0.095735	0.0432107	0.0323602	0.785117	0.0481644	0.256815	-0.0352789	0.511503	-0.0363453	0.43894	0.0823734	0.191537	-0.0654189	0.215821	0.0280442	0.564951	-0.0589267	0.215036
ENSMUSG00000025950	Idh1	6.69663	6.75644	6.4763	6.18097	6.71507	6.6008	6.3177	6.20466	0.0666511	0.330882	-0.230054	0.000515258	-0.516495	5.62676e-35	-0.117015	0.112187	-0.401991	3.12539e-20	-0.512	1.24424e-26	0.0207783	0.685666	-0.297746	0.000316577	-0.277572	0.000139146	-0.272427	1.76269e-09	-0.0856565	0.10707
ENSMUSG00000027428	Rbbp9	4.78357	4.83454	4.18859	4.67069	4.62742	4.64709	4.17932	4.68856	0.0572875	0.576387	-0.604281	1.61033e-18	-0.11203	0.117559	0.0204132	0.961087	-0.449691	2.70017e-09	0.0663041	0.534211	-0.15824	0.0208613	-0.662824	1.19691e-14	0.500837	1.77608e-10	-0.458274	3.63338e-07	0.540857	1.04216e-10
ENSMUSG00000053414	Hunk	2.42559	2.37237	2.64207	2.67051	-2.4539	-2.07937	-1.65619	-2.70569	-0.0451307	0.85164	0.208345	0.131271	0.23999	0.095014							-4.83373	5.46978e-75	0.253076	0.123565	0.0409701	0.837555					-4.46435	7.98565e-59
ENSMUSG00000021258	Ccnk	5.57815	5.66854	5.65846	5.58219	5.74355	5.80069	5.96343	5.79695	0.0970341	0.187835	0.0667733	0.255814	0.00483935	0.965622	0.0573763	0.626006	0.216628	4.81274e-06	0.0528402	0.39439	0.165354	0.000766275	-0.029901	0.716388	-0.0540736	0.48702	0.171662	0.000983716	-0.139376	0.00965364
ENSMUSG00000019979	Apaf1	6.25784	6.12649	6.02601	6.19256	6.06219	6.08477	5.85284	6.01047	-0.124606	0.0573032	-0.244079	1.69148e-07	-0.0677468	0.290468	0.018626	0.918197	-0.211781	0.0001485	-0.0559472	0.384406	-0.192884	2.09622e-05	-0.119542	0.071018	0.185149	0.00686489	-0.218289	0.000330396	0.180596	0.00250342
ENSMUSG00000027162	Lin7c	6.75372	6.68306	7.21669	6.84866	6.59573	6.62248	6.90416	6.64501	-0.0642188	0.413336	0.451095	6.59183e-24	0.093914	0.0386157	0.0251368	0.854957	0.304806	2.23193e-13	0.0480022	0.377598	-0.157065	0.000109846	0.514659	8.863e-16	-0.348477	3.48267e-13	0.292175	1.37569e-09	-0.232587	1.36588e-06
ENSMUSG00000052102	Gnpda1	6.07928	6.50146	5.8062	6.05367	6.1525	6.32049	5.77198	6.04123	0.429129	2.66644e-13	-0.283048	8.10553e-08	-0.0285705	0.702403	0.164488	0.0163631	-0.385888	4.82315e-15	-0.11604	0.0631594	0.0763065	0.130703	-0.713015	3.16132e-27	0.264356	0.00028287	-0.537909	2.07621e-28	0.293723	2.6891e-07
ENSMUSG00000020432	Tcn2	5.61411	5.89263	5.85574	5.77557	6.0959	6.25144	6.23706	6.15416	0.286828	0.000117647	0.232642	0.000197094	0.161155	0.0128494	0.153914	0.0288409	0.138243	0.00338198	0.0570439	0.346421	0.485015	5.1478e-21	-0.0547565	0.49887	-0.0623121	0.452439	-0.00328364	0.965666	-0.0568686	0.33372
ENSMUSG00000006378	Gcat_1	6.12718	6.23313	6.25183	6.08083	5.44465	5.49208	5.45064	5.33767	0.113422	0.1317	0.113318	0.030524	-0.0486242	0.409545	0.045975	0.825624	0.00396236	0.96802	-0.106417	0.152143	-0.683795	7.57384e-40	0.00011896	1	-0.152915	0.0176228	-0.0295069	0.698788	-0.0852635	0.199819
ENSMUSG00000021190	Lgmn	6.8551	6.79813	6.77097	6.76187	7.55303	7.53195	7.57367	7.55886	-0.0494708	0.495948	-0.0947796	0.0270644	-0.0937903	0.0278609	-0.0228038	0.874333	0.0176248	0.679925	0.00449346	0.946073	0.699197	4.74391e-81	-0.0457641	0.486755	0.00978187	0.872886	0.0530128	0.263942	0.0112393	0.847304
ENSMUSG00000030894	Tpp1	7.61552	7.8738	7.80079	7.68889	8.01378	8.1799	8.1454	8.07801	0.265499	1.37471e-06	0.174215	4.75178e-05	0.0722596	0.102144	0.16466	0.00640993	0.128796	0.00110398	0.0620017	0.208914	0.399352	7.71546e-27	-0.0914244	0.152573	-0.0930077	0.0905892	-0.0234344	0.632339	-0.042369	0.362207
ENSMUSG00000022883	Robo1	5.59211	5.54726	5.50428	5.37235	6.27619	6.34849	6.45107	6.41035	-0.0363428	0.752121	-0.0971356	0.145098	-0.219223	0.00118316	0.0721769	0.533397	0.17061	0.000365145	0.13101	0.00822588	0.686312	7.25238e-37	-0.0618533	0.440734	-0.113112	0.109995	0.111534	0.0706558	-0.0149431	0.820309	0.797674	1.16997e-29
ENSMUSG00000022108	Itm2b	7.91968	7.81584	7.72927	7.7099	8.14041	8.23479	8.22681	8.10828	-0.0963986	0.217123	-0.200997	1.68421e-05	-0.210538	1.19632e-06	0.0929257	0.311014	0.0838481	0.0699095	-0.033896	0.568357	0.222	2.54557e-06	-0.105035	0.119387	-0.000590719	0.999919	0.00319335	0.955168	-0.0930431	0.028716
ENSMUSG00000055681	Cope	6.68372	6.62337	6.57082	6.48288	6.68541	6.64839	6.62619	6.45894	-0.0526797	0.511002	-0.124028	0.0130225	-0.201002	1.49508e-05	-0.037224	0.745221	-0.0601181	0.172237	-0.225733	4.41425e-05	0.00100303	0.982226	-0.071209	0.34026	-0.0685174	0.289725	-0.0109078	0.842433	-0.140572	0.0112701
ENSMUSG00000031167	Rbm3	8.62948	8.66011	8.9095	8.7538	8.4326	8.49724	8.66289	8.4657	0.0378051	0.603644	0.269035	8.58022e-08	0.123104	0.000634534	0.0639362	0.690814	0.228868	6.12947e-06	0.0317963	0.637069	-0.19711	2.24427e-06	0.231122	0.00060419	-0.136999	0.0137214	0.176675	0.00596158	-0.172203	0.000819621
ENSMUSG00000026029	Casp8	5.47546	5.28255	5.41288	5.50983	5.44242	5.42465	5.54288	5.55837	-0.18615	0.0233447	-0.0734388	0.223501	0.0356021	0.613376	-0.0172828	0.937366	0.0986852	0.0760052	0.116587	0.0994562	-0.031506	0.615872	0.111809	0.164463	0.117776	0.0722406	0.127944	0.0279714	0.0425803	0.576
ENSMUSG00000026000	Lancl1	4.77223	4.91136	4.80523	4.7232	4.60275	4.7197	4.51363	4.39781	0.145215	0.0964812	0.0216962	0.792343	-0.0512535	0.510206	0.116729	0.459852	-0.0903937	0.331991	-0.200788	0.022656	-0.173213	0.0155262	-0.123706	0.171995	-0.0639545	0.484846	-0.195101	0.0203986	-0.0857815	0.373351
ENSMUSG00000021707	Dhfr	5.52429	5.41667	5.61077	5.83939	5.33396	5.37908	5.40862	5.51643	-0.100876	0.207815	0.0734942	0.219442	0.313677	1.12319e-08	0.0458639	0.833827	0.0729364	0.32403	0.18038	0.0117388	-0.190633	0.0026459	0.174524	0.0134722	0.248899	4.12657e-05	0.0383165	0.58784	0.131928	0.0384264
ENSMUSG00000025630	Hprt	6.08982	6.06874	6.49232	6.2922	6.09936	6.13304	6.29491	6.14494	-0.0146177	0.890521	0.390118	7.42343e-18	0.199494	0.000105226	0.0338966	0.870063	0.19394	0.000120451	0.04618	0.452661	0.00913487	0.867593	0.404618	4.07222e-10	-0.181862	0.00109142	0.171971	0.0118944	-0.123241	0.0259103
ENSMUSG00000024164	C3	1.28101	1.33354	0.972637	1.97308	1.98262	2.10881	2.2556	2.38045	0.0582969	0.891967	-0.332747	0.231765	0.682879	0.00210831	0.132051	0.793473	0.264033	0.133762	0.393723	0.0144175	0.69344	0.000210727	-0.389786	0.190516	1.02482	9.24685e-05	0.145987	0.474832	0.155433	0.404391	0.771513	0.000640689
ENSMUSG00000073418	C4b	1.14085	1.4155	1.05634	1.11631	2.37281	2.47122	2.09756	2.14153	0.284558	0.354774	-0.0939266	0.715772	-0.0202874	0.951245	0.0883668	0.824848	-0.279603	0.0647569	-0.23194	0.168801	1.24025	1.93808e-12	-0.379521	0.143307	0.0819176	0.799423	-0.355284	0.0165773	0.0719849	0.733229	1.04902	6.34523e-09
ENSMUSG00000060802	B2m	8.64876	8.74785	8.81762	8.89589	9.49327	9.66614	9.8129	9.7077	0.106163	0.0738382	0.157622	0.000208751	0.245791	4.41237e-11	0.17181	0.00956901	0.317598	1.53008e-11	0.212942	0.000138449	0.84518	3.43956e-101	0.0512753	0.433429	0.0971294	0.0578743	0.158087	0.00162988	-0.0800669	0.165255	0.915079	1.15734e-60
ENSMUSG00000073411	H2-D1	8.20187	8.27963	8.29525	8.37564	9.1113	9.24088	9.35719	9.21187	0.0851555	0.287948	0.0822366	0.0611056	0.172692	1.39074e-05	0.128584	0.0776164	0.244161	4.92951e-09	0.099427	0.06007	0.910007	4.2554e-130	-0.00291726	0.974759	0.0994036	0.0340669	0.127779	0.0184468	-0.120106	0.0236415	0.957886	4.15634e-46
ENSMUSG00000061232	H2-K1	7.82051	7.94041	8.13356	8.19323	8.47101	8.68924	8.89611	8.78943	0.127345	0.0703944	0.302157	5.13544e-14	0.371705	1.11167e-23	0.216981	0.000112957	0.423244	1.20284e-19	0.317129	9.91848e-11	0.651468	1.1552e-65	0.174619	0.0050378	0.0784908	0.0945431	0.218486	4.55082e-05	-0.0815693	0.158701
ENSMUSG00000059552	Trp53	7.78257	7.67984	8.04356	7.96111	7.61054	7.51762	7.75928	7.79693	-0.0956302	0.19799	0.249621	1.14255e-10	0.177135	4.0155e-06	-0.0933118	0.236923	0.146755	5.39019e-05	0.185021	0.000116748	-0.171452	1.43574e-06	0.345057	3.63787e-08	-0.0635463	0.204708	0.252223	3.06937e-08	0.0628955	0.214817
ENSMUSG00000031502	Col4a1	8.70415	8.6089	8.9969	9.08772	9.47519	9.53083	9.81551	9.89052	-0.0880665	0.192725	0.281218	8.72209e-12	0.382848	3.79274e-29	0.0546202	0.592806	0.338244	2.57633e-20	0.41376	1.19199e-21	0.77172	5.04954e-99	0.36897	1.85586e-09	0.110373	0.0194831	0.295949	2.12806e-12	0.100055	0.0189896	0.918508	5.23343e-53
ENSMUSG00000026478	Lamc1	8.30916	8.39613	9.04547	8.77263	8.51034	8.56888	9.05729	8.92074	0.0939322	0.124596	0.724738	2.26328e-81	0.462346	1.58126e-42	0.057642	0.655823	0.544547	2.23628e-49	0.408574	2.76025e-24	0.201805	1.48696e-08	0.630411	6.51867e-29	-0.253565	1.30923e-09	0.499332	1.30372e-20	-0.111392	0.00975807
ENSMUSG00000002900	Lamb1	7.51479	7.51987	7.9071	7.89055	6.31997	6.34901	6.47193	6.48467	0.0120923	0.889873	0.380748	2.85832e-20	0.374696	3.97025e-24	0.0283623	0.877427	0.147309	0.000838598	0.16051	0.0021647	-1.19205	3.39784e-198	0.368086	6.54595e-10	0.00282602	0.968409	0.13201	0.0191298	0.0371092	0.510271	-1.17295	2.83571e-78
ENSMUSG00000019761	Krt10	1.24886	1.10033	0.855011	1.59666	1.49126	1.45186	1.36852	1.67732	-0.134131	0.636265	-0.402102	0.0680194	0.347588	0.0890015	-0.0487046	0.960897	-0.139004	0.609123	0.181952	0.430498	0.249521	0.251563	-0.267534	0.292464	0.758103	0.000646772	-0.0800711	0.763652	0.347673	0.101028
ENSMUSG00000031762	Mt2	6.86195	7.19312	7.70917	7.5943	5.99272	6.1485	7.04139	6.92607	0.338575	5.3549e-07	0.836474	3.58508e-73	0.730708	2.43234e-77	0.153897	0.0935751	1.04382	5.25887e-93	0.931357	9.0981e-48	-0.86619	2.12875e-87	0.497837	3.79826e-13	-0.0965963	0.0856687	0.902319	5.00652e-63	-0.0888007	0.193762	-1.0475	2.94292e-50
ENSMUSG00000031765	Mt1	8.02687	8.07161	8.24825	8.16909	7.48933	7.57131	7.89387	7.73192	0.0521561	0.652324	0.210615	5.00329e-05	0.141614	0.000197607	0.0813513	0.414755	0.402318	8.16774e-25	0.241545	5.76355e-08	-0.537293	4.40932e-51	0.158682	0.0783745	-0.0603372	0.345166	0.333209	5.72027e-11	-0.13629	0.00256603
ENSMUSG00000017697	Ada	4.53677	4.42267	4.47084	4.62871	4.9902	5.05884	5.25695	5.55564	-0.105855	0.313695	-0.0737815	0.421353	0.0937736	0.269585	0.0706979	0.634115	0.268846	9.01869e-06	0.56591	3.63238e-22	0.453094	1.0892e-11	0.0315402	0.789533	0.175713	0.0641566	0.20991	0.000860877	0.32161	3.46936e-08
ENSMUSG00000020932	Gfap	-6.2808	-4.69723	#NUM!	-3.2463	-3.7187	-5.10247	-6.26737	-6.00148
ENSMUSG00000046834	Krt1	#NUM!	#NUM!	#NUM!	#NUM!	#NUM!	#NUM!	-5.89517	#NUM!
ENSMUSG00000062515	Fabp4	0.968164	1.06689	0.54196	0.898343	4.12646	4.0713	4.038	3.84761	0.109966	0.766606	-0.436405	0.0896096	-0.0753169	0.816388	-0.05201	0.844346	-0.088352	0.398611	-0.27944	0.00201534	3.15156	5.07108e-147	-0.54606	0.035493	0.369331	0.212877	-0.0240766	0.859325	-0.166659	0.112174	2.99183	2.6983e-98
ENSMUSG00000090231	Cfb	-1.62424	-1.37711	-1.59517	-2.49092	-1.6601	-1.32024	-1.49699	-2.18177
ENSMUSG00000079037	Prnp	6.52076	6.72598	6.6746	6.51162	7.69921	7.81083	7.91855	7.6955	0.212468	0.000197388	0.142519	0.00105335	-0.0112982	0.865326	0.110561	0.0840857	0.217235	3.53186e-09	-0.00484888	0.933656	1.17876	2.25593e-244	-0.0702605	0.26282	-0.144812	0.0108728	0.118991	0.00821451	-0.19759	1.76609e-06	1.08132	4.66428e-90
ENSMUSG00000017390	Aldoc	2.64693	3.288	3.09158	2.83124	1.40507	1.69302	1.39837	1.69374	0.647477	5.40132e-08	0.432909	0.000405423	0.186247	0.259146	0.29133	0.412165	-0.00563466	1	0.282944	0.252401	-1.24853	1.04567e-16	-0.214704	0.0934128	-0.238177	0.156502	-0.28465	0.135489	0.312649	0.158281	-1.60048	5.88484e-35
ENSMUSG00000030695	Aldoa_1	9.35415	9.59141	9.69698	9.57091	9.27993	9.32546	9.53182	9.41058	0.244431	0.000202745	0.33178	2.21113e-16	0.215931	2.26061e-10	0.0447213	0.690128	0.250055	3.21042e-13	0.129452	0.00331369	-0.0739092	0.0436881	0.0872617	0.208083	-0.107039	0.0205325	0.21741	1.52264e-06	-0.0959245	0.0248395
ENSMUSG00000005469	Prkaca	7.94499	7.69385	7.69547	7.65682	7.83348	7.79106	7.82545	7.66357	-0.243669	0.00204524	-0.260357	6.80933e-11	-0.28849	2.99971e-13	-0.0430348	0.682576	-0.0105049	0.820544	-0.171203	0.000124035	-0.110907	0.0025206	-0.0169574	0.843545	-0.0194053	0.744165	0.0449068	0.368949	-0.136301	0.00240915
ENSMUSG00000025190	Got1	5.94138	6.60181	6.70475	6.14893	5.55293	5.57679	5.83685	5.81115	0.667114	9.0486e-09	0.752425	2.79985e-53	0.206876	1.1882e-05	0.0194087	0.925068	0.279899	2.58269e-08	0.254458	7.54608e-06	-0.385841	4.59851e-16	0.0842812	0.486338	-0.536839	3.98568e-25	0.273719	2.60273e-06	-0.00123325	0.999031	-1.02812	2.26603e-19
ENSMUSG00000031672	Got2	8.13236	8.04195	8.18567	8.13387	7.98648	7.94352	7.97531	7.95408	-0.0832747	0.177251	0.0416342	0.316261	0.00065247	0.996546	-0.0434624	0.666453	-0.0128145	0.772548	-0.0337471	0.501769	-0.146005	5.36619e-05	0.124858	0.0302901	-0.0322879	0.522698	0.0427506	0.362305	0.00375617	0.949398
ENSMUSG00000075602	Ly6a	4.59397	3.89647	3.87781	4.19208	5.27729	5.02588	5.1166	5.08287	-0.687884	2.61184e-12	-0.725819	1.79455e-22	-0.400828	1.38347e-07	-0.253312	0.0253261	-0.162632	0.0466563	-0.197673	0.0141131	0.686846	4.34152e-24	-0.0377571	0.779776	0.33352	0.000479519	0.102741	0.235356	-0.0104638	0.931022	1.12477	2.0741e-30
ENSMUSG00000024620	Pdgfrb	7.73785	7.72055	7.45418	7.40706	8.30704	8.24629	8.13475	8.16594	-0.0101594	0.903359	-0.294163	2.47334e-11	-0.331928	3.46068e-17	-0.0620085	0.487848	-0.174348	1.30208e-06	-0.143081	0.000893985	0.570107	6.79008e-57	-0.284682	1.6377e-06	-0.0287383	0.646882	-0.100013	0.0241142	0.0558155	0.209724
ENSMUSG00000063229	Ldha	9.63443	9.81737	9.95836	9.91865	9.62139	9.6797	9.77421	9.72837	0.190087	0.0151475	0.31279	2.00287e-11	0.283258	6.48221e-15	0.0574674	0.67128	0.151096	3.28655e-05	0.105613	0.0193465	-0.0128777	0.78052	0.12273	0.104728	-0.0207938	0.725503	0.105565	0.0706558	-0.0207703	0.677169
ENSMUSG00000024431	Nr3c1	6.69248	6.86919	7.39194	7.13572	6.79274	6.86507	7.20493	6.9378	0.183007	0.00579327	0.687056	6.04389e-56	0.441094	4.28799e-22	0.0716953	0.471428	0.410785	2.98563e-25	0.144565	0.00291462	0.0996946	0.0275665	0.503883	4.74132e-17	-0.237148	1.72061e-06	0.351148	1.1765e-14	-0.241571	3.68675e-08
ENSMUSG00000036427	Gpi1	8.28297	8.46226	8.56652	8.48037	8.12919	8.11458	8.25088	8.24017	0.186472	0.00273789	0.272377	3.49532e-09	0.196541	6.19108e-07	-0.0151143	0.920278	0.120285	0.000894507	0.109719	0.0116965	-0.153813	5.21077e-05	0.0858635	0.201685	-0.067153	0.215113	0.147422	0.000818445	0.0141264	0.780223
ENSMUSG00000021477	Ctsl	8.3272	8.41831	8.52162	8.46977	8.63576	8.68364	8.79309	8.71165	0.0982342	0.120797	0.183258	1.32852e-06	0.141401	0.000121219	0.0469526	0.643235	0.155346	7.98523e-06	0.0747503	0.109701	0.309082	2.85127e-19	0.0846897	0.163522	-0.0329449	0.519034	0.120605	0.00676233	-0.0560417	0.219124
ENSMUSG00000032418	Me1	7.42309	7.41517	7.57332	7.29851	7.1392	7.06357	7.21182	6.89879	-0.000888988	0.998075	0.139036	0.000448837	-0.125577	0.00149076	-0.0769174	0.36682	0.0702716	0.112729	-0.241691	2.6333e-08	-0.282843	1.2307e-14	0.139428	0.015728	-0.255726	5.42117e-09	0.159591	0.0012101	-0.287549	1.85629e-10
ENSMUSG00000047261	Gap43	2.72337	2.60045	2.53406	3.02722	1.9598	2.06663	2.03649	2.52449	-0.114962	0.520462	-0.206305	0.164079	0.3047	0.023801	0.118571	0.804805	0.0734211	0.740017	0.569084	0.000345343	-0.769308	2.24872e-08	-0.0907069	0.628683	0.518868	0.000566259	-0.0309217	0.932052	0.520162	0.00181064
ENSMUSG00000021822	Plau	6.26335	5.85921	6.77206	6.62945	5.83184	5.91225	6.86129	6.4504	-0.396605	2.42218e-06	0.496744	1.06394e-27	0.365472	3.09129e-17	0.0774757	0.476091	1.02723	1.53115e-152	0.618441	3.89885e-33	-0.430188	1.37453e-22	0.893144	3.38646e-31	-0.122601	0.0153166	0.962263	5.97732e-93	-0.384095	7.2978e-16
ENSMUSG00000001020	S100a4	5.60914	4.62397	4.68451	5.14648	6.00026	5.69101	5.75164	5.83763	-0.975645	1.17857e-24	-0.9361	1.05325e-49	-0.460862	5.11119e-11	-0.310348	0.0394587	-0.25241	0.00702313	-0.166229	0.029839	0.393565	1.24942e-09	0.0405248	0.754236	0.482694	1.76574e-07	0.0699808	0.559733	0.113284	0.165944	1.06297	5.21674e-18
ENSMUSG00000014599	Csf1	7.97289	7.9626	9.51284	8.49677	8.41316	8.35415	9.44579	8.45885	-0.00335984	0.976889	1.52791	8.62765e-175	0.52288	8.94184e-39	-0.059822	0.533458	1.03102	2.90998e-168	0.0440699	0.45051	0.440076	2.37264e-27	1.53092	1.04973e-110	-0.996374	2.92108e-78	1.10312	6.2216e-150	-0.9623	8.57155e-108
ENSMUSG00000018593	Sparc	10.455	10.1773	10.2213	10.3443	10.7125	10.6643	10.7152	10.6728	-0.270632	3.18684e-06	-0.244741	3.51996e-08	-0.111646	0.00237008	-0.0491361	0.627145	0.000705797	0.990506	-0.041075	0.434643	0.257919	3.81168e-12	0.0256405	0.720459	0.141952	0.00294222	0.0620433	0.179639	-0.0171948	0.742008
ENSMUSG00000032231	Anxa2	9.63352	9.55938	9.89272	9.86635	9.58457	9.54951	9.80355	9.78987	-0.0670135	0.298916	0.247907	3.67838e-12	0.232068	4.86946e-11	-0.0359291	0.771113	0.217132	5.02909e-10	0.203887	6.00746e-07	-0.0485857	0.185626	0.314622	1.64813e-08	-0.00711288	0.899045	0.265145	3.52371e-09	0.0114323	0.820564
ENSMUSG00000025747	Tyms	6.33178	6.23752	6.37662	6.37642	6.08886	6.1857	6.19112	6.15982	-0.0873004	0.220999	0.0338748	0.541266	0.0439507	0.375953	0.0957045	0.294587	0.0969026	0.0672927	0.0678968	0.219371	-0.240949	1.19087e-08	0.120645	0.0933538	0.0187554	0.794803	0.0139118	0.827425	-0.00422602	0.948932
ENSMUSG00000029368	Alb	#NUM!	-6.09688	-3.24112	-2.55936	-5.20302	-3.51178	#NUM!	#NUM!
ENSMUSG00000030978	Rrm1	8.44401	8.42377	8.53247	8.43499	8.43738	8.43702	8.47173	8.36651	-0.0133049	0.871562	0.0768578	0.0543677	-0.00969588	0.841323	-0.00109107	1	0.032609	0.400781	-0.0722827	0.100142	-0.00636444	0.885476	0.0897516	0.132715	-0.0778946	0.105316	0.0458353	0.338348	-0.0802759	0.0568553
ENSMUSG00000025823	Pdia4	8.16958	8.23439	8.2979	8.1197	8.36566	8.25417	8.26993	8.22176	0.0717002	0.508213	0.116649	0.0273817	-0.0514927	0.303309	-0.112617	0.0803971	-0.0975575	0.00686607	-0.145045	0.00107063	0.196658	1.26715e-08	0.0441028	0.663077	-0.158938	0.0135535	0.0273273	0.575401	-0.0228603	0.652722
ENSMUSG00000006589	Aprt	7.04026	6.83825	6.99521	6.98297	6.95438	7.03079	7.11027	6.90791	-0.194183	0.0162559	-0.055897	0.216634	-0.0578041	0.202838	0.0760553	0.484506	0.154883	0.00104959	-0.0470599	0.347821	-0.0858869	0.0373448	0.13823	0.0619248	0.00684618	0.914751	0.0906214	0.144248	-0.177356	0.000253328
ENSMUSG00000032496	Ltf	#NUM!	#NUM!	#NUM!	#NUM!	#NUM!	#NUM!	#NUM!	#NUM!
ENSMUSG00000020048	Hsp90b1	10.3149	10.3361	10.4909	10.1725	10.3309	10.2766	10.2923	10.0959	0.0282873	0.808055	0.164197	0.000925386	-0.14363	0.00868975	-0.0552166	0.543459	-0.0405939	0.313562	-0.236193	4.77183e-07	0.0162786	0.698411	0.13536	0.116522	-0.298891	3.95837e-06	0.0269806	0.606461	-0.171099	0.000316298
ENSMUSG00000026043	Col3a1	9.57993	8.45229	8.29724	8.67372	10.0976	9.96811	9.9064	10.0352	-1.12057	3.01834e-48	-1.2934	1.19157e-105	-0.907282	3.77828e-65	-0.130495	0.125019	-0.193367	1.64006e-05	-0.0638449	0.289542	0.518192	1.44659e-21	-0.173359	0.0244206	0.395279	7.94893e-12	-0.0504466	0.344317	0.153988	0.00110961	1.51223	3.89369e-102
ENSMUSG00000031503	Col4a2	8.17767	8.14143	8.47043	8.50022	9.03939	9.11904	9.33415	9.3784	-0.0289346	0.722879	0.28151	2.45561e-14	0.321928	6.52681e-20	0.0786787	0.33177	0.29262	8.76247e-18	0.3375	1.86925e-17	0.862355	2.76668e-141	0.310204	9.84428e-08	0.0491689	0.299328	0.226219	1.22787e-07	0.0694403	0.102051	0.974116	3.51355e-59
ENSMUSG00000041959	S100a10	7.57649	7.24546	7.5448	7.51193	6.78947	6.7514	6.88874	6.76911	-0.323558	9.36285e-07	-0.0423193	0.47649	-0.0646231	0.154613	-0.0391655	0.839764	0.0969261	0.118171	-0.0231605	0.767691	-0.785621	1.32585e-72	0.281023	0.000338552	-0.0139233	0.862821	0.14796	0.0214964	-0.0951573	0.112032
ENSMUSG00000002985	Apoe	3.22344	3.4492	3.34151	3.36128	3.65003	4.13539	3.96871	3.95805	0.235443	0.123728	0.102837	0.395513	0.134808	0.265266	0.482782	9.7677e-06	0.313633	0.00268777	0.308143	0.0117388	0.42575	8.10398e-06	-0.129822	0.417909	0.040557	0.83363	-0.156987	0.144022	0.0183103	0.924845
ENSMUSG00000022982	Sod1	7.43576	7.3005	7.24323	7.14926	6.95665	6.88193	6.9174	6.65524	-0.127695	0.136808	-0.203385	5.19882e-06	-0.287385	1.93157e-12	-0.0760096	0.477103	-0.0423105	0.410665	-0.302687	1.20821e-09	-0.477842	9.96043e-28	-0.0755549	0.327298	-0.0751773	0.142154	0.0458852	0.358732	-0.235596	6.50159e-08
ENSMUSG00000019179	Mdh2	8.38888	8.21895	8.40667	8.38142	8.03456	8.0034	8.13955	8.09314	-0.162625	0.00802945	0.00647989	0.887947	-0.00816537	0.863091	-0.0320877	0.823693	0.103021	0.013783	0.0565382	0.249157	-0.353516	5.5114e-21	0.169015	0.00371469	-0.00589748	0.917647	0.14719	0.00324201	-0.0218534	0.673005
ENSMUSG00000027852	Nras	7.07959	7.02915	7.27906	7.20322	6.88173	6.88589	6.99106	6.90255	-0.043747	0.596499	0.18768	1.12733e-05	0.122266	0.00409763	0.00435112	0.991252	0.108318	0.0074096	0.019318	0.752841	-0.197929	9.23359e-07	0.230996	0.000152792	-0.0566537	0.24548	0.115911	0.0251798	-0.0641838	0.237216
ENSMUSG00000032562	Gnai2	9.32381	9.15368	9.19241	9.14471	9.5215	9.48012	9.55903	9.40842	-0.162896	0.0101955	-0.14268	0.000121156	-0.179649	1.58203e-05	-0.0422239	0.701013	0.035584	0.369907	-0.114364	0.00830252	0.198071	7.13829e-09	0.0201198	0.768385	-0.0282494	0.62588	0.0899426	0.0557941	-0.125308	0.00249076
ENSMUSG00000005198	Polr2a	8.68547	8.72782	8.26268	8.45373	8.4058	8.368	8.01751	8.24349	0.0492991	0.464908	-0.434138	2.01016e-28	-0.232728	2.77228e-11	-0.0388052	0.832762	-0.390829	1.82656e-17	-0.164464	0.00186644	-0.27875	3.38399e-11	-0.483866	4.20712e-18	0.210191	7.5183e-07	-0.339774	1.74664e-09	0.251017	1.56246e-08
ENSMUSG00000025809	Itgb1	10.0763	10.0326	10.4526	10.3375	10.3531	10.3449	10.648	10.5265	-0.036657	0.592862	0.36474	1.28454e-19	0.260268	4.76185e-16	-0.00911491	0.962156	0.292929	5.7815e-17	0.172032	6.83378e-05	0.277154	2.07208e-16	0.400985	3.87443e-12	-0.0956916	0.0389969	0.314358	2.38666e-13	-0.0963399	0.027193
ENSMUSG00000025130	P4hb	10.1202	9.98397	10.1736	10.1289	10.2654	10.1875	10.3047	10.2306	-0.129169	0.0232851	0.0423003	0.330946	0.00764736	0.859756	-0.0788006	0.359495	0.0373372	0.324437	-0.036272	0.451948	0.145617	3.67257e-05	0.171045	0.00360041	-0.0257195	0.633864	0.128254	0.0058391	-0.0489587	0.261933
ENSMUSG00000026234	Ncl	9.81703	9.7394	10.3923	10.2062	9.54384	9.50631	9.93956	9.89293	-0.0706173	0.391328	0.563312	7.52608e-23	0.388053	7.25842e-21	-0.0383322	0.736017	0.393948	4.23217e-29	0.347855	9.22162e-19	-0.273055	2.78567e-11	0.633699	1.59893e-18	-0.166576	0.00504598	0.444433	5.12081e-24	-0.0215282	0.664582
ENSMUSG00000062070	Pgk1	9.19808	9.46017	9.63653	9.50884	8.83906	8.89204	9.06273	8.9451	0.26919	4.0082e-06	0.42736	1.31827e-21	0.309681	1.75297e-19	0.0521991	0.721337	0.222052	3.68088e-08	0.104667	0.0347682	-0.358884	1.25325e-22	0.157946	0.0192811	-0.108809	0.0368066	0.181739	0.00114624	-0.0926449	0.0434928
ENSMUSG00000052837	Junb	7.72668	7.85479	8.67222	7.29749	8.35219	8.29391	9.02324	7.73287	0.13548	0.230866	0.933969	6.68661e-91	-0.429303	2.57412e-19	-0.0593839	0.532516	0.669503	1.15971e-71	-0.620105	3.48617e-22	0.625944	2.24028e-67	0.798622	8.44489e-20	-1.35478	2.84873e-133	0.741075	8.65764e-58	-1.26479	7.27429e-96
ENSMUSG00000024661	Fth1	9.32162	9.19864	9.22642	9.23591	9.22357	9.20601	9.15133	9.13012	-0.115793	0.0644191	-0.106089	0.0280806	-0.0867639	0.0162108	-0.0184696	0.923043	-0.0742306	0.0753067	-0.0949225	0.0425412	-0.0974537	0.0112256	0.00952748	0.905116	0.0282847	0.654283	-0.0436932	0.448776	0.004032	0.946022
ENSMUSG00000048583	Igf2	7.5643	7.35755	7.42766	7.31508	6.43873	6.65583	6.59338	6.40076	-0.199414	0.00100279	-0.14755	0.000417461	-0.250695	1.2135e-08	0.214991	0.01953	0.150031	0.0352954	-0.0416312	0.610208	-1.12249	1.37858e-98	0.0514094	0.414139	-0.0940382	0.0699591	-0.0537292	0.418517	-0.16583	0.0038153
ENSMUSG00000070713	Hmgn2-ps	5.92829	5.69207	5.69127	5.52308	3.92185	3.92009	3.79298	3.53929	-0.228202	0.0070953	-0.246897	5.55524e-06	-0.404487	1.59373e-13	0.000646439	1	-0.12896	0.157665	-0.385761	0.00198581	-2.00553	2.15894e-261	-0.0191534	0.833781	-0.148832	0.020823	-0.117805	0.282	-0.23154	0.0765434	-1.77273	3.41685e-84
ENSMUSG00000003038	Hmgn2	8.2781	8.21733	8.10316	8.09866	8.51501	8.60183	8.5487	8.44353	-0.0536277	0.416737	-0.185728	0.00178157	-0.180415	5.06958e-07	0.0859511	0.545475	0.0318608	0.608053	-0.0727496	0.191127	0.237073	3.95883e-08	-0.132358	0.0900169	0.0141126	0.862399	-0.0421795	0.564901	-0.0795834	0.110439
ENSMUSG00000006818	Sod2	5.94153	5.87499	6.31703	6.15499	6.01601	5.92141	6.15202	6.01588	-0.0598432	0.449829	0.363872	4.17882e-15	0.212443	9.29003e-06	-0.0941171	0.316776	0.133625	0.00226219	-0.00262176	0.985034	0.0750292	0.12161	0.423546	1.71493e-12	-0.142708	0.00608779	0.240057	4.57485e-06	-0.111781	0.0348388
ENSMUSG00000037894	H2az1	8.71121	8.66092	8.70919	8.54838	8.36725	8.36106	8.32133	8.1795	-0.0432351	0.56005	-0.0129737	0.842502	-0.164184	4.62603e-05	-0.00692724	0.990305	-0.0472298	0.509376	-0.189042	0.0018021	-0.344202	1.76851e-12	0.0299805	0.718097	-0.142285	0.0236504	-0.0287558	0.758725	-0.116863	0.0374989
ENSMUSG00000071451	Psmg4	3.39645	3.36187	3.25906	3.3575	3.00431	3.25558	3.22092	3.03432	-0.0246755	0.903594	-0.147139	0.183444	-0.0425609	0.761108	0.249563	0.188965	0.20645	0.0711889	0.0215562	0.886245	-0.389212	0.000111219	-0.122386	0.435254	0.113748	0.408666	-0.02998	0.858903	-0.160638	0.221837
ENSMUSG00000091931	Gon7	2.36163	2.28859	2.48594	2.53388	2.59459	2.54287	2.8465	2.8538	-0.069512	0.770071	0.109703	0.468984	0.16939	0.300097	-0.0523066	0.915844	0.26007	0.0721129	0.263635	0.0727266	0.226647	0.106973	0.179256	0.274357	0.0678456	0.738991	0.323456	0.0314072	0.027218	0.876558
ENSMUSG00000026536	Ifi211	4.38895	4.49218	4.81978	5.00904	4.47814	4.54622	4.8616	4.78968	0.110901	0.258836	0.417209	1.74857e-08	0.616626	3.31919e-17	0.0614138	0.858143	0.379774	0.00329036	0.305544	0.00787248	0.0964614	0.413914	0.306769	0.000366307	0.208227	0.0154084	0.331747	0.00127693	-0.0499121	0.684238
ENSMUSG00000073489	Ifi204	3.02554	3.06497	3.5467	3.91354	3.89075	3.91261	4.34972	4.2008	0.0491778	0.866356	0.510853	9.38197e-07	0.883909	5.24196e-17	0.0174905	0.960897	0.461289	0.000111439	0.311348	0.0012397	0.86746	3.57736e-21	0.460197	0.00486829	0.382357	0.000707699	0.454308	0.00016317	-0.126925	0.34317	0.840372	2.32919e-08
ENSMUSG00000036438	Calm2	8.58116	8.40915	8.54124	8.38598	8.44628	8.46436	8.5563	8.36846	-0.164927	0.00301732	-0.0511241	0.263201	-0.196394	3.04549e-08	0.017269	0.932056	0.10793	0.00375456	-0.0790769	0.104024	-0.134387	0.000261184	0.113618	0.0661438	-0.136412	0.0040212	0.102807	0.0588708	-0.162376	0.000116087
ENSMUSG00000053929	Cyhr1	6.23584	5.90043	5.79578	5.6495	5.91808	6.07085	5.79142	5.5847	-0.327156	0.0967605	-0.449844	4.70958e-10	-0.586822	4.94104e-19	0.152661	0.211689	-0.128194	0.0974387	-0.332123	3.28409e-07	-0.317969	2.26751e-06	-0.122343	0.457871	-0.128608	0.0621842	-0.268758	0.00223229	-0.179734	0.0273195
ENSMUSG00000121583	Tmem276-zftraf1	5.92127	5.89749	5.74848	5.89663	5.78488	5.74986	5.53826	5.69868	-0.0172001	0.867336	-0.183557	0.00103666	-0.0272358	0.684153	-0.0335428	0.83064	-0.244061	0.000395631	-0.0834095	0.213873	-0.138536	0.0088788	-0.166777	0.0148189	0.165294	0.00812473	-0.197632	0.00788686	0.184094	0.015424
ENSMUSG00000024659	Anxa1	9.21357	8.99132	9.5084	9.46572	8.99777	8.96258	9.33334	9.29427	-0.215094	0.000123528	0.283679	9.91228e-14	0.25135	1.19361e-13	-0.0360599	0.798791	0.333474	9.54128e-23	0.295224	9.9811e-12	-0.215228	3.65955e-10	0.498449	3.67594e-18	-0.0235355	0.6619	0.381733	2.8748e-15	-0.0137038	0.79465
ENSMUSG00000037742	Eef1a1	12.8191	12.8154	12.9394	12.8286	12.6519	12.6013	12.6783	12.6288	0.0033968	0.971094	0.109164	0.00553432	0.0086128	0.827089	-0.051496	0.741869	0.0248403	0.621843	-0.0244502	0.71557	-0.166996	1.29346e-05	0.105232	0.0864062	-0.0917183	0.0404169	0.0881923	0.143144	-0.0244829	0.679375
ENSMUSG00000035385	Ccl2	5.90729	5.64734	8.21106	6.76877	5.33189	5.00706	7.32905	6.02395	-0.25185	0.00257304	2.29201	0	0.860725	3.33212e-66	-0.324539	1.36039e-06	1.99663	0	0.694004	4.49479e-34	-0.576263	9.83822e-28	2.5442	3.63316674238547e-314	-1.4225	1.31574e-178	2.33283	0	-1.27705	9.82189e-168
ENSMUSG00000061048	Cdh3	5.41164	5.22585	5.07491	4.76886	5.14215	5.00398	4.67449	4.51228	-0.178004	0.0172353	-0.349357	3.24708e-10	-0.644206	2.88515e-22	-0.142193	0.386498	-0.474286	1.29759e-08	-0.635927	1.90877e-13	-0.26341	0.000183356	-0.170713	0.0279148	-0.286642	0.000427122	-0.32054	1.25644e-06	-0.137111	0.0851053
ENSMUSG00000005397	Nid1	9.25459	9.12511	9.39209	9.29903	8.91993	8.86636	9.03744	8.98848	-0.122451	0.0303335	0.126011	0.000896183	0.0434224	0.230676	-0.0545563	0.627519	0.115468	0.00182632	0.0667908	0.177963	-0.334117	1.13748e-21	0.247982	1.43136e-05	-0.0737536	0.0987707	0.182375	9.75172e-05	-0.0241348	0.631113
ENSMUSG00000028393	Alad	5.15223	5.07701	5.15127	5.14083	5.13064	5.12694	5.12371	5.1001	-0.0669884	0.466093	-0.0112901	0.885093	-0.00995882	0.89631	-0.0020882	1	-0.00987383	0.920168	-0.0312592	0.685658	-0.0196584	0.770502	0.0555277	0.526594	0.0098214	0.93018	0.00503138	0.963131	0.00325633	0.989391
ENSMUSG00000021939	Ctsb	9.64027	9.6334	9.69133	9.64841	9.78541	9.80781	9.89434	9.84397	0.000276361	1	0.0399692	0.34573	0.0071303	0.867142	0.0214692	0.880009	0.106944	0.00288889	0.0571851	0.228139	0.14564	3.6532e-05	0.0394191	0.546906	-0.0239177	0.654447	0.0976975	0.0353409	-0.0252085	0.603353
ENSMUSG00000022884	Eif4a2	7.71708	7.86833	7.71396	7.74568	7.51502	7.6381	7.51103	7.527	0.157968	0.0255748	-0.0151846	0.792298	0.0275556	0.579896	0.122265	0.281025	-0.00484152	0.91676	0.0115792	0.869021	-0.202857	4.93177e-06	-0.173497	0.00949089	0.051483	0.342941	-0.115397	0.0656375	0.041355	0.434047
ENSMUSG00000028367	Txn1	8.31359	8.01738	8.11995	8.10786	8.0666	8.00503	8.12002	7.94454	-0.288848	1.15383e-05	-0.204781	2.94747e-06	-0.206415	4.06136e-07	-0.0624051	0.685276	0.0515915	0.30938	-0.123356	0.0166183	-0.246444	1.05485e-08	0.0841651	0.223976	0.00701146	0.913897	0.125919	0.0390383	-0.150193	0.000595819
ENSMUSG00000058135	Gstm1	5.31321	5.16226	5.04635	4.97749	5.2925	5.30335	5.2511	5.18006	-0.142043	0.217148	-0.275361	0.000405452	-0.333203	1.39539e-05	0.00786973	0.982935	-0.0474691	0.563269	-0.116571	0.147424	-0.0157241	0.844151	-0.134223	0.178562	-0.0492615	0.636114	-0.0430481	0.554985	-0.04423	0.534536
ENSMUSG00000033813	Tcea1	7.19002	7.40883	7.69515	7.38913	7.1898	7.20559	7.26506	7.20501	0.225586	0.0236978	0.493737	1.72269e-27	0.197561	3.14495e-06	0.0153831	0.923043	0.0725275	0.0640505	0.0141062	0.802743	-8.68355e-05	1	0.267615	0.00191507	-0.287324	5.44802e-10	0.0695706	0.150073	-0.0339969	0.495456
ENSMUSG00000051439	Cd14	2.72622	2.57019	3.03826	3.06964	1.93985	2.06588	2.13311	2.24599	-0.143716	0.522612	0.300421	0.0181762	0.340648	0.00670856	0.11737	0.803542	0.182472	0.291481	0.287947	0.130576	-0.773494	2.70521e-08	0.445207	0.00912763	0.0490474	0.777801	0.0772777	0.664664	0.127097	0.483273
ENSMUSG00000038387	Rras	5.42033	5.47979	5.43252	5.4163	5.61728	5.69381	5.75442	5.57434	0.0676237	0.455016	0.000944961	0.994922	-0.00584119	0.949292	0.0766965	0.561084	0.135553	0.0164514	-0.0440855	0.559821	0.197547	0.000331525	-0.0663563	0.445587	0.00222408	0.987965	0.0706542	0.251849	-0.155046	0.010116
ENSMUSG00000010095	Slc3a2	7.5399	8.48245	8.24058	7.96216	7.81463	7.78894	8.2763	8.04513	0.949775	2.45766e-15	0.688951	2.27479e-56	0.420551	9.10706e-24	-0.0271468	0.837684	0.459086	3.14946e-36	0.228854	6.04483e-06	0.275882	6.12328e-13	-0.260777	0.0256258	-0.259308	7.08849e-07	0.498609	1.58227e-35	-0.205927	7.37406e-06
ENSMUSG00000069300	H2bc11	-0.277563	-0.430651	-0.605009	-0.492277	-1.63225	-1.91199	-1.06282	-1.4132	-0.131628	0.810662
ENSMUSG00000114279	H2bc14	-1.94824	-3.01343	-2.0305	-1.75834	-3.16992	-3.56421	-2.89879	-3.489
ENSMUSG00000096210	H1f0	8.6795	8.51499	7.62288	8.11953	8.58475	8.464	7.80096	7.97986	-0.157321	0.00921175	-1.06729	1.38064e-131	-0.560401	2.24588e-45	-0.121468	0.0515164	-0.785875	5.36428e-106	-0.606061	4.2493e-30	-0.0944904	0.0197365	-0.910478	3.58552e-57	0.515651	1.11045e-28	-0.652122	2.13674e-57	0.204267	0.000168288
ENSMUSG00000029304	Spp1	8.16888	7.38719	8.20612	8.20921	8.08439	7.66061	8.20413	8.19376	-0.774542	2.28684e-58	0.0261979	0.564275	0.0396303	0.335748	-0.424444	1.27338e-14	0.117639	0.00103957	0.108369	0.021575	-0.0840472	0.0204601	0.800349	3.96087e-46	0.0221484	0.69831	0.554272	1.86157e-28	0.0153363	0.783467
ENSMUSG00000022205	Sub1	6.20267	6.14867	6.38079	6.25667	5.69752	5.64102	5.93409	5.7201	-0.0474457	0.557869	0.166717	0.00165061	0.0520564	0.321365	-0.0556334	0.744883	0.23429	3.18571e-05	0.0252169	0.758024	-0.507682	4.54496e-28	0.213884	0.00145953	-0.105708	0.0823613	0.302306	1.10726e-05	-0.184937	0.00218682
ENSMUSG00000001506	Col1a1	12.7672	12.3966	12.2734	12.4778	13.1799	13.0661	13.0514	13.1189	-0.363596	1.621e-09	-0.504788	4.36444e-29	-0.290399	2.98549e-16	-0.114728	0.156262	-0.130394	0.000324219	-0.0622925	0.20133	0.413008	1.44351e-29	-0.141692	0.0413334	0.223331	4.41353e-06	-0.00344179	0.957824	0.0927467	0.0325535
ENSMUSG00000026496	Parp1	7.63761	7.53201	7.60229	7.58064	7.42036	7.31	7.26213	7.32686	-0.098359	0.0985304	-0.0468255	0.316667	-0.057784	0.166365	-0.111347	0.120873	-0.160214	5.94692e-05	-0.0952214	0.0504868	-0.216439	2.0628e-08	0.0512481	0.438806	-0.00220729	0.977793	-0.0365466	0.443675	0.0894659	0.0441494
ENSMUSG00000020649	Rrm2	7.28691	7.1237	7.49182	7.50765	7.83312	7.86806	8.1211	7.92211	-0.155901	0.0211949	0.192898	8.98116e-06	0.220625	2.93304e-06	0.0346722	0.797533	0.286257	9.91015e-14	0.0882809	0.0601768	0.545909	4.94391e-51	0.348863	7.48786e-08	0.0359483	0.596016	0.263582	1.22692e-08	-0.173278	2.91017e-05
ENSMUSG00000031538	Plat	7.27168	6.84072	6.97262	7.23768	6.30472	6.01021	6.0561	6.34189	-0.423407	9.09303e-15	-0.309662	9.3541e-13	-0.0339952	0.483776	-0.295207	8.05252e-08	-0.24839	7.27563e-07	0.0353955	0.534816	-0.96585	2.16159e-131	0.113376	0.0718592	0.284382	6.45843e-09	0.05874	0.365248	0.308355	2.46106e-09	-0.833629	3.46463e-45
ENSMUSG00000026193	Fn1	12.2221	12.3588	12.6751	12.5752	12.3565	12.3892	12.7902	12.6866	0.143828	0.0145925	0.441579	8.08805e-35	0.352121	2.32924e-29	0.0316481	0.893599	0.431982	2.94725e-19	0.3289	1.3487e-08	0.134697	0.00339769	0.297246	3.05101e-07	-0.0805691	0.0622462	0.412296	1.93379e-11	-0.0784039	0.142322
ENSMUSG00000028773	Fabp3	3.17977	3.55898	3.79209	3.71544	4.41302	4.48996	4.66982	4.60106	0.389118	0.0031281	0.605257	3.83982e-07	0.534677	5.82893e-06	0.0768652	0.767913	0.252624	0.00260797	0.186793	0.061245	1.23652	3.92749e-38	0.215947	0.0970299	-0.0618181	0.708763	0.187627	0.0371627	-0.0409316	0.685118	0.928102	4.92112e-19
ENSMUSG00000031447	Lamp1	10.3755	10.5104	10.5768	10.498	10.5936	10.6616	10.7577	10.6686	0.142072	0.0224319	0.190145	4.00912e-07	0.121509	0.000392053	0.0671037	0.452873	0.162245	5.91283e-06	0.0736577	0.109601	0.218497	1.77608e-09	0.0478784	0.454171	-0.0597175	0.178075	0.107303	0.0150481	-0.0639427	0.13305
ENSMUSG00000019942	Cdk1	7.65252	7.38665	7.45668	7.44143	7.29935	7.27809	7.14039	7.21983	-0.258449	3.28333e-05	-0.206728	8.96224e-07	-0.211845	3.59678e-08	-0.0221752	0.889492	-0.160165	0.00101455	-0.0812065	0.0906367	-0.352468	2.857e-21	0.0514728	0.466053	0.0036674	0.957187	-0.126086	0.0242475	0.103698	0.0417221
ENSMUSG00000023944	Hsp90ab1	11.6501	11.6127	11.75	11.6134	11.255	11.184	11.3353	11.2199	-0.0303294	0.683606	0.0883539	0.0308031	-0.0375015	0.368259	-0.0719452	0.427122	0.0783331	0.0380754	-0.0365377	0.463969	-0.394698	1.0284e-32	0.118475	0.0527293	-0.117177	0.0147189	0.162481	0.000866918	-0.090325	0.0436707
ENSMUSG00000045103	Dmd	1.62897	1.80569	1.49379	1.63151	2.2184	2.20338	1.95554	2.05462	0.179321	0.444961	-0.152978	0.50353	-0.00468884	1	-0.0109805	0.996374	-0.269243	0.136914	-0.162915	0.387817	0.588192	0.000354054	-0.333053	0.115396	0.157621	0.551112	-0.245277	0.182048	0.131031	0.532051
ENSMUSG00000030498	Gas2	4.14345	3.99849	3.85379	3.96371	5.16258	5.23786	5.06947	4.81744	-0.138929	0.253635	-0.297599	0.000694076	-0.182042	0.0536963	0.0703674	0.644311	-0.0986857	0.228356	-0.345498	2.38766e-05	1.0248	2.11129e-46	-0.160233	0.155783	0.124873	0.264043	-0.157244	0.0245649	-0.222588	0.00669865	1.23853	4.92605e-56
ENSMUSG00000068039	Tcp1	8.82843	8.71254	9.07813	8.90971	8.60009	8.49287	8.69686	8.57953	-0.108913	0.0656378	0.238286	1.38264e-10	0.0803417	0.0286537	-0.10807	0.11928	0.0948444	0.00900341	-0.0218188	0.702577	-0.228173	2.2757e-11	0.346777	4.7168e-10	-0.149193	0.000349095	0.21508	7.57615e-07	-0.0920116	0.0472999
ENSMUSG00000022892	App	9.48211	9.50464	9.64536	9.58426	10.1825	10.1915	10.3322	10.2224	0.0296833	0.686845	0.151864	9.95667e-05	0.101246	0.00391331	0.00807183	0.969622	0.147714	5.05265e-05	0.0386092	0.469869	0.700832	2.15552e-88	0.121876	0.0366954	-0.0417647	0.382068	0.152002	0.000806822	-0.0845726	0.0630371
ENSMUSG00000001131	Timp1	7.32994	6.91414	7.97889	8.11465	7.75108	7.65149	8.52517	8.51797	-0.408377	6.526e-13	0.637077	2.84963e-59	0.784062	6.43805e-66	-0.0999468	0.358887	0.772877	8.06712e-88	0.766062	5.04115e-60	0.420783	6.72186e-29	1.04567	6.9041e-78	0.155385	0.00334162	0.884468	1.01678e-56	0.0180487	0.762902
ENSMUSG00000025534	Gusb	6.84087	6.84926	6.78602	6.91347	7.01709	7.10326	7.04998	7.0867	0.0152408	0.862924	-0.0663793	0.179754	0.0716311	0.126493	0.0857935	0.244008	0.0314221	0.472022	0.068158	0.162556	0.17566	2.11479e-05	-0.0817731	0.201194	0.146761	0.00329237	-0.0422591	0.361778	0.0613878	0.190233
ENSMUSG00000032601	Prkar2a	7.16872	7.07517	7.94285	7.72095	7.83903	7.80665	8.44471	8.22136	-0.0866332	0.201232	0.762445	1.0821e-86	0.551096	2.93711e-51	-0.0327737	0.778493	0.604405	1.35884e-62	0.380974	4.72369e-18	0.66976	2.29939e-76	0.848639	1.11159e-48	-0.202583	2.14204e-06	0.649265	5.77005e-58	-0.198735	3.0287e-06
ENSMUSG00000020277	Pfkl	8.01496	8.4841	8.35725	8.1362	7.16628	7.31312	7.27839	7.15364	0.476401	2.39585e-10	0.330896	1.54948e-15	0.120293	0.00117579	0.146846	0.0140465	0.111086	0.00435233	-0.0134821	0.810281	-0.849301	1.54219e-123	-0.145251	0.0631683	-0.201862	8.49537e-06	-0.0238195	0.623829	-0.0998815	0.0223357	-1.17444	8.42387e-55
ENSMUSG00000021576	Pdcd6	5.94752	5.86103	6.1312	6.05129	5.94994	5.93593	6.12874	6.06712	-0.0789287	0.30389	0.172959	0.00143821	0.103535	0.0467383	-0.0141787	0.969555	0.176129	0.0010699	0.114406	0.0766241	0.00299368	0.971463	0.251707	0.000204604	-0.0608792	0.355828	0.202624	0.0123641	-0.0371801	0.598084
ENSMUSG00000025855	Prkar1b	4.96807	5.14329	5.21802	5.06207	4.26925	4.24279	4.40268	4.33325	0.182104	0.0200842	0.237236	0.000195011	0.0956568	0.244402	-0.0262517	0.933066	0.136	0.10718	0.0652748	0.49332	-0.6991	5.20784e-27	0.0551828	0.505133	-0.13342	0.11153	0.173712	0.0595057	-0.0464502	0.652305	-0.903141	2.0421e-31
ENSMUSG00000029380	Cxcl1	3.39601	2.64845	2.9085	2.25208	4.06324	3.93497	3.8895	3.82925	-0.741337	1.55715e-08	-0.498217	8.31684e-06	-1.13613	7.01031e-19	-0.135282	0.476834	-0.180809	0.0612985	-0.232476	0.0331664	0.673593	2.09337e-13	0.242441	0.0997575	-0.629199	1.76061e-05	-0.0328531	0.781691	-0.0284373	0.82364	1.28361	9.50483e-29
ENSMUSG00000062647	Rpl7a	9.44204	9.31331	9.46912	9.41289	9.10695	9.1022	9.15137	9.06894	-0.121561	0.0648188	0.01578	0.712324	-0.030187	0.428209	-0.00558613	0.99152	0.0428214	0.418516	-0.0395199	0.524767	-0.334911	3.33616e-19	0.137301	0.0263196	-0.0371614	0.43801	0.0602143	0.463416	-0.0574699	0.316102
ENSMUSG00000026879	Gsn	8.67006	8.47209	8.44399	8.50258	9.26721	9.1895	9.23932	9.15859	-0.190673	0.00518097	-0.236966	3.09473e-08	-0.168014	8.38611e-05	-0.0786323	0.318272	-0.0296118	0.470909	-0.110022	0.0100476	0.597622	1.30643e-53	-0.0467099	0.491813	0.0778537	0.114445	0.0611371	0.193809	-0.0557538	0.209049
ENSMUSG00000022814	Umps	6.54936	6.48366	7.06906	6.8696	6.54588	6.4817	6.81157	6.77005	-0.059118	0.432477	0.507284	6.30826e-27	0.318857	9.34701e-14	-0.0633256	0.558493	0.264662	1.30333e-10	0.224307	3.35348e-06	-0.00505483	0.942797	0.566312	1.02984e-19	-0.179652	0.000552249	0.339678	1.22874e-12	-0.0155222	0.784168
ENSMUSG00000039542	Ncam1	6.4785	6.41907	6.66146	6.68519	5.46484	5.49289	5.3862	5.73057	-0.0524682	0.481779	0.170519	0.00118858	0.206018	3.21784e-06	0.0288844	0.914904	-0.0821654	0.169365	0.261732	5.54577e-05	-1.01179	7.75979e-116	0.222996	0.00110234	0.0440995	0.520825	-0.0981953	0.233478	0.367942	3.85831e-09	-0.927332	2.47865e-36
ENSMUSG00000028962	Slc4a2	8.05245	8.09294	8.16739	7.91669	8.21719	8.1923	8.30266	8.22953	0.0477161	0.497747	0.103637	0.00832862	-0.136602	0.000267676	-0.0262367	0.852258	0.0829597	0.0310459	0.0109111	0.862681	0.165597	1.22685e-05	0.0556015	0.362855	-0.231394	2.10569e-08	0.121706	0.00638047	-0.0476264	0.340265
ENSMUSG00000004099	Dnmt1	8.92553	8.92459	8.95269	8.90791	8.78966	8.81128	8.85592	8.83342	0.00613869	0.942941	0.015586	0.723721	-0.0184305	0.654201	0.0208081	0.886426	0.0643183	0.0782948	0.04227	0.36503	-0.135503	8.28406e-05	0.0091279	0.894596	-0.0253101	0.635093	0.0556985	0.243953	0.00250949	0.966213
ENSMUSG00000001025	S100a6	9.61207	9.18347	9.23763	9.28517	9.89427	9.81947	9.90182	9.7398	-0.421311	7.25442e-09	-0.385322	3.88966e-16	-0.327545	1.83482e-18	-0.0756836	0.679691	0.00603287	0.928304	-0.155601	0.00647379	0.282447	5.37337e-10	0.036149	0.680771	0.0664458	0.270343	0.0934214	0.201899	-0.136766	0.0031433
ENSMUSG00000046364	Rpl27a	8.76289	8.63714	8.68236	8.65952	8.63889	8.64895	8.6605	8.54543	-0.118433	0.120677	-0.0916835	0.0395458	-0.1042	0.0033663	0.00923031	0.986232	0.0202313	0.79045	-0.0948469	0.119524	-0.123803	0.0121975	0.0270134	0.733143	-0.00380908	0.954627	0.0225693	0.82967	-0.0900628	0.100873
ENSMUSG00000037563	Rps16	8.39104	8.21111	8.25789	8.15764	8.27379	8.21728	8.25361	8.05552	-0.172495	0.0231738	-0.144	0.00610052	-0.23481	1.60229e-08	-0.0573581	0.835216	-0.0218785	0.775239	-0.219913	0.000288632	-0.116852	0.0327713	0.0286835	0.733353	-0.0817319	0.180588	0.0471933	0.633297	-0.172946	0.000779209
ENSMUSG00000043716	Rpl7	9.27499	9.23957	9.39209	9.29101	9.11124	9.12278	9.189	9.09275	-0.0282121	0.724206	0.105886	0.0059402	0.0151093	0.705797	0.0107309	0.965196	0.0760409	0.0793156	-0.0199437	0.747524	-0.163593	2.96306e-06	0.134063	0.0275543	-0.0819809	0.0646002	0.0772685	0.198189	-0.0711922	0.171479
ENSMUSG00000020321	Mdh1	7.01078	6.93059	6.83202	6.73941	6.853	6.78553	6.76834	6.68842	-0.0731382	0.298236	-0.189819	0.000106801	-0.27168	4.59699e-10	-0.0691926	0.421438	-0.0875693	0.0406783	-0.166079	0.000334837	-0.156604	0.000207652	-0.117053	0.0688035	-0.0732708	0.188958	-0.0060794	0.919362	-0.0540168	0.293998
ENSMUSG00000032518	Rpsa	10.6201	10.5888	10.6155	10.5302	10.3392	10.3378	10.3436	10.2318	-0.0242342	0.758345	-0.015568	0.761466	-0.0909543	0.00876226	-0.00227631	1	0.00300039	0.966498	-0.108839	0.0631545	-0.280784	4.74419e-13	0.00842597	0.913487	-0.0665235	0.214073	0.0169636	0.855006	-0.0868782	0.142694
ENSMUSG00000003814	Calr	10.3471	10.3631	10.5246	10.3123	10.5141	10.4514	10.526	10.394	0.0230593	0.821627	0.166093	2.71172e-05	-0.0359278	0.487153	-0.0635849	0.552003	0.0102048	0.834453	-0.121411	0.00943502	0.167266	8.39385e-06	0.142465	0.0506296	-0.193055	0.000341084	0.0858239	0.0828836	-0.106971	0.0112701
ENSMUSG00000112449	Srp54b	3.67603	4.29151	4.54694	3.93478	5.67609	5.68258	5.90251	5.92686	0.621272	0.275643	0.857113	0.00210691	0.25625	0.378966	0.00759489	0.996194	0.226586	0.0207115	0.251599	0.0200791	1.99821	3.09006e-15	0.237509	0.50292	-0.590618	1.13422e-07	0.230319	0.0722881	0.0500014	0.722079	1.3888	4.57497e-05
ENSMUSG00000073079	Srp54a	6.21076	6.08595	6.29833	6.35686	6.68872	6.64611	6.82702	6.76915	-0.117991	0.143974	0.0772152	0.227445	0.144448	0.00694846	-0.0441092	0.6896	0.135368	0.0277919	0.0783437	0.121023	0.479156	7.86281e-25	0.193927	0.0131566	0.0763941	0.272264	0.191736	0.00242243	-0.0323611	0.647936
ENSMUSG00000017221	Psmd3	8.19488	7.95106	8.10725	8.12001	7.98444	7.87242	8.02105	7.93714	-0.236401	0.000286435	-0.098938	0.0138796	-0.0751404	0.0975178	-0.112596	0.0826164	0.0348608	0.40381	-0.0478727	0.348525	-0.210268	1.0446e-08	0.137337	0.0299694	0.0324786	0.573625	0.159662	0.000340832	-0.0581604	0.236371
ENSMUSG00000026069	Il1rl1	7.29192	6.64096	8.14233	8.62505	8.84169	8.72304	10.2503	10.5548	-0.644066	1.66438e-14	0.838107	2.95951e-39	1.33165	2.8199e-131	-0.119214	0.313668	1.40712	4.12277e-161	1.71206	4.09027e-195	1.5493	6.33287e-124	1.48203	1.40059e-117	0.502345	3.37473e-28	1.53828	5.33851e-201	0.329593	1.0128e-12	2.07884	6.25512e-208
ENSMUSG00000024590	Lmnb1	7.9869	7.57519	7.66562	7.86394	7.24763	7.07613	6.97852	7.16863	-0.404336	3.67636e-09	-0.332727	4.75384e-18	-0.123805	0.00100727	-0.172731	0.00451586	-0.270937	2.89984e-13	-0.0799972	0.130187	-0.738597	1.11364e-93	0.0714728	0.332164	0.217695	2.32951e-07	-0.0859001	0.0766035	0.215502	4.84034e-06
ENSMUSG00000018340	Anxa6	8.05426	7.70302	7.99603	7.98162	8.09425	7.91724	8.10721	8.04809	-0.343792	8.76431e-08	-0.0692225	0.124729	-0.0729323	0.118647	-0.178319	0.00167018	0.0108004	0.822026	-0.0473581	0.401059	0.0410999	0.399447	0.274339	3.01762e-06	0.0051735	0.937837	0.201464	2.28749e-06	-0.0336328	0.529462
ENSMUSG00000067274	Rplp0	10.9838	11.014	11.015	10.9481	10.5152	10.5756	10.5693	10.4696	0.0373644	0.619186	0.020187	0.697361	-0.0366528	0.332532	0.0594345	0.784625	0.0528292	0.465987	-0.0469684	0.521824	-0.46842	2.10525e-27	-0.0173251	0.817644	-0.04799	0.396995	0.00486428	0.965178	-0.074671	0.290653
ENSMUSG00000052727	Map1b	7.47459	7.54454	8.26868	7.41946	6.62691	6.39137	6.94141	6.69509	0.07662	0.627174	0.782094	1.13991e-53	-0.0564346	0.297182	-0.23609	0.019516	0.310307	1.93364e-09	0.0643208	0.379997	-0.846153	8.69013e-55	0.704683	2.28527e-12	-0.82981	1.21819e-82	0.559119	2.85253e-18	-0.222257	0.000137261	-1.15556	1.1628e-24
ENSMUSG00000005413	Hmox1	6.07909	6.45834	7.15388	6.41965	6.81995	6.61131	7.36417	7.28028	0.38613	8.42401e-05	1.06313	1.50272e-67	0.339827	1.20237e-13	-0.209705	0.002978	0.542665	1.53963e-52	0.459319	2.77401e-28	0.741043	1.19758e-74	0.676662	1.61876e-12	-0.714531	4.31058e-31	0.76433	2.07149e-50	-0.0586838	0.213937
ENSMUSG00000071076	Jund	8.54594	8.49057	8.72772	8.31179	8.46434	8.41598	8.70869	8.40566	-0.0480552	0.689862	0.170872	0.00022014	-0.235262	2.44125e-07	-0.0488607	0.676635	0.242863	1.0375e-07	-0.0596856	0.402784	-0.0814243	0.117113	0.218825	0.00375518	-0.397134	1.92236e-20	0.303807	6.38693e-12	-0.277712	4.61871e-07
ENSMUSG00000024304	Cdh2	7.38137	7.40835	7.48716	7.2602	6.76273	6.79729	6.9039	6.77598	0.0337736	0.67652	0.0934848	0.0791028	-0.121485	0.0109299	0.0344109	0.773955	0.140533	0.000596069	0.0115102	0.850099	-0.618425	4.98745e-59	0.0593646	0.42843	-0.206634	0.000392823	0.118064	0.0163412	-0.104132	0.0409414
ENSMUSG00000074743	Thbd	5.32742	5.5138	6.42331	5.82617	6.9281	7.03781	7.30227	6.88679	0.19356	0.00497811	1.08347	1.121e-50	0.496327	8.02437e-20	0.107417	0.193502	0.370738	3.9554e-18	-0.043785	0.461096	1.60282	3.20099e-254	0.889821	4.38267e-25	-0.57756	1.06031e-13	0.276022	8.41161e-11	-0.390145	6.11326e-21	1.52057	3.21823e-150
ENSMUSG00000005087	Cd44	8.35475	8.22778	9.63832	9.52321	8.19194	8.29928	9.55657	9.52166	-0.120062	0.0680611	1.27173	8.83072e-178	1.1676	6.66357e-162	0.106902	0.127041	1.36315	0	1.32855	1.89625e-165	-0.163101	7.54114e-05	1.39145	6.3302e-125	-0.0955794	0.0731003	1.2683	2.47417e-200	-0.00977471	0.87841
ENSMUSG00000037601	Nme1	6.76446	6.56741	6.87121	6.79343	6.55732	6.49378	6.61458	6.58479	-0.189914	0.0108338	0.0944835	0.0724865	0.027324	0.634334	-0.0633649	0.669676	0.0570293	0.272703	0.0269233	0.68776	-0.208404	5.10786e-05	0.28468	2.55912e-06	-0.0583353	0.264218	0.131632	0.0347657	-0.00528839	0.945861
ENSMUSG00000028413	B4galt1	7.4772	7.5259	7.64259	7.55379	7.70606	7.64171	7.98991	7.83606	0.0557685	0.410727	0.15406	0.000138143	0.0752383	0.0755915	-0.0651984	0.450989	0.281814	1.6791e-14	0.128324	0.00615601	0.229549	2.85987e-09	0.0979833	0.0922003	-0.0699479	0.149328	0.359249	9.11648e-19	-0.128918	0.00264203
ENSMUSG00000040562	Gstm2	4.08566	4.07329	4.13204	4.02036	3.18441	3.34032	3.33771	3.14238	-0.00399335	0.989538	0.0398534	0.766267	-0.0646291	0.605661	0.158495	0.481793	0.15048	0.198483	-0.038453	0.803416	-0.899315	4.83722e-15	0.0431752	0.738309	-0.0966419	0.40843	0.00335615	0.978451	-0.163611	0.179041
ENSMUSG00000036181	H1f2	5.13466	4.78697	4.61095	4.73678	5.75098	5.36411	5.3861	5.42868	-0.337991	0.00133626	-0.532473	4.00648e-11	-0.39585	2.31624e-08	-0.385998	8.63231e-09	-0.365026	2.79351e-11	-0.324298	1.75497e-08	0.616922	1.94661e-26	-0.194632	0.0829331	0.144815	0.134669	0.0328137	0.670907	0.0655472	0.350276
ENSMUSG00000068220	Lgals1	10.4492	10.1555	10.2162	10.2373	10.1805	10.1251	10.2135	10.1047	-0.286449	1.56277e-05	-0.243746	6.30972e-06	-0.21276	2.66879e-10	-0.0562989	0.790445	0.0315955	0.634267	-0.0771152	0.191917	-0.26841	4.79045e-09	0.042785	0.623012	0.0397451	0.563033	0.0995255	0.19175	-0.0837407	0.0895374
ENSMUSG00000050335	Lgals3	7.82894	8.12499	8.3012	8.22761	8.59682	8.70309	8.90392	8.87812	0.303371	2.00506e-06	0.461277	3.68516e-28	0.397064	1.48773e-23	0.105706	0.316776	0.305872	3.33228e-12	0.280505	1.05421e-09	0.767463	3.17387e-85	0.157907	0.0190606	-0.0550879	0.344232	0.211928	6.55556e-05	-0.000752449	0.994912
ENSMUSG00000030246	Ldhb	5.22823	5.1293	4.8686	4.83973	4.02045	4.15843	3.86587	3.66885	-0.0899937	0.330891	-0.372861	8.72983e-10	-0.388166	3.95212e-11	0.141584	0.522537	-0.158991	0.126547	-0.347013	0.000811067	-1.20976	2.44416e-79	-0.281663	0.000802377	-0.00703195	0.938932	-0.288283	0.00820748	-0.162975	0.129982	-0.971904	6.73439e-24
ENSMUSG00000009549	Srp14	5.87079	5.75355	5.70499	5.60883	5.64979	5.64514	5.6408	5.47193	-0.109046	0.159054	-0.175454	0.000807858	-0.263814	2.70135e-07	-0.00406199	0.996374	-0.00909643	0.916269	-0.179701	0.00978027	-0.221668	5.78131e-05	-0.0669039	0.391013	-0.0791232	0.25741	0.00631989	0.95398	-0.14631	0.035946
ENSMUSG00000076441	Ass1	5.97488	6.56583	6.60138	6.70243	8.02313	8.16137	8.25488	8.28857	0.597555	1.3864e-25	0.615004	3.63024e-39	0.72529	5.05672e-61	0.137353	0.0331617	0.229552	3.35719e-10	0.264148	7.58521e-11	2.04764	0	0.0172491	0.809237	0.119178	0.0172865	0.104414	0.0253371	0.0592098	0.185495	1.59232	7.14667e-175
ENSMUSG00000057738	Sptan1	9.41226	9.42554	9.52239	9.34464	9.42146	9.35613	9.43603	9.42178	0.0202351	0.808315	0.098528	0.0172225	-0.0683505	0.0853699	-0.0663449	0.543459	0.0123647	0.795619	-0.00140271	0.991612	0.00984434	0.834657	0.0777698	0.247066	-0.158261	0.000775569	0.09099	0.066429	0.0107172	0.850906
ENSMUSG00000017760	Ctsa	8.73075	8.88875	8.87605	8.80824	9.02552	9.13209	9.17228	9.12221	0.165288	0.0150933	0.13427	0.0006697	0.0764198	0.0397	0.105693	0.107999	0.14478	2.1095e-05	0.0954728	0.0511893	0.295209	2.13502e-18	-0.0310688	0.664423	-0.04889	0.323397	0.0513005	0.263279	-0.0247467	0.638645
ENSMUSG00000057666	Gapdh	10.3982	10.4134	10.4922	10.4254	10.0341	10.0357	10.1444	10.0605	0.0222949	0.81449	0.0827522	0.0322316	0.0262588	0.511651	0.000690485	1	0.108461	0.00432302	0.024969	0.621174	-0.363723	3.32808e-29	0.0605096	0.390984	-0.0476985	0.334647	0.119817	0.019797	-0.0587885	0.196881
ENSMUSG00000027104	Atf2	6.00896	6.09419	6.24383	6.07412	5.86729	5.94788	6.10425	6.0845	0.0910968	0.292253	0.222813	3.4173e-06	0.0653726	0.271596	0.0771523	0.487848	0.231214	2.92781e-05	0.213506	7.32047e-05	-0.138938	0.00538861	0.131245	0.0810309	-0.148973	0.0132271	0.166388	0.00436381	0.0073244	0.938455
ENSMUSG00000016534	Lamp2	8.97907	9.05985	9.16507	9.06876	9.17202	9.24274	9.34408	9.23944	0.0877187	0.16964	0.174754	3.45851e-06	0.0883749	0.0237846	0.0696875	0.394622	0.169979	2.16498e-06	0.0661173	0.19074	0.193482	2.01603e-08	0.0864475	0.170552	-0.0774245	0.11294	0.112629	0.0112105	-0.079341	0.0940176
ENSMUSG00000046711	Hmga1	8.95842	8.78269	9.41192	9.3709	8.86146	8.76148	9.50813	9.38604	-0.168466	0.0148428	0.441897	3.82105e-29	0.411425	1.91457e-31	-0.100539	0.396652	0.645261	1.93366e-35	0.523742	8.21934e-25	-0.0973524	0.0434794	0.610472	1.46934e-22	-0.0217017	0.696651	0.757771	3.58873e-47	-0.0970205	0.0384143
ENSMUSG00000078249	Hmga1b	-0.258218	0.200493	0.322275	0.476347	0.523456	0.370068	0.450618	1.17441	0.48213	0.3656	0.571386	0.164079	0.754272	0.0328362	-0.127145	0.910757	-0.0612934	0.91129	0.667527	0.0502094	0.777887	0.0655827	0.0820806	0.810714	0.192462	0.672417	0.0806615	0.855919	0.743814	0.0102896
ENSMUSG00000021253	Tgfb3	6.79079	6.43739	6.55824	6.78198	7.30611	7.22327	7.36844	7.21878	-0.345439	1.53526e-06	-0.242223	1.73282e-05	-0.00895453	0.869102	-0.0842827	0.330939	0.0604833	0.201108	-0.0891708	0.086018	0.516999	6.74013e-33	0.102595	0.217171	0.241768	2.5643e-05	0.157115	0.00102885	-0.125192	0.00957199	0.781828	1.34147e-32
ENSMUSG00000059970	Hspa2	4.18288	4.1629	3.9112	4.34618	4.60016	4.55002	4.2631	4.64798	-0.0114708	0.936456	-0.280521	0.000392468	0.164255	0.0454441	-0.0527709	0.842159	-0.337279	0.000157653	0.0441657	0.663275	0.420301	2.02384e-08	-0.269597	0.00389189	0.453593	1.5513e-07	-0.27256	0.00390293	0.406017	2.16647e-06
ENSMUSG00000063524	Eno1	10.6275	10.7045	10.8969	10.8057	10.4438	10.4035	10.5234	10.4587	0.0841022	0.257404	0.258074	1.40812e-12	0.17726	4.88304e-08	-0.0412038	0.753885	0.0778562	0.0345641	0.0135561	0.80421	-0.183434	5.68097e-08	0.173858	0.0059131	-0.0720231	0.0913336	0.131071	0.0113396	-0.0396119	0.401428
ENSMUSG00000004267	Eno2	5.9196	6.24573	5.96025	5.60657	5.96372	6.10982	6.12614	5.77014	0.333733	0.000377651	0.0291189	0.654419	-0.314509	2.35607e-09	0.144966	0.120072	0.163218	0.000757356	-0.192188	0.0011271	0.042969	0.428932	-0.304629	0.000703842	-0.334804	1.08355e-07	0.0297085	0.667602	-0.330112	9.8338e-10
ENSMUSG00000006498	Ptbp1	9.22799	9.04479	9.25891	9.25514	9.19812	9.12994	9.2214	9.15227	-0.176011	0.00404699	0.0194127	0.648426	0.0262626	0.511175	-0.0689807	0.397813	0.0215721	0.587052	-0.047386	0.343473	-0.029677	0.440162	0.195304	0.00117482	0.0156336	0.774044	0.102686	0.0187232	-0.0442919	0.355039
ENSMUSG00000060279	Ap2a1	7.31956	7.20849	7.28788	7.26637	7.63605	7.62369	7.70682	7.5865	-0.103565	0.109718	-0.0433153	0.320616	-0.0541154	0.201541	-0.0128274	0.934037	0.0694651	0.072968	-0.0507058	0.277831	0.316791	5.60718e-19	0.0602365	0.347009	-0.00200904	0.976384	0.0943324	0.0320311	-0.0954818	0.0252247
ENSMUSG00000002957	Ap2a2	7.93922	7.90645	7.94823	7.81749	8.035	7.93052	7.88134	7.85694	-0.025661	0.721832	-0.00277572	0.960459	-0.122354	0.0014861	-0.105242	0.148053	-0.155663	0.000123016	-0.179819	8.74423e-05	0.0960599	0.0118402	0.0227599	0.728682	-0.110995	0.0193358	-0.0380722	0.456962	0.000338439	0.998793
ENSMUSG00000028048	Gba	6.57526	6.83095	6.84922	6.77258	7.14308	7.27287	7.33081	7.28047	0.26303	5.41763e-06	0.262424	2.29118e-10	0.195374	1.00818e-05	0.128196	0.0362655	0.184407	1.28307e-06	0.135895	0.00234039	0.568804	1.26039e-50	-0.000625648	1	-0.0581285	0.284711	0.0686867	0.127414	-0.024136	0.631618
ENSMUSG00000034855	Cxcl10	3.92028	3.96339	5.72459	5.18311	3.43944	3.39098	4.68736	4.26282	0.0500705	0.727462	1.79116	1.61219e-102	1.26024	2.58103e-60	-0.0488814	0.871933	1.24713	1.59382e-41	0.817176	2.26837e-18	-0.479215	1.55014e-07	1.74093	6.96563e-74	-0.521807	1.48836e-09	1.3081	5.3624e-46	-0.405143	7.79769e-06
ENSMUSG00000068874	Selenbp1	1.16315	1.43211	1.06186	0.153038	0.488226	0.900134	0.236486	0.231402	0.283443	0.259087	-0.110307	0.679839	-0.991409	4.28078e-05	0.429492	0.332985	-0.229317	0.421056	-0.284575	0.44753	-0.679464	0.00207331	-0.39241	0.0992629	-0.87287	0.00172925	-0.646823	0.011683	-0.0298919	1
ENSMUSG00000037012	Hk1	7.42873	7.49693	7.45141	7.43311	7.43809	7.37366	7.3453	7.38899	0.0755588	0.304803	0.0111876	0.807178	0.00368708	0.94816	-0.0654588	0.452004	-0.0943096	0.0269186	-0.0510912	0.302553	0.0104989	0.826388	-0.0644633	0.335053	0.00123241	0.991939	-0.016685	0.759421	0.067799	0.154952
ENSMUSG00000071866	Ppia	10.3132	10.1671	10.1631	10.1298	10.1357	10.1696	10.1568	10.0366	-0.138853	0.0482438	-0.160883	0.00320554	-0.184375	3.43531e-08	0.0330789	0.900088	0.019768	0.772548	-0.100372	0.0630655	-0.177195	5.71176e-05	-0.0220495	0.801244	-0.0146112	0.841958	-0.00167868	0.98912	-0.0951186	0.0688356
ENSMUSG00000023456	Tpi1	9.40956	9.53915	9.6045	9.55388	9.03744	9.09787	9.1104	9.07747	0.136741	0.0621781	0.184061	0.000446913	0.143323	1.53026e-05	0.0595931	0.611163	0.0711042	0.0862926	0.0386157	0.429456	-0.371818	6.91555e-28	0.047228	0.583027	-0.0319072	0.637013	0.0235405	0.698788	-0.00773344	0.887818
ENSMUSG00000090877	Hspa1b	6.56319	5.77674	6.41531	6.59621	6.5065	6.24819	6.28027	6.48897	-0.778457	4.90807e-13	-0.157831	0.0012948	0.0316137	0.53071	-0.259947	3.49206e-06	-0.227331	3.32309e-08	-0.0186995	0.809367	-0.0555489	0.204195	0.619372	2.09994e-09	0.198557	0.000204458	0.0445938	0.445322	0.233497	8.87417e-05
ENSMUSG00000027342	Pcna	8.21207	8.20777	8.40303	8.27927	8.16809	8.19974	8.42409	8.25924	0.00276397	0.978337	0.17996	5.37357e-05	0.0656853	0.1163	0.0308366	0.862964	0.253829	2.91792e-08	0.0898081	0.0632636	-0.0435817	0.311888	0.176725	0.00485725	-0.105216	0.0509545	0.235035	3.06552e-05	-0.13912	0.00163851
ENSMUSG00000007891	Ctsd	9.15	9.26333	9.38178	9.35139	9.9089	9.98505	10.1041	10.036	0.120527	0.0556002	0.22079	6.78777e-08	0.200476	2.36911e-08	0.0751642	0.382438	0.193158	1.26297e-07	0.125733	0.00643917	0.759496	3.73214e-91	0.0999788	0.102814	-0.0113894	0.841329	0.130205	0.00268958	-0.0428266	0.350348
ENSMUSG00000028195	Ccn1	9.32059	9.4542	9.16811	9.13246	10.2802	10.3143	9.42271	9.87419	0.140696	0.0960592	-0.164436	0.0100282	-0.188875	1.03548e-05	0.0331366	0.813744	-0.859307	4.0342e-109	-0.407319	5.43348e-21	0.959944	6.15318e-173	-0.305268	0.000730811	-0.0158998	0.859122	-0.880092	9.97715e-69	0.476531	8.09818e-27	0.856769	1.32059e-28
ENSMUSG00000023175	Bsg	9.55201	9.51424	9.57336	9.58106	9.596	9.64648	9.69136	9.63885	-0.0305695	0.718456	0.0103755	0.833466	0.0281764	0.476109	0.0496105	0.687315	0.093613	0.0325123	0.0415304	0.408777	0.0443138	0.28963	0.0407507	0.570368	0.0266541	0.629964	0.0559395	0.304984	-0.0272779	0.57876
ENSMUSG00000040681	Hmgn1	8.89788	8.73998	8.79661	8.77131	8.64574	8.63993	8.69648	8.55569	-0.150807	0.00531658	-0.112502	0.00418203	-0.12758	0.000306213	-0.0065896	0.981327	0.0489174	0.333637	-0.0913384	0.0656659	-0.252065	1.04051e-10	0.0379879	0.548804	-0.0062706	0.91339	0.0674416	0.227045	-0.115443	0.00809055
ENSMUSG00000056201	Cfl1	10.343	10.0565	10.3159	10.2976	10.2872	10.2026	10.4318	10.2802	-0.279337	2.36326e-06	-0.0384454	0.341429	-0.0461721	0.307265	-0.0855031	0.306839	0.142726	2.90661e-05	-0.00824008	0.891796	-0.0555184	0.135916	0.240728	4.75548e-05	0.00094462	0.992034	0.24036	1.57892e-07	-0.126386	0.00468506
ENSMUSG00000020592	Sdc1	7.2873	7.02745	7.57181	7.55718	7.89421	7.86889	8.24589	8.1855	-0.252239	2.32159e-05	0.273982	5.9664e-10	0.268648	6.58447e-12	-0.0265555	0.850525	0.349395	2.0157e-22	0.289541	2.23458e-12	0.607969	7.71946e-60	0.525895	3.87981e-18	0.00368735	0.954627	0.388254	4.45342e-20	-0.0353536	0.43884	0.837916	3.58739e-46
ENSMUSG00000025153	Fasn	9.67319	9.99473	10.2225	9.50163	9.42232	9.32869	9.85014	9.40359	0.32857	1.78188e-08	0.538037	4.16647e-44	-0.17238	1.36018e-05	-0.0946308	0.371947	0.425741	4.06291e-26	-0.0203932	0.768696	-0.250353	6.48738e-10	0.209082	0.000651211	-0.701692	2.3193e-58	0.532634	1.12978e-27	-0.421628	9.80016e-21
ENSMUSG00000060803	Gstp1	7.21135	6.94638	6.91802	7.01878	6.92601	6.90799	6.85231	6.80328	-0.257355	1.49365e-05	-0.304058	2.74288e-10	-0.193183	1.02723e-06	-0.0178234	0.918295	-0.0752987	0.0840048	-0.122715	0.0103559	-0.28561	6.60783e-14	-0.0467493	0.538715	0.119566	0.0321277	-0.0456095	0.416725	-0.02267	0.669968
ENSMUSG00000027249	F2	#NUM!	#NUM!	#NUM!	#NUM!	#NUM!	#NUM!	#NUM!	#NUM!
ENSMUSG00000074129	Rpl13a	9.16715	9.33878	9.29345	9.1809	9.14067	9.21222	9.15009	9.0921	0.178737	0.00349385	0.115503	0.0492796	0.0125215	0.804107	0.070754	0.792991	0.0082495	0.930047	-0.0497889	0.533304	-0.0267479	0.65935	-0.0635477	0.451094	-0.0940237	0.182715	-0.0510444	0.635226	-0.0329992	0.661365
ENSMUSG00000070436	Serpinh1	10.1234	10.0101	10.0269	9.95086	10.4372	10.3629	10.3684	10.1927	-0.106128	0.133609	-0.10764	0.0122809	-0.173369	6.86943e-06	-0.075228	0.378682	-0.0706706	0.0629587	-0.245874	3.95137e-09	0.3142	3.02173e-15	-0.00182342	0.982725	-0.0567945	0.207034	0.0166498	0.750493	-0.150547	0.000206248
ENSMUSG00000024369	Nelfe	6.03995	6.07782	6.1913	5.93421	6.06619	6.05977	6.26891	6.11203	0.0451627	0.631595	0.139312	0.00370594	-0.106002	0.0375058	-0.0057308	0.979491	0.201133	2.96785e-06	0.0453578	0.495635	0.025803	0.602672	0.0944229	0.196309	-0.236786	1.48677e-05	0.218957	5.03775e-06	-0.131118	0.0195591
ENSMUSG00000030218	Mgp	7.64361	7.31244	7.86405	7.94304	8.5136	8.54996	9.24152	9.18224	-0.323546	2.51569e-05	0.210069	0.00117603	0.298941	7.79198e-12	0.035404	0.837684	0.725677	6.34313e-86	0.667351	1.0515e-36	0.870982	4.7116e-91	0.533616	1.11894e-10	0.0975488	0.167856	0.702517	1.73351e-40	-0.0339234	0.567997	1.2341	2.86812e-58
ENSMUSG00000021665	Hexb	6.65682	6.87952	6.74894	6.68724	6.8497	7.00986	6.95528	6.90861	0.229674	0.000437126	0.0809827	0.134797	0.0277895	0.645745	0.159531	0.0191267	0.102746	0.0171147	0.0584546	0.258015	0.192901	9.57243e-07	-0.148783	0.0438458	-0.0438322	0.585026	-0.0444198	0.429228	-0.0197787	0.71474
ENSMUSG00000049775	Tmsb4x	7.79039	7.31366	7.8267	7.86699	7.82787	7.82831	8.13124	8.01309	-0.469305	9.33898e-10	0.0254564	0.693831	0.0757268	0.0631383	-0.000391636	1	0.301617	6.72784e-07	0.183578	0.00361517	0.0379233	0.506326	0.494801	5.27748e-09	0.0589699	0.38937	0.313738	0.00136972	-0.0929929	0.103318
ENSMUSG00000024997	Prdx3	5.91535	5.78609	5.92968	5.81332	5.58283	5.65305	5.59169	5.59224	-0.122273	0.0747323	0.00253992	0.968221	-0.103933	0.0477936	0.0707828	0.583286	0.00703092	0.915942	0.00666788	0.947394	-0.3323	4.70441e-13	0.124821	0.072008	-0.097559	0.124219	-0.0516374	0.451832	0.0242591	0.781873
ENSMUSG00000026728	Vim	11.1799	11.1779	11.4229	11.2764	11.8453	11.8085	11.9618	11.844	0.00510849	0.954055	0.231759	5.14413e-11	0.0955767	0.00474382	-0.0376671	0.738042	0.11457	0.00128615	-0.00260563	0.969327	0.665712	4.67281e-95	0.226374	5.44764e-05	-0.127371	0.00181452	0.164465	0.000236567	-0.0926021	0.0342641
ENSMUSG00000015222	Map2	5.39825	5.53205	5.05031	4.37921	5.99027	5.9415	5.59605	5.22558	0.141036	0.135302	-0.358377	1.07369e-09	-1.01741	8.5981e-57	-0.0524549	0.821637	-0.396717	1.11953e-08	-0.766764	2.3329e-31	0.595803	6.13053e-23	-0.4998	6.33169e-10	-0.65035	2.59429e-18	-0.331197	7.98185e-06	-0.345604	1.54279e-07
ENSMUSG00000025395	Prim1	6.19861	6.20797	6.15779	6.179	6.09246	6.14758	6.07133	6.12002	0.0159819	0.867507	-0.0531758	0.317206	-0.0222498	0.728423	0.0542977	0.71934	-0.0230153	0.705561	0.026721	0.668406	-0.106328	0.026609	-0.0692046	0.31423	0.0397258	0.555108	-0.0652493	0.346852	0.0743687	0.197418
ENSMUSG00000019966	Kitl	3.59889	3.76932	3.51375	3.66503	5.5866	5.72178	5.07175	5.56131	0.175905	0.136808	-0.0967905	0.345234	0.0638784	0.579182	0.133449	0.112832	-0.517422	5.02956e-18	-0.0279084	0.709049	1.98774	3.45164e-227	-0.272902	0.00982553	0.169313	0.122573	-0.638562	3.91969e-25	0.514091	2.0281e-16	1.94995	6.17931e-160
ENSMUSG00000059481	Plg	#NUM!	#NUM!	#NUM!	#NUM!	#NUM!	#NUM!	-5.26737	#NUM!
ENSMUSG00000027940	Tpm3	9.19117	8.98816	9.38543	9.35738	9.25403	9.20261	9.52059	9.43698	-0.195819	0.000530322	0.182825	9.93661e-07	0.16545	2.36307e-06	-0.0521917	0.593866	0.264913	2.87866e-14	0.181713	1.03957e-05	0.0630728	0.0789318	0.378475	1.92351e-11	-0.00864388	0.876051	0.329159	4.55483e-14	-0.0585493	0.182659
ENSMUSG00000015290	Ubl4a	5.49928	5.37386	5.8856	5.66904	5.58684	5.58804	5.85761	5.71144	-0.11788	0.170994	0.37467	1.5064e-10	0.167923	0.00385002	0.00136564	1	0.268519	2.07422e-08	0.120353	0.0428981	0.0875045	0.117976	0.492859	1.19266e-11	-0.197961	0.00198564	0.279367	1.10898e-06	-0.123666	0.0358951
ENSMUSG00000024371	C2	0.965489	2.00925	2.001	1.84292	-1.75159	-1.53799	-1.07156	-1.25473	1.05415	1.60268e-07	1.02954	1.26533e-07	0.871189	1.53438e-05							-2.67341	1.02367e-17	-0.0243439	0.921349	-0.149545	0.535751					-3.58019	2.29766e-39
ENSMUSG00000034781	Gna11	7.13592	7.06805	7.10812	7.11057	7.27254	7.264	7.23981	7.23299	-0.0608292	0.377704	-0.0390177	0.376267	-0.0272759	0.591684	-0.0095402	0.960484	-0.034819	0.46587	-0.0402269	0.417298	0.136472	0.000328357	0.0213735	0.753574	0.0206933	0.728023	-0.0131005	0.812839	0.0192362	0.735027
ENSMUSG00000024639	Gnaq	6.18053	6.23355	6.39833	6.18416	6.48589	6.54898	6.64979	6.38832	0.0603155	0.4594	0.205846	5.40037e-06	0.00236281	0.974133	0.0627926	0.505588	0.162568	7.408e-05	-0.099948	0.0516019	0.304496	1.09583e-13	0.14563	0.0247621	-0.194742	9.36629e-05	0.111914	0.0215393	-0.237828	7.51035e-07
ENSMUSG00000027447	Cst3	7.02234	6.75218	6.70996	6.72799	8.94552	8.9055	8.97141	8.80267	-0.262331	0.000443364	-0.322626	3.84298e-10	-0.295402	2.02775e-11	-0.0410157	0.80109	0.0237721	0.632025	-0.144296	0.00418668	1.92394	0	-0.0605333	0.45319	0.0361309	0.574415	0.076904	0.165399	-0.143369	0.000578481	2.14964	2.28712e-191
ENSMUSG00000060600	Eno3	5.02786	4.46747	4.47467	4.52542	4.02156	3.79994	3.66245	3.81906	-0.55109	4.79854e-14	-0.563984	3.86434e-19	-0.500261	2.8275e-14	-0.219278	0.134613	-0.357835	0.000287899	-0.204316	0.0345198	-1.00314	3.42831e-54	-0.0127753	0.914559	0.0721816	0.454774	-0.126387	0.27788	0.17802	0.0985405
ENSMUSG00000062075	Lmnb2	6.58904	6.43074	6.28666	6.56403	6.34827	6.32562	6.23082	6.49146	-0.150464	0.031551	-0.313813	3.27187e-12	-0.0256195	0.618427	-0.0246378	0.891408	-0.117608	0.00659406	0.14255	0.00399991	-0.240539	7.56687e-09	-0.163416	0.014657	0.296951	7.35938e-10	-0.0813041	0.148344	0.284998	1.6969e-09
ENSMUSG00000030605	Mfge8	8.07901	8.03958	8.13086	8.07987	8.82002	8.82469	8.97387	8.86191	-0.0321023	0.691391	0.040774	0.367937	0.000105001	1	0.00392946	0.990595	0.152249	6.23454e-05	0.0406633	0.398705	0.74129	1.29959e-100	0.0727756	0.25739	-0.0319112	0.556799	0.160345	0.00107416	-0.0869083	0.0532659	0.781706	1.67283e-38
ENSMUSG00000045573	Penk	1.64186	1.37055	1.97206	2.4955	7.43311	7.76381	8.33709	8.27041	-0.262656	0.254743	0.311908	0.106492	0.858577	6.60089e-06	0.328963	0.000302058	0.900768	3.93082e-50	0.835155	3.13141e-34	5.78923	0	0.57554	0.0066653	0.551599	0.0143991	0.584358	3.3499e-34	-0.0410671	0.48356	6.38443	0
ENSMUSG00000032508	Myd88	5.1361	5.0635	5.47909	5.18295	5.30986	5.24298	5.67604	5.45599	-0.0644718	0.488452	0.331314	1.51983e-08	0.0465842	0.503003	-0.0705121	0.689845	0.362077	7.66024e-11	0.143684	0.030327	0.177733	0.003773	0.395841	4.25464e-08	-0.275996	1.26642e-05	0.445685	2.18482e-12	-0.193879	0.000905732
ENSMUSG00000034342	Cbl	6.25415	6.22113	6.82128	6.3893	6.18688	6.09478	6.50543	6.33432	-0.0269513	0.817665	0.555924	9.13607e-33	0.133456	0.00635041	-0.0927874	0.515928	0.315502	3.43001e-14	0.143484	0.010276	-0.0664118	0.1784	0.581808	3.25893e-15	-0.41356	1.11367e-16	0.421059	3.2872e-11	-0.147992	0.00479714
ENSMUSG00000037411	Serpine1	7.32537	7.16828	10.4081	8.58347	9.33691	9.31004	11.7367	10.5855	-0.149997	0.245746	3.07036	0	1.25703	1.45995e-115	-0.0275806	0.892125	2.39806	0	1.24717	3.99954e-96	2.01121	2.97951e-256	3.22036	9.75524e-217	-1.80477	3.51565e-181	2.43766	0	-1.12614	2.68217e-111	2.13828	2.04551e-109
ENSMUSG00000031731	Ap1g1	7.20746	7.06302	7.33391	7.25848	6.80759	6.76169	6.92876	6.86911	-0.137538	0.0212027	0.114548	0.00584844	0.0499702	0.255246	-0.0480821	0.635254	0.118704	0.0017597	0.0599072	0.223435	-0.398818	4.40947e-28	0.251787	2.36567e-05	-0.0558065	0.287918	0.179218	3.55766e-05	-0.0343473	0.498937
ENSMUSG00000032126	Hmbs	5.5159	5.32536	5.11216	5.14164	5.32476	5.28139	5.00152	5.03284	-0.182504	0.0207496	-0.416615	6.42365e-13	-0.373303	1.90115e-09	-0.0420654	0.854866	-0.323851	3.13216e-05	-0.291553	7.20354e-05	-0.193757	0.00178971	-0.233291	0.00290642	0.0513369	0.581046	-0.270026	0.000638152	0.0568196	0.518388
ENSMUSG00000004885	Crabp2	5.72153	5.48747	5.34083	5.09489	5.84291	5.55398	5.60597	5.63838	-0.227359	0.00146863	-0.389191	3.47277e-09	-0.628674	4.43296e-29	-0.291735	3.30541e-05	-0.242364	4.1399e-06	-0.206083	0.000840688	0.124943	0.0198896	-0.163345	0.0649927	-0.229858	0.00509227	0.0622446	0.329172	0.0602891	0.390024
ENSMUSG00000024991	Eif3a	9.20741	9.32934	9.57302	9.31092	9.1059	9.10768	9.28383	9.20471	0.128886	0.124492	0.353856	7.5311e-15	0.10251	0.00898942	0.000915041	1	0.176166	4.47039e-07	0.097315	0.0355806	-0.10142	0.0113233	0.224413	0.00246773	-0.242626	6.00784e-08	0.187484	1.4581e-05	-0.0542553	0.253768
ENSMUSG00000030530	Furin	6.78963	6.39276	7.24632	6.96808	6.8959	6.7518	7.22539	6.94927	-0.389107	3.92759e-07	0.445373	3.84613e-30	0.17808	1.80391e-05	-0.144831	0.0273307	0.3293	7.73343e-15	0.0524428	0.293662	0.105749	0.0068375	0.834223	1.7055e-32	-0.258579	5.26772e-09	0.485969	8.79102e-24	-0.252187	2.63774e-08
ENSMUSG00000029836	Cbx3	7.81689	7.66205	7.62648	7.66057	7.70878	7.64302	7.51942	7.49945	-0.147818	0.0084661	-0.201662	4.37247e-07	-0.15715	4.63649e-05	-0.0661297	0.433101	-0.191507	1.43563e-06	-0.209466	1.23347e-05	-0.108149	0.00493698	-0.0543166	0.376072	0.0532501	0.283498	-0.113098	0.012435	0.00661214	0.930016
ENSMUSG00000002227	Mov10	5.9723	5.61086	5.39261	5.52181	5.8102	5.69032	5.24377	5.40073	-0.353575	3.01296e-08	-0.59032	1.75548e-29	-0.450437	1.16703e-19	-0.124008	0.323192	-0.569576	2.64442e-14	-0.414188	2.10753e-09	-0.15737	0.00789115	-0.23708	0.000964669	0.14849	0.0214385	-0.433715	5.21779e-11	0.180497	0.0126063
ENSMUSG00000021108	Prkch	-0.172493	-0.983016	-1.49795	-1.20906	-0.944803	-1.80646	-1.58607	-1.51335
ENSMUSG00000115338	Pnp	7.16728	7.02531	6.85268	7.05405	7.15029	7.14998	7.08105	7.09188	-0.134669	0.0243836	-0.325514	7.86759e-16	-0.114665	0.00577844	-0.00140518	1	-0.0706577	0.122306	-0.0601703	0.239068	-0.0163408	0.701974	-0.191254	0.00124813	0.219826	2.1409e-06	-0.0572845	0.281637	0.0352842	0.533485
ENSMUSG00000019795	Pcmt1	6.47888	6.50212	6.80135	6.60566	6.43018	6.51958	6.6811	6.48249	0.0302549	0.700706	0.311637	9.16965e-14	0.125998	0.00464085	0.088091	0.463697	0.246809	1.95597e-05	0.0494152	0.426557	-0.0467357	0.377282	0.280763	1.55876e-06	-0.176851	0.000206254	0.17048	0.00307599	-0.171739	0.000809169
ENSMUSG00000022570	Gfus	5.32502	5.24565	5.34593	5.2879	5.11213	5.0992	5.12636	5.04796	-0.0715813	0.49455	0.00889948	0.901314	-0.0388226	0.570373	-0.0139882	0.963183	0.00910906	0.897022	-0.0672867	0.382278	-0.210988	0.000227458	0.0808552	0.38582	-0.0389475	0.642757	0.0353095	0.632503	-0.0516101	0.495718
ENSMUSG00000023994	Nfya	6.46556	6.28923	6.97887	6.74129	6.21722	6.19481	6.63212	6.48498	-0.169687	0.0110875	0.501865	9.12233e-27	0.274613	1.09873e-09	-0.0240506	0.882974	0.412851	4.78684e-22	0.267925	1.08394e-07	-0.247908	3.99253e-08	0.670902	1.30094e-27	-0.218532	1.03221e-05	0.449256	5.21424e-21	-0.120409	0.0189896
ENSMUSG00000045594	Glb1	5.85311	5.88115	5.85909	5.80139	6.00695	6.08997	6.06792	5.96555	0.0356205	0.690456	-0.00399889	0.946051	-0.0539926	0.355368	0.0825715	0.461091	0.0580969	0.272237	-0.0451153	0.480276	0.155604	0.00113088	-0.0401018	0.601494	-0.0406041	0.597809	-0.0119611	0.873467	-0.0787782	0.178495
ENSMUSG00000027187	Cat	6.17949	6.20433	6.02069	5.94231	6.48078	6.47257	6.24554	6.16542	0.0325547	0.712531	-0.168783	0.00110388	-0.236452	4.54138e-06	-0.0112666	0.965104	-0.238878	3.62262e-07	-0.318438	2.38135e-10	0.304454	3.78794e-10	-0.202086	0.00174826	-0.0588744	0.38853	-0.21483	3.44169e-06	-0.0551898	0.307863
ENSMUSG00000030268	Bcat1	6.82421	7.32192	7.47173	7.02171	5.91313	5.72701	6.23349	6.19159	0.504607	1.62317e-07	0.636485	3.41283e-47	0.197213	9.6044e-06	-0.187991	0.00342015	0.318443	7.62622e-12	0.276449	7.42733e-07	-0.90929	1.23852e-109	0.131028	0.175924	-0.430607	2.31734e-18	0.518512	7.47801e-26	-0.017344	0.811142	-1.59775	4.25893e-67
ENSMUSG00000032383	Ppib	7.87881	7.7271	7.77099	7.79493	7.86362	7.94368	7.95284	7.86668	-0.144426	0.0178783	-0.118412	0.0208216	-0.0852603	0.0338434	0.0792745	0.586352	0.0874466	0.0869734	0.00144849	0.986428	-0.0147073	0.763861	0.0257276	0.741787	0.042292	0.511758	0.0200493	0.789949	-0.0611878	0.217137
ENSMUSG00000056737	Capg	6.54189	6.60355	6.47433	6.6284	7.05953	7.13002	7.14475	7.18032	0.0694995	0.398305	-0.0782434	0.144481	0.0851704	0.0801899	0.0704427	0.530631	0.0847917	0.0717829	0.121337	0.0158007	0.516975	1.62054e-38	-0.147772	0.0409917	0.172361	0.00263603	0.0259576	0.687038	0.0613003	0.25519
ENSMUSG00000032348	Gsta4	2.14529	1.96788	1.68593	1.53104	0.247412	0.35161	0.110262	-0.190723	-0.174738	0.408609	-0.476361	0.0116546	-0.619371	0.000613304	0.0972145	0.915813	-0.147022	0.694875	-0.467539	0.183618	-1.88759	2.6946e-22	-0.302696	0.154484	-0.134224	0.634587	-0.232375	0.44998	-0.29747	0.444193	-1.61169	7.74341e-17
ENSMUSG00000015889	Lta4h	6.65583	6.60652	6.632	6.50344	6.48794	6.42763	6.41982	6.37658	-0.0422683	0.581327	-0.0347344	0.475588	-0.15346	0.000491792	-0.0618018	0.488537	-0.0705715	0.107689	-0.113437	0.0178214	-0.166765	5.71935e-05	0.00707358	0.92738	-0.109871	0.0321286	0.00349111	0.957314	-0.0183486	0.753965
ENSMUSG00000062867	Impdh2	7.63091	7.56159	7.70358	7.70574	7.5404	7.51325	7.59273	7.62479	-0.0620034	0.347354	0.0610812	0.136612	0.0745023	0.0878187	-0.027719	0.852258	0.0507423	0.279617	0.083292	0.104848	-0.0907241	0.0157758	0.123023	0.0356502	0.0219768	0.713006	0.0904737	0.100045	0.0573211	0.292299
ENSMUSG00000029062	Cdk11b	6.86828	6.77125	7.04426	6.94373	6.85673	6.86397	7.09376	7.02902	-0.0898885	0.18784	0.163815	0.000333812	0.0746105	0.126859	0.00628718	0.976904	0.236055	7.62187e-10	0.171809	0.000126265	-0.0119379	0.819396	0.253785	1.53545e-05	-0.0806148	0.129984	0.2419	6.99077e-09	-0.039522	0.4197
ENSMUSG00000041431	Ccnb1	7.81185	7.66091	7.57269	7.69294	7.70712	7.69751	7.38662	7.63921	-0.144178	0.0174927	-0.250697	2.11995e-10	-0.119581	0.00300865	-0.0100841	0.960897	-0.322715	1.72168e-16	-0.0688762	0.142457	-0.104932	0.00672703	-0.107021	0.0809318	0.139766	0.00196055	-0.300483	1.15372e-10	0.278501	1.53178e-11
ENSMUSG00000026981	Il1rn	6.79911	6.23411	5.75841	6.35472	5.92276	5.29369	4.95967	5.95838	-0.557506	5.81927e-19	-1.04991	1.7471e-50	-0.445328	3.55804e-19	-0.63251	3.43068e-23	-0.968103	6.41763e-45	0.0332396	0.64962	-0.872382	5.77389e-70	-0.492874	3.86071e-08	0.613653	6.92945e-15	-0.324214	1.03587e-05	1.02705	5.02398e-60	-0.943759	1.05216e-45
ENSMUSG00000041859	Mcm3	8.19618	8.19326	8.3171	8.3026	8.09314	8.09175	8.20687	8.17252	0.00421703	0.965745	0.109222	0.00749909	0.105741	0.00619953	-0.00203403	0.997072	0.112209	0.00353982	0.0781834	0.0867235	-0.102691	0.00376297	0.104949	0.0889209	0.00513976	0.938339	0.12639	0.00742062	-0.00942864	0.870404
ENSMUSG00000044533	Rps2	11.2727	11.2083	11.2228	11.1272	11.0238	11.0195	11.0502	10.9105	-0.0572227	0.47362	-0.0611895	0.119274	-0.146437	8.70314e-05	-0.00515913	0.988927	0.0248308	0.629683	-0.114578	0.0153587	-0.248771	3.80504e-12	-0.00385121	0.960953	-0.0765579	0.100066	0.0418299	0.533767	-0.114576	0.0161123
ENSMUSG00000017466	Timp2	10.0286	9.94208	10.299	10.2935	10.7576	10.8192	11.0863	11.0031	-0.0794551	0.338044	0.259083	9.66937e-13	0.263929	2.03485e-15	0.0606942	0.506672	0.326789	1.00925e-22	0.244181	2.22184e-09	0.729319	8.35133e-105	0.338237	2.05158e-07	0.0137724	0.792285	0.278309	8.8468e-11	-0.0579907	0.183494	0.873722	4.8166e-37
ENSMUSG00000020923	Ubtf	7.83447	7.69771	8.47807	8.17943	8.00782	7.92292	8.33714	8.15114	-0.129508	0.0309642	0.631829	2.21652e-55	0.343848	2.21883e-21	-0.0858951	0.228971	0.327188	1.10665e-21	0.142121	0.00389349	0.173885	9.69257e-07	0.761393	3.02236e-40	-0.279219	5.30233e-10	0.425364	1.86131e-26	-0.160566	0.00040097
ENSMUSG00000028465	Tln1	9.38586	9.2839	9.54825	9.42123	9.63357	9.55409	9.636	9.54337	-0.0949568	0.118913	0.150991	6.56713e-05	0.0345205	0.37049	-0.0804521	0.422866	0.000341319	0.99555	-0.0918378	0.0767141	0.248281	1.06298e-11	0.245288	2.72225e-05	-0.10764	0.0142223	0.0930526	0.0643498	-0.0676311	0.15833
ENSMUSG00000052397	Ezr	6.61334	6.65519	7.38029	7.16823	7.17199	7.17358	7.82754	7.70575	0.0487245	0.547123	0.755711	9.42933e-75	0.554592	1.59683e-44	0.000411528	1	0.653132	1.00315e-68	0.532077	7.01773e-38	0.559735	2.13185e-46	0.706461	1.7692e-31	-0.192461	3.24278e-05	0.665054	4.98346e-60	-0.0965454	0.0223197
ENSMUSG00000031207	Msn	9.60079	9.44387	10.0769	10.0617	9.65193	9.59343	10.0646	10.0099	-0.149898	0.0111792	0.464425	3.85369e-28	0.459886	3.11241e-40	-0.0593045	0.512131	0.410859	2.46629e-29	0.356656	4.50683e-18	0.0512839	0.203387	0.61395	1.12531e-26	0.00419586	0.945343	0.482378	4.42823e-28	-0.0296001	0.55765
ENSMUSG00000032050	Rdx	8.0011	8.02978	8.11698	7.93527	7.95266	7.86366	7.89754	7.78436	0.0354044	0.682336	0.104129	0.0192177	-0.0672463	0.0997295	-0.0903292	0.239599	-0.0574359	0.176372	-0.169509	9.93535e-05	-0.0478747	0.239943	0.0681003	0.351384	-0.162423	0.000749562	0.045334	0.369247	-0.087614	0.0557281
ENSMUSG00000037815	Ctnna1	8.7108	8.62061	8.88529	8.73922	8.5569	8.53124	8.78096	8.64323	-0.0832225	0.171097	0.16285	7.96369e-05	0.0275987	0.503611	-0.0264788	0.833733	0.222365	2.72295e-10	0.0849895	0.0520005	-0.153726	1.87334e-05	0.245606	2.75322e-05	-0.126518	0.0057695	0.261054	4.34477e-10	-0.112782	0.00539141
ENSMUSG00000026238	Ptma	10.6061	10.4496	10.7002	10.6835	10.4664	10.4479	10.6956	10.605	-0.149414	0.00621875	0.0829816	0.0320434	0.07657	0.0425254	-0.0194175	0.914125	0.227413	2.27915e-10	0.137291	0.00162168	-0.139376	0.0001012	0.231985	3.4273e-05	0.00238279	0.971084	0.258871	1.20952e-07	-0.065471	0.123563
ENSMUSG00000030435	U2af2	8.1142	8.04636	8.28589	8.18987	8.19547	8.20157	8.29501	8.15181	-0.0608805	0.35484	0.159994	8.69261e-05	0.0746677	0.0836204	0.0055996	0.981327	0.0980326	0.0141336	-0.0445764	0.365527	0.0808319	0.0415333	0.220497	0.000131998	-0.0766338	0.130615	0.104511	0.0167513	-0.117961	0.00371059
ENSMUSG00000021794	Glud1	8.11012	8.15092	8.32356	8.2007	8.29381	8.28809	8.48213	8.42208	0.0477883	0.466067	0.201889	2.72717e-07	0.0901519	0.0307264	-0.0064991	0.973948	0.186872	1.30415e-07	0.127318	0.00354438	0.183787	1.02989e-07	0.153677	0.00812071	-0.103127	0.0374264	0.205478	8.22752e-07	-0.0348449	0.462359
ENSMUSG00000039067	Psmd7	7.51254	7.31572	7.47451	7.5741	7.26593	7.19286	7.29639	7.30549	-0.189767	0.000754051	-0.0494449	0.258222	0.0607092	0.216998	-0.0738514	0.338098	0.0291855	0.517833	0.0376677	0.457335	-0.24607	3.6241e-11	0.140163	0.0151345	0.118745	0.0229214	0.115136	0.0136662	0.033158	0.521592
ENSMUSG00000068739	Sars	7.99576	8.63531	8.73248	8.10744	8.11638	8.17107	8.28466	7.97368	0.646661	2.07786e-13	0.725351	5.21941e-85	0.110426	0.00611476	0.0538366	0.54304	0.165886	6.2058e-06	-0.143956	0.000595461	0.121072	0.000788781	0.0783933	0.398477	-0.606065	7.12185e-47	0.12434	0.00474602	-0.285266	5.78259e-13
ENSMUSG00000069662	Marcks	9.41703	9.22869	8.76477	8.93458	9.61206	9.59888	8.91819	9.02606	-0.181172	0.0629303	-0.663156	6.4458e-49	-0.48358	5.08317e-29	-0.0141024	0.930454	-0.695801	1.92728e-100	-0.587482	1.963e-46	0.195438	4.37213e-06	-0.482119	2.65131e-10	0.188663	6.1177e-05	-0.669405	5.12438e-59	0.132866	0.0017934
ENSMUSG00000032966	Fkbp1a	8.44103	8.23853	8.46754	8.43985	8.56702	8.50862	8.66699	8.51385	-0.195416	0.000224782	0.0152036	0.727266	-0.00213151	0.972727	-0.0591222	0.556085	0.097932	0.023649	-0.0545061	0.237658	0.126277	0.000375747	0.2103	0.000184214	-0.00863209	0.887807	0.169127	0.00087469	-0.12764	0.00367998
ENSMUSG00000024085	Man2a1	8.86174	8.96143	9.14115	9.05585	7.95355	7.92392	8.12831	8.0629	0.10656	0.147438	0.267854	3.92607e-11	0.192872	3.14524e-07	-0.0307342	0.813744	0.172413	4.18009e-06	0.107513	0.0246049	-0.907772	3.33011e-123	0.160663	0.013455	-0.0661806	0.142081	0.215542	7.52526e-07	-0.0403736	0.414778	-1.04077	3.8306e-61
ENSMUSG00000032479	Map4	8.74593	8.77938	8.9776	8.72183	9.03895	8.99108	9.08691	8.93378	0.0403561	0.581094	0.220204	3.07422e-09	-0.0250437	0.535291	-0.0488813	0.635833	0.045698	0.254312	-0.106908	0.0185275	0.293587	8.18403e-17	0.179333	0.00240446	-0.236463	5.2003e-09	0.106852	0.0173316	-0.128061	0.00221209
ENSMUSG00000028577	Plaa	6.77172	6.66085	7.01497	6.91846	6.65934	6.64216	6.88956	6.83499	-0.104553	0.156253	0.231649	9.58486e-08	0.145501	0.000436518	-0.0180449	0.903022	0.227179	2.55737e-08	0.17545	0.000166717	-0.112313	0.00566709	0.335522	3.21056e-07	-0.0773	0.129884	0.257579	5.16732e-09	-0.0273624	0.609072
ENSMUSG00000026187	Xrcc5	5.35711	5.33269	5.22428	5.11369	5.13644	5.18465	5.09513	5.1019	-0.0162416	0.879762	-0.143223	0.0162606	-0.242707	0.000104665	0.044775	0.804097	-0.0443281	0.546345	-0.0380549	0.65348	-0.21625	0.000330668	-0.127344	0.0832765	-0.0906373	0.21936	-0.0765876	0.270061	0.0306856	0.693014
ENSMUSG00000060036	Rpl3	9.54209	9.51185	9.54356	9.32817	9.69899	9.53867	9.58223	9.41435	-0.0231264	0.795811	-0.00974112	0.83661	-0.214961	2.15818e-10	-0.161143	0.035092	-0.118513	0.00300589	-0.286004	4.86496e-11	0.157014	2.00268e-05	0.0132117	0.861844	-0.196414	7.03856e-06	0.0546035	0.328631	-0.142777	0.000672326
ENSMUSG00000049932	H2ax	7.48417	7.12111	7.00936	7.34121	7.1613	7.04743	6.95152	7.24035	-0.355357	5.22407e-06	-0.485797	1.03369e-28	-0.142977	0.00202034	-0.113696	0.101141	-0.211638	5.39901e-06	0.0767228	0.154588	-0.32233	1.61109e-14	-0.130708	0.0741598	0.351746	1.18562e-14	-0.0856281	0.128932	0.313223	1.18268e-09
ENSMUSG00000027248	Pdia3	9.82873	9.76097	9.92246	9.78772	10.0851	10.061	10.156	10.0264	-0.0607253	0.423059	0.082335	0.0445765	-0.0421258	0.288817	-0.0250535	0.851544	0.0689763	0.0624169	-0.0599661	0.263006	0.256822	1.55649e-13	0.142441	0.0296521	-0.115485	0.0133459	0.106258	0.0172527	-0.104389	0.0266427
ENSMUSG00000024338	Psmb8	3.28767	3.20238	3.0647	3.46919	3.73699	4.13788	4.14702	3.93673	-0.0758178	0.646462	-0.236238	0.0319384	0.175568	0.139902	0.397589	0.000233844	0.410168	0.000172416	0.198676	0.0669504	0.453312	2.50357e-06	-0.159806	0.239685	0.420549	0.000786051	0.0242687	0.866682	-0.187084	0.110305	0.930543	1.93008e-20
ENSMUSG00000028405	Aco1	6.79524	6.84514	7.00249	6.89344	6.81213	6.85178	6.83654	6.88737	0.0575305	0.439767	0.196014	2.54032e-06	0.0975683	0.0278057	0.0399353	0.721337	0.022686	0.632001	0.0738896	0.14354	0.0168261	0.719597	0.138239	0.0215292	-0.0896323	0.0693359	-0.00508883	0.938154	0.0757998	0.119751
ENSMUSG00000024529	Lox	10.6245	10.372	10.7551	10.6955	11.1331	11.0277	11.369	11.2356	-0.245419	1.89941e-06	0.119307	0.00092572	0.0699751	0.0639868	-0.106297	0.184382	0.2339	4.27273e-10	0.10104	0.028609	0.508994	7.34688e-51	0.364221	3.97382e-11	-0.0403838	0.423684	0.352577	2.60804e-14	-0.108297	0.0125661
ENSMUSG00000035960	Apex1	6.80641	6.78183	6.94228	6.71051	6.60405	6.45574	6.48375	6.51236	-0.0177324	0.857992	0.124506	0.00367959	-0.0975336	0.0362076	-0.14899	0.141401	-0.121497	0.0154315	-0.0923522	0.100363	-0.202122	4.23863e-06	0.142072	0.0325606	-0.213223	1.56635e-05	0.0392815	0.563034	0.0538401	0.320385
ENSMUSG00000028138	Adh5	6.33749	6.47676	6.48304	6.37168	6.3458	6.36242	6.30188	6.24119	0.145657	0.0270393	0.133922	0.00470021	0.0328379	0.556986	0.0166979	0.933146	-0.0445321	0.390642	-0.106076	0.0453015	0.00774062	0.887834	-0.0120887	0.86771	-0.0923668	0.100323	-0.049375	0.37063	-0.0369941	0.527299
ENSMUSG00000022483	Col2a1	3.24863	3.72052	4.18143	4.20469	6.93945	7.17137	7.26269	7.16998	0.477335	5.16942e-06	0.916479	1.52708e-23	0.956079	1.66922e-18	0.232778	0.00053541	0.322869	3.46908e-13	0.229667	7.6789e-05	3.6872	0	0.439515	1.26436e-05	0.0465014	0.763514	0.101566	0.0486819	-0.0680441	0.245596	3.44754	0
ENSMUSG00000059436	Max	5.62884	5.64396	6.34749	5.84863	5.90673	5.8843	6.33059	6.31099	0.0224359	0.808739	0.708075	4.68218e-47	0.218744	1.14375e-05	-0.0242794	0.882763	0.420178	5.92359e-23	0.403965	2.21292e-14	0.279778	2.31161e-09	0.685072	1.63618e-27	-0.480469	1.43664e-19	0.456887	1.92801e-23	0.00802679	0.927856
ENSMUSG00000031375	Bgn	10.2672	10.2741	10.3249	10.2734	10.9599	11.0449	11.1129	11.0432	0.0140009	0.876075	0.0463714	0.248393	0.00515901	0.916738	0.0839781	0.368942	0.151056	0.00014441	0.0818113	0.0940229	0.693118	8.12884e-75	0.0322564	0.62526	-0.032317	0.537379	0.0792018	0.100076	-0.0445621	0.323065	0.767366	5.54652e-36
ENSMUSG00000019929	Dcn	4.67499	4.31591	4.10442	4.45007	0.538989	0.525587	0.499126	1.20774	-0.349572	0.0195876	-0.576796	7.51359e-07	-0.223681	0.0331988	-0.00485027	1	-0.0376065	0.929685	0.665832	0.0239537	-4.14661	1.76678e-159	-0.227754	0.0688427	0.360126	0.000389191	-0.0208854	1	0.727997	0.00772692	-3.79689	8.20823e-132
ENSMUSG00000058799	Nap1l1	8.99585	8.93281	9.27426	9.14554	8.72215	8.70518	8.8725	8.81188	-0.056128	0.425318	0.266742	1.55845e-10	0.14847	9.40904e-05	-0.0177092	0.912546	0.148806	3.3855e-05	0.0886816	0.0479763	-0.273691	6.44641e-14	0.322403	4.54898e-08	-0.109462	0.0200715	0.178528	7.86323e-05	-0.0354434	0.442359
ENSMUSG00000016541	Atxn10	7.39841	7.37721	7.44331	7.38504	7.40924	7.41069	7.45899	7.33544	-0.0141477	0.864175	0.0338081	0.428857	-0.0139669	0.766981	0.000822653	1	0.0472719	0.27315	-0.074783	0.111585	0.0110029	0.799862	0.0475409	0.446517	-0.0390384	0.449865	0.0586955	0.234916	-0.0974699	0.0333791
ENSMUSG00000027002	Nckap1	8.19633	8.26143	8.50137	8.37175	8.26429	8.26834	8.4223	8.29712	0.071883	0.300363	0.293313	7.62007e-13	0.174515	1.69522e-06	0.00296585	0.994515	0.155949	8.91706e-05	0.0314854	0.558005	0.0683404	0.0935543	0.220844	0.000368681	-0.11007	0.0165965	0.165419	0.000388796	-0.0999266	0.0232964
ENSMUSG00000059908	Mug1	#NUM!	#NUM!	#NUM!	#NUM!	-5.20302	#NUM!	#NUM!	#NUM!
ENSMUSG00000047945	Marcksl1	7.63528	7.19836	7.6182	7.60061	6.52976	6.46217	6.70459	6.55245	-0.429417	4.02149e-11	-0.0281595	0.526839	-0.0362555	0.484349	-0.0669121	0.529937	0.1732	1.96449e-05	0.0202916	0.745201	-1.10508	1.73668e-179	0.400845	2.19741e-10	0.000919292	0.990113	0.252112	8.56134e-07	-0.128301	0.0108515
ENSMUSG00000021693	Kif2a	6.11089	6.20596	6.66701	6.24273	6.03192	5.94706	6.39728	6.22859	0.101355	0.231896	0.544895	9.53591e-34	0.131668	0.00745294	-0.0847678	0.372301	0.36256	5.70672e-15	0.196456	0.000387762	-0.0785817	0.0991482	0.442632	2.96359e-10	-0.404491	1.65916e-15	0.459623	2.03888e-20	-0.141723	0.00994458
ENSMUSG00000034708	Grn	9.03461	9.19447	9.12527	9.05381	9.55768	9.60765	9.63178	9.56721	0.167058	0.00518097	0.0795548	0.0491704	0.0180543	0.671787	0.0489496	0.652271	0.0719492	0.0730882	0.00802856	0.889088	0.523727	1.15946e-47	-0.0876366	0.163137	-0.0525305	0.299866	0.0353196	0.476737	-0.0393885	0.388334
ENSMUSG00000019997	Ccn2	7.44111	7.37249	9.34939	8.37842	8.65613	8.61657	9.70384	9.07661	-0.0616267	0.711154	1.8959	5.68354e-115	0.935747	1.39664e-88	-0.0403654	0.789308	1.04589	6.34863e-121	0.419393	7.86427e-19	1.21482	5.97643e-120	1.95723	5.55388e-57	-0.951141	2.36486e-35	1.09872	4.07881e-129	-0.601988	9.84999e-54	1.2407	1.95133e-31
ENSMUSG00000022283	Pabpc1	10.2731	10.4266	10.4766	10.3178	9.89949	9.92565	9.96792	9.82199	0.160507	0.00281822	0.191917	5.51093e-07	0.0436063	0.234815	0.0253622	0.859127	0.0667223	0.11061	-0.0787325	0.10254	-0.373547	5.07874e-25	0.0310799	0.626071	-0.139456	0.00111392	0.0535429	0.246529	-0.120834	0.00313825
ENSMUSG00000050708	Ftl1	10.8909	10.8887	10.8323	10.764	11.2799	11.3035	11.2735	11.1425	0.00493778	0.965863	-0.0696823	0.100912	-0.127859	0.000129801	0.0227202	0.889492	-0.00807196	0.861335	-0.138727	0.00102131	0.38924	7.82244e-32	-0.0746068	0.296114	-0.0493324	0.321592	-0.0187917	0.756085	-0.105926	0.0130209
ENSMUSG00000025232	Hexa	7.4209	7.71349	7.65188	7.56675	7.8377	8.02205	7.96565	7.85481	0.299892	5.49388e-07	0.220168	2.76234e-07	0.144344	0.000526984	0.183378	0.00172863	0.125425	0.000931971	0.0156743	0.803416	0.417558	3.06553e-29	-0.0799367	0.227448	-0.0667026	0.222159	-0.0456682	0.348376	-0.0853943	0.0781197
ENSMUSG00000027962	Vcam1	6.96373	6.80717	7.35142	7.15262	5.85717	5.8724	6.24849	6.03623	-0.149897	0.016048	0.376335	7.43589e-20	0.188006	8.84265e-06	0.0109425	0.960484	0.387671	5.22098e-14	0.175569	0.00161814	-1.10344	1.04831e-142	0.525819	1.18462e-20	-0.179646	7.26726e-05	0.389171	1.29995e-12	-0.187614	0.000629472	-0.938607	3.94315e-56
ENSMUSG00000010376	Nedd8	6.85568	6.53	6.63976	6.69711	6.80267	6.73248	6.82625	6.67302	-0.317952	2.2777e-06	-0.227987	3.28455e-06	-0.158902	0.000453908	-0.0719153	0.512131	0.020592	0.666287	-0.132379	0.00451852	-0.0518321	0.243735	0.0905124	0.226543	0.0775944	0.199065	0.105065	0.059515	-0.128359	0.00570204
ENSMUSG00000022868	Ahsg	#NUM!	-6.15632	#NUM!	-4.29633	-6.20302	-5.19729	#NUM!	#NUM!
ENSMUSG00000030934	Oat	7.1401	7.03155	7.06039	7.00944	7.38699	7.36276	7.36765	7.29976	-0.101662	0.10119	-0.0909886	0.0366379	-0.131532	0.00173515	-0.0249736	0.855085	-0.0225137	0.656883	-0.0897435	0.0621334	0.247464	6.33442e-11	0.0102546	0.885303	-0.0317907	0.568415	0.0148402	0.787042	-0.042612	0.421002
ENSMUSG00000006728	Cdk4	9.16872	9.16754	9.20184	9.1315	9.03675	9.0608	9.06612	8.9413	0.00597083	0.945938	0.0220418	0.635522	-0.0382905	0.317529	0.0231768	0.889291	0.0274539	0.565478	-0.097017	0.0423669	-0.131557	0.000371151	0.0158395	0.819246	-0.051455	0.31731	0.0162838	0.785663	-0.0996806	0.0306621
ENSMUSG00000024538	Ppic	6.88056	6.79388	6.99391	6.99452	7.09405	7.16396	7.32541	7.2302	-0.0791448	0.237817	0.102708	0.0235098	0.113917	0.0109737	0.0686199	0.416849	0.229106	9.8446e-10	0.134542	0.00217854	0.214702	3.09131e-08	0.181464	0.00269858	0.019848	0.755286	0.172707	7.99552e-05	-0.0699825	0.123778
ENSMUSG00000030357	Fkbp4	8.02159	7.96595	8.08093	7.97864	7.72516	7.64586	7.64589	7.56558	-0.0483971	0.512016	0.0477637	0.267446	-0.0442135	0.339604	-0.0800597	0.298672	-0.0814437	0.0262957	-0.16135	0.000121862	-0.296092	1.07221e-15	0.0961422	0.105969	-0.0831787	0.0910215	0.0108587	0.832803	-0.0553879	0.220473
ENSMUSG00000054717	Hmgb2	8.52912	8.3903	8.22739	8.39542	8.02815	7.98809	7.82105	8.00073	-0.131885	0.0196303	-0.313286	8.0283e-17	-0.134319	0.000781659	-0.0411905	0.766101	-0.20837	8.72379e-09	-0.0284595	0.569852	-0.501127	5.66329e-48	-0.181797	0.00137027	0.18754	3.51806e-05	-0.155119	0.00218425	0.204605	2.5078e-07
ENSMUSG00000034101	Ctnnd1	7.9792	7.76461	8.24117	7.98024	8.08076	7.99619	8.24212	8.02951	-0.207501	0.000448901	0.250743	8.49398e-11	8.73537e-05	1	-0.0857119	0.254406	0.159247	1.32238e-05	-0.0527636	0.269828	0.102425	0.00930043	0.457629	7.9183e-16	-0.241769	3.74879e-09	0.257275	4.62518e-10	-0.187458	2.27179e-06
ENSMUSG00000028029	Aimp1	6.00941	5.95799	6.01365	6.03418	6.03434	5.93407	5.93192	5.90556	-0.0438701	0.595691	-0.006066	0.91449	0.0236181	0.675806	-0.100147	0.267132	-0.104697	0.043873	-0.128301	0.0136727	0.0247065	0.620638	0.0373966	0.616479	0.0385853	0.556891	0.00778434	0.910272	0.000776542	1
ENSMUSG00000039191	Rbpj	6.89472	6.95449	7.68754	7.05966	6.84136	6.79163	7.12089	6.66839	0.0662628	0.371277	0.781572	5.6511e-87	0.163676	0.000429553	-0.0503599	0.583439	0.276684	1.62056e-12	-0.17479	0.000243837	-0.0531188	0.205592	0.714578	2.00103e-33	-0.608909	4.64704e-37	0.339459	4.39074e-15	-0.427083	4.02727e-21
ENSMUSG00000002997	Prkar2b	5.14479	5.11398	5.17617	5.1478	5.32335	5.31773	5.16828	4.97008	-0.0248005	0.823297	0.0188475	0.788539	0.00259121	0.988252	-0.00727516	0.982935	-0.158883	0.00742217	-0.353965	1.32552e-09	0.177811	0.00188289	0.0436767	0.59799	-0.00763707	0.933388	-0.13917	0.03537	-0.170885	0.0112607
ENSMUSG00000001729	Akt1	8.63315	8.33883	8.59677	8.448	8.98801	8.97161	9.02378	8.82663	-0.28692	0.00177527	-0.0476559	0.321084	-0.185889	1.39892e-06	-0.0172801	0.913027	0.0336259	0.425826	-0.162693	0.00029721	0.355447	5.35246e-20	0.239364	0.00368994	-0.129395	0.00633164	0.0631297	0.185845	-0.171695	3.88382e-05
ENSMUSG00000026385	Dbi	6.51081	6.18218	6.21191	6.35308	6.47298	6.37187	6.50299	6.44147	-0.320961	9.46714e-07	-0.309137	2.31329e-07	-0.157603	0.0030707	-0.102385	0.482677	0.0265687	0.692717	-0.0343849	0.666602	-0.0363215	0.562172	0.011709	0.905723	0.159945	0.0308481	0.140851	0.0117083	-0.0364424	0.507255
ENSMUSG00000004936	Map2k1	6.78884	6.90414	6.9108	6.9093	6.5974	6.63366	6.66785	6.67475	0.122616	0.0609384	0.109741	0.014807	0.118931	0.00554666	0.0350481	0.762672	0.0685422	0.11587	0.07524	0.116633	-0.190727	2.15372e-06	-0.0125515	0.866695	0.0179913	0.771861	0.0456392	0.372413	0.031327	0.551962
ENSMUSG00000028603	Scp2	6.29903	6.22492	5.97155	6.12204	6.51017	6.54198	6.42358	6.55761	-0.0664825	0.375079	-0.338456	6.87493e-13	-0.178628	0.000272923	0.0308363	0.836823	-0.0909097	0.0466118	0.0444534	0.406467	0.213392	1.07344e-06	-0.272307	1.25251e-05	0.168851	0.00307111	-0.108996	0.0389522	0.159701	0.000664158
ENSMUSG00000068882	Ssb	7.63101	7.46147	7.84189	7.67395	7.45862	7.38295	7.67637	7.54292	-0.162692	0.00769907	0.198945	1.01583e-05	0.0417954	0.335954	-0.0765696	0.382438	0.216675	2.63482e-07	0.0843945	0.163215	-0.172945	1.52899e-05	0.361442	1.88824e-09	-0.14838	0.00189598	0.305457	8.89388e-11	-0.10744	0.0556769
ENSMUSG00000020457	Drg1	6.36138	6.33209	6.40645	6.30477	6.07319	6.14614	6.17092	6.04601	-0.0224217	0.802152	0.0342405	0.592603	-0.0578463	0.259146	0.0723148	0.58564	0.0936548	0.0831705	-0.0280638	0.679582	-0.28735	1.50657e-09	0.0561654	0.480965	-0.0831217	0.214086	0.0338002	0.608686	-0.0969083	0.0817708
ENSMUSG00000026715	Serpinc1	-0.492816	0.375122	-1.24523	-0.770431	-0.341447	-0.675184	-0.437071	-0.318602											0.0557048	1
ENSMUSG00000062300	Nectin2	5.45024	5.30218	5.8424	5.33279	4.49547	4.46962	4.73463	4.29509	-0.141163	0.0759186	0.380695	4.83082e-12	-0.119652	0.0824351	-0.0257997	0.923043	0.242157	0.00197227	-0.195411	0.0310684	-0.957749	6.75116e-53	0.521727	8.49994e-16	-0.491688	2.2479e-15	0.280296	0.000361366	-0.412614	1.13941e-06	-0.837609	1.47428e-32
ENSMUSG00000021266	Wars1	6.37295	6.71365	7.05854	6.61173	6.50847	6.41793	6.58369	6.5226	0.347445	0.00244183	0.674651	1.6129e-38	0.236624	3.8855e-07	-0.0905896	0.240761	0.0731714	0.0849697	0.0136909	0.823473	0.13588	0.000913325	0.326059	0.00213082	-0.428592	1.19696e-13	0.175997	0.000168272	-0.0349359	0.50864
ENSMUSG00000074657	Kif5a	2.66555	2.60753	2.15358	2.27093	2.49746	2.47613	1.9654	2.24136	-0.0546927	0.824664	-0.52472	0.00015627	-0.391958	0.00561853	-0.0211111	0.982935	-0.533651	0.00579984	-0.247165	0.23764	-0.174073	0.310604	-0.470964	0.00705969	0.140568	0.486883	-0.499879	0.00143297	0.315126	0.0835649
ENSMUSG00000019988	Nedd1	5.88277	6.04009	5.69538	5.98779	5.81019	5.82986	5.65966	5.88697	0.16337	0.0229072	-0.199181	0.000243586	0.102956	0.0581088	0.0170039	0.931941	-0.152564	0.00199939	0.0763958	0.242709	-0.0732279	0.172437	-0.362765	1.62504e-08	0.310926	1.23476e-08	-0.157295	0.00706663	0.253486	1.84516e-05
ENSMUSG00000031740	Mmp2	8.60668	8.3501	8.38181	8.31916	8.25318	8.30641	8.32991	8.21185	-0.249333	7.16208e-05	-0.235995	7.01701e-09	-0.288429	1.15353e-12	0.0522692	0.57474	0.0746018	0.0445149	-0.043258	0.378946	-0.352775	1.46452e-19	0.0129814	0.850088	-0.0434528	0.39629	0.0346028	0.462788	-0.0933267	0.026779
ENSMUSG00000006678	Pola1	6.54491	6.70741	6.58413	6.41474	6.28652	6.36144	6.21185	6.19756	0.169016	0.0216379	0.0274005	0.578556	-0.131214	0.00357386	0.0728807	0.428201	-0.0761475	0.0993671	-0.090824	0.0872618	-0.258001	4.69175e-10	-0.141949	0.043365	-0.149873	0.00248334	-0.136877	0.00726175	0.00993434	0.881409
ENSMUSG00000026134	Prim2	5.55492	5.64509	5.60579	5.52612	5.63539	5.71633	5.70699	5.63083	0.0966888	0.226999	0.03736	0.563493	-0.0281722	0.704938	0.0791218	0.491088	0.0698413	0.209751	-0.00682189	0.94203	0.0809952	0.148723	-0.0590825	0.451073	-0.0574281	0.475937	0.00274613	0.982325	-0.0519663	0.45659
ENSMUSG00000024833	Pola2	6.77224	6.82834	6.52991	6.72177	6.43989	6.55684	6.20116	6.44121	0.0633182	0.354222	-0.253865	2.0261e-09	-0.0516623	0.263771	0.117012	0.156507	-0.238157	2.20235e-07	0.00209281	0.996728	-0.333949	3.2999e-15	-0.317395	4.30166e-08	0.211031	7.69878e-06	-0.34316	8.81962e-14	0.2649	5.43684e-09
ENSMUSG00000005732	Ranbp1	8.08943	7.91707	8.19372	8.15402	7.97238	7.88151	8.07423	8.00814	-0.165398	0.00259931	0.0925999	0.0249292	0.0636873	0.105558	-0.0914339	0.263134	0.100509	0.00891838	0.0351044	0.507303	-0.117168	0.00180672	0.257669	5.23081e-06	-0.0201787	0.712343	0.203857	5.87706e-06	-0.0406512	0.392669
ENSMUSG00000022607	Ptk2	6.80744	6.81597	6.902	6.92469	6.5888	6.5927	6.58515	6.71732	0.0154792	0.854104	0.0822503	0.0850259	0.116132	0.00588148	0.00306846	0.996374	-0.00608311	0.910693	0.127458	0.00683475	-0.217865	3.53019e-08	0.0667829	0.312744	0.0426567	0.465265	0.00331007	0.961485	0.157977	0.000537204
ENSMUSG00000033307	Mif	8.42572	8.49488	8.55762	8.54565	7.92411	7.96618	8.05429	7.8721	0.076541	0.483346	0.120948	0.0140611	0.119003	0.00223196	0.0416586	0.797826	0.128867	0.0116589	-0.052413	0.321685	-0.501932	7.06097e-39	0.0447768	0.63447	0.00691994	0.921867	0.0989818	0.120128	-0.156551	0.00127553
ENSMUSG00000032612	Usp4	7.05499	7.0247	7.17478	7.16308	7.2546	7.21805	7.34816	7.31319	-0.0237985	0.794611	0.107684	0.0195504	0.107658	0.0170667	-0.0373691	0.71539	0.0923183	0.0147935	0.057307	0.232608	0.199843	2.8504e-07	0.131111	0.0473781	0.0085526	0.901717	0.141766	0.00102622	-0.0103064	0.859543
ENSMUSG00000043733	Ptpn11	8.24273	8.2649	8.65068	8.47291	8.33406	8.3321	8.60721	8.42204	0.0291084	0.706593	0.396219	1.32271e-21	0.229149	2.36801e-09	-0.00291677	0.996374	0.27094	1.15007e-13	0.0860069	0.0589434	0.0919005	0.0272791	0.36687	2.17247e-11	-0.158345	0.000200752	0.286221	9.44069e-09	-0.160457	0.000102861
ENSMUSG00000019173	Rab5c	7.38662	7.25337	7.38819	7.35546	7.46328	7.45845	7.58088	7.45795	-0.125596	0.0894508	-0.00964805	0.837576	-0.0316304	0.49027	-0.00548195	0.981327	0.116339	0.00368249	-0.00683448	0.915297	0.0772406	0.0577674	0.115934	0.0748115	-0.0132098	0.816526	0.133769	0.00427608	-0.0984814	0.0347066
ENSMUSG00000030704	Rab6a	7.0405	7.03294	7.44348	7.09453	7.16116	7.2017	7.48041	7.24105	-0.00103683	1	0.391391	1.6138e-22	0.0524199	0.247559	0.0393533	0.717844	0.316992	7.11699e-15	0.07992	0.105548	0.120247	0.00222185	0.392007	9.89265e-10	-0.330128	1.09573e-14	0.289954	8.11471e-10	-0.2128	6.32313e-06
ENSMUSG00000020132	Rab21	6.55621	6.5269	6.64599	6.48052	6.63388	6.68302	6.78663	6.58563	-0.022033	0.805801	0.0783094	0.115633	-0.0766549	0.132512	0.0480912	0.703934	0.148763	0.000622868	-0.049181	0.381662	0.0795835	0.0989353	0.100067	0.120625	-0.146126	0.00531099	0.11338	0.0319401	-0.173625	0.000303839
ENSMUSG00000002250	Ppard	6.13408	6.09436	6.3162	6.06898	6.28577	6.37536	6.77013	6.51022	-0.0316551	0.765269	0.172047	0.000971647	-0.0652485	0.228948	0.0890242	0.335584	0.484297	3.82866e-27	0.222405	4.33839e-06	0.151926	0.00114801	0.203017	0.00644202	-0.228509	4.44411e-05	0.40715	4.2742e-15	-0.23713	2.40597e-06
ENSMUSG00000046223	Plaur	4.83631	4.80644	7.12526	5.73204	6.00917	5.91225	7.84453	6.60671	-0.0212906	0.872998	2.27587	0	0.894676	8.76061e-55	-0.0965492	0.397333	1.83701	0	0.599586	6.7573e-27	1.16934	1.69072e-98	2.29794	2.71628e-198	-1.3726	1.08203e-122	1.94534	0	-1.21194	9.68406e-161	1.0999	7.66664e-46
ENSMUSG00000030630	Fah	3.76058	3.74172	3.51456	3.44359	4.409	4.48649	4.34729	4.15749	-0.0113278	0.95189	-0.254516	0.0105233	-0.316651	0.00208684	0.078272	0.685276	-0.058706	0.473275	-0.253303	0.00161201	0.647225	4.86371e-17	-0.243556	0.0253847	-0.0532786	0.720992	-0.125548	0.156272	-0.169837	0.0560641
ENSMUSG00000046865	Fbl	6.93544	6.79218	7.22914	7.1672	6.91128	6.86523	7.19237	7.09639	-0.136254	0.0790983	0.281364	2.0749e-07	0.230396	1.61988e-05	-0.0461378	0.669403	0.280426	6.18337e-14	0.183744	5.22633e-05	-0.0250449	0.665409	0.417826	7.63144e-12	-0.0423579	0.506713	0.338353	2.42082e-14	-0.0718679	0.135073
ENSMUSG00000020368	Canx	9.37312	9.44091	9.6353	9.43698	9.44403	9.38436	9.49003	9.39173	0.0747402	0.416012	0.250464	8.39134e-09	0.0627116	0.10329	-0.06069	0.519576	0.0438639	0.273099	-0.0537538	0.290328	0.0714316	0.0766263	0.175188	0.0211052	-0.178938	9.78718e-05	0.116884	0.00823898	-0.0730618	0.103447
ENSMUSG00000003033	Ap1m1	6.61228	6.56894	6.65376	6.54035	6.60067	6.6328	6.67322	6.52458	-0.0357909	0.65479	0.0304881	0.54582	-0.0728116	0.129691	0.0311161	0.793497	0.0721624	0.152224	-0.0776126	0.110861	-0.0106908	0.820919	0.0659234	0.32512	-0.0944137	0.0879998	0.0529739	0.351615	-0.125076	0.0163756
ENSMUSG00000029191	Rfc1	7.07434	7.20464	7.01595	7.04764	7.03134	7.12082	6.903	6.98832	0.136796	0.0386621	-0.0708071	0.139989	-0.0272151	0.595982	0.0872354	0.352848	-0.131995	0.00317641	-0.0462254	0.425434	-0.0412043	0.398184	-0.207709	0.00113428	0.0520914	0.36706	-0.20642	3.15928e-06	0.109996	0.0142528
ENSMUSG00000028691	Prdx1	8.41196	8.23184	8.3794	8.37129	8.20106	8.1421	8.27569	8.19879	-0.172907	0.00422404	-0.0433959	0.493464	-0.0414039	0.322354	-0.0597948	0.804805	0.0727719	0.23697	-0.00390328	0.969831	-0.210454	6.9502e-06	0.129413	0.101483	0.0106236	0.897218	0.14437	0.0883645	-0.0517238	0.400628
ENSMUSG00000037706	Cd81	7.39777	7.30345	7.23231	7.17207	7.99842	8.02321	8.02265	7.87031	-0.0866841	0.269483	-0.176415	0.000145458	-0.225818	7.68651e-08	0.0240619	0.86392	0.0219596	0.583627	-0.129648	0.00320292	0.601656	7.90319e-57	-0.0897818	0.195745	-0.0407171	0.474371	0.0101834	0.849373	-0.127142	0.00251145
ENSMUSG00000019889	Ptprk	6.98659	7.15678	7.22455	7.30318	6.55479	6.66843	6.7082	6.85782	0.176944	0.00230882	0.225832	1.90173e-06	0.316484	3.10837e-13	0.111941	0.0944784	0.150524	0.000875764	0.300932	2.33404e-12	-0.43124	1.26454e-30	0.0485822	0.496591	0.0989923	0.0923643	0.0508895	0.3583	0.17491	0.0003615
ENSMUSG00000028771	Ptpn12	5.97638	5.99753	6.74577	5.96411	5.87295	5.77699	6.52226	5.94121	0.0273977	0.823157	0.758246	1.15838e-69	-0.011982	0.842442	-0.0965662	0.353277	0.648684	9.45753e-50	0.0702801	0.283925	-0.104552	0.0279229	0.73008	5.75308e-22	-0.761518	9.58255e-56	0.757169	2.64348e-48	-0.553531	1.44453e-27
ENSMUSG00000000838	Fmr1	7.32283	7.42641	7.70066	7.34589	7.9942	7.94747	8.07769	7.71882	0.110162	0.115299	0.365892	1.22826e-15	0.0218088	0.631416	-0.048145	0.721337	0.0810769	0.0298503	-0.276519	3.05568e-10	0.671893	6.14684e-84	0.255072	0.000243299	-0.335208	8.23817e-12	0.141909	0.00708577	-0.333097	2.39821e-15
ENSMUSG00000032193	Ldlr	8.39293	8.58145	8.91877	7.98658	8.41587	8.24106	8.70129	8.09529	0.195664	0.000609604	0.514198	5.75473e-41	-0.407122	1.08101e-29	-0.176177	0.0301374	0.282909	1.48428e-10	-0.322767	6.63132e-13	0.0239033	0.612375	0.318508	1.47844e-08	-0.912638	2.2617e-111	0.47175	2.37392e-18	-0.581214	4.93888e-43
ENSMUSG00000038900	Rpl12	9.32173	9.33943	9.3555	9.23758	8.90346	8.92676	8.96086	8.7978	0.0249384	0.79061	0.0227329	0.656049	-0.0852948	0.0158395	0.0224846	0.953473	0.056125	0.432748	-0.107002	0.103336	-0.418317	9.39684e-19	-0.00202079	0.984688	-0.0991215	0.0571943	0.0451628	0.64354	-0.138185	0.0157329
ENSMUSG00000059070	Rpl18	8.78349	8.73655	8.71001	8.62184	8.76552	8.74153	8.7668	8.58836	-0.0395677	0.682336	-0.0846909	0.0473438	-0.162824	0.000145269	-0.0246807	0.908183	-8.62734e-05	1	-0.178046	0.000278719	-0.0180904	0.722989	-0.0449226	0.53711	-0.0693003	0.170148	0.036379	0.59859	-0.15319	0.00111923
ENSMUSG00000020088	Sar1a	8.17512	7.95147	8.36117	8.27948	8.0954	8.00133	8.21032	8.13259	-0.216461	7.17404e-05	0.17488	6.26791e-06	0.103364	0.0083695	-0.094751	0.182135	0.112782	0.00244445	0.035583	0.470685	-0.0793395	0.0315668	0.39105	8.10711e-13	-0.0626184	0.201154	0.219751	5.05334e-07	-0.0525819	0.25606
ENSMUSG00000022742	Cpox	5.73322	6.50616	6.25058	5.67191	5.80989	5.94092	5.6056	5.5567	0.779455	1.22152e-12	0.505804	2.30283e-18	-0.0621372	0.279718	0.129258	0.105558	-0.205845	2.47993e-05	-0.256971	4.42508e-06	0.077604	0.136239	-0.27446	0.0128485	-0.559256	4.09893e-20	-0.322931	7.5742e-10	-0.0264748	0.729448
ENSMUSG00000061130	Ppm1b	6.48843	6.52973	6.69982	6.40921	6.44586	6.41164	6.56539	6.44849	0.047917	0.548082	0.199672	3.8793e-06	-0.0796408	0.0971132	-0.0339194	0.821201	0.119398	0.0183969	0.00249797	0.98729	-0.0437376	0.398828	0.15138	0.0194555	-0.270712	2.70754e-08	0.16546	0.000744372	-0.0925222	0.0655171
ENSMUSG00000032085	Tagln	8.36106	8.28856	9.03599	8.97799	9.18321	9.24332	9.7896	9.58615	-0.0654024	0.497325	0.663441	6.66938e-65	0.616164	6.31041e-51	0.0593491	0.761484	0.60499	4.00075e-34	0.401782	1.50583e-15	0.821821	4.96285e-80	0.728592	2.54662e-26	-0.0386977	0.479913	0.557365	5.17628e-17	-0.178398	0.00010981	0.951721	1.62628e-27
ENSMUSG00000064080	Fbln2	10.8175	10.8934	11.0421	10.9865	11.2231	11.2012	11.4253	11.3896	0.0830539	0.24455	0.2131	9.76722e-08	0.168193	6.27816e-07	-0.0227899	0.871977	0.200304	7.40829e-09	0.165138	0.000108282	0.405931	2.4471e-35	0.129869	0.0505169	-0.0361484	0.497221	0.235331	1.01955e-07	-0.0105676	0.839501
ENSMUSG00000056394	Lig1	7.44542	7.43231	7.46863	7.31819	7.57909	7.60212	7.63812	7.50142	-0.00577267	0.948558	0.0115641	0.80023	-0.12778	0.00118273	0.0220885	0.871977	0.0571597	0.152677	-0.0798132	0.0877364	0.134671	0.000323714	0.0172906	0.792346	-0.13065	0.0039878	0.0472268	0.3287	-0.11243	0.0101917
ENSMUSG00000028672	Hmgcl	4.99785	5.05224	4.43536	4.69951	5.16105	5.14458	4.77073	4.89955	0.0619707	0.498403	-0.57189	2.02286e-14	-0.29967	4.38416e-06	-0.0158256	0.967885	-0.389248	6.34822e-09	-0.265154	0.000293342	0.161244	0.00704412	-0.634162	4.84351e-13	0.281272	0.001597	-0.362738	0.000139164	0.149363	0.0684064
ENSMUSG00000024359	Hspa9	9.31776	9.7609	10.1326	9.65461	9.14671	9.14468	9.47931	9.26756	0.450205	3.14728e-07	0.802896	4.94961e-54	0.335581	1.66593e-17	-0.0029663	0.993949	0.330633	3.49511e-19	0.119538	0.00582728	-0.170759	3.17114e-06	0.352308	0.000114368	-0.458367	8.59111e-16	0.345967	1.49313e-15	-0.186586	4.76233e-06
ENSMUSG00000026825	Dnm1	6.93422	6.87353	6.7672	6.77537	7.24332	7.31348	7.24801	7.22311	-0.053297	0.516476	-0.177647	0.000213023	-0.159098	0.000522871	0.0686518	0.483214	0.00303262	0.95507	-0.0224307	0.706156	0.309682	1.10337e-14	-0.125011	0.0690044	0.0273456	0.677254	-0.0533236	0.298066	-0.000877767	1
ENSMUSG00000033335	Dnm2	7.46395	7.48471	7.51499	7.32992	7.50886	7.51261	7.44706	7.34923	0.0279931	0.740563	0.03974	0.366176	-0.134449	0.00123268	0.00282919	0.993986	-0.0632959	0.122513	-0.16129	0.000197827	0.0458342	0.276578	0.0115056	0.870384	-0.16543	0.000206905	-0.0540496	0.258139	-0.0733123	0.122624
ENSMUSG00000001435	Col18a1	5.54349	5.4829	5.68836	5.94429	5.9616	6.012	6.34639	6.40521	-0.0527696	0.534618	0.135203	0.0182411	0.398212	1.86551e-10	0.0517667	0.71539	0.383998	2.14263e-17	0.444301	4.49885e-16	0.418273	2.28709e-18	0.187378	0.00840057	0.272681	0.000141189	0.344035	1.06559e-10	0.0851555	0.155048
ENSMUSG00000030516	Tjp1	6.97237	6.92069	6.78399	6.8011	6.94783	6.9519	6.80823	6.87643	-0.045001	0.571802	-0.200392	4.08719e-06	-0.172691	4.98858e-05	0.0028951	0.994515	-0.142767	0.000322256	-0.0746742	0.207789	-0.0236061	0.586054	-0.155818	0.0175636	0.0365296	0.536276	-0.132958	0.00758442	0.0921387	0.100984
ENSMUSG00000024742	Fen1	6.74977	6.56748	6.85918	6.97088	6.52189	6.50855	6.60641	6.73734	-0.174905	0.00540329	0.0977167	0.0394398	0.220706	3.78559e-07	-0.0144623	0.929145	0.0815346	0.0532769	0.213558	2.03792e-06	-0.226877	1.55333e-08	0.272457	1.84748e-05	0.131602	0.0134226	0.10833	0.0171274	0.15647	0.000556247
ENSMUSG00000020044	Timp3	8.84533	9.23598	10.5066	10.0423	9.27948	9.22224	10.2022	9.92385	0.397643	7.05359e-11	1.64966	0	1.19596	2.93101e-281	-0.0582652	0.6438	0.920466	1.57034e-122	0.642925	4.28558e-45	0.434686	2.41398e-30	1.25159	5.39283e-87	-0.444927	3.05546e-26	0.991241	3.62781e-85	-0.253051	1.31004e-08
ENSMUSG00000028656	Cap1	8.4686	8.33503	8.70565	8.67691	8.87946	8.82062	9.05575	8.97404	-0.126327	0.0321097	0.225778	2.42979e-09	0.207627	4.47628e-09	-0.0596462	0.484506	0.174442	4.28075e-07	0.0934619	0.0448535	0.411193	3.31836e-33	0.351822	1.65895e-10	-0.00936292	0.864346	0.246299	2.26771e-09	-0.0563734	0.221877
ENSMUSG00000021957	Tkt	8.32204	8.40673	8.58194	8.35538	8.19837	8.20554	8.3025	8.14732	0.0919648	0.151217	0.248754	2.68377e-11	0.0326784	0.428432	0.00629582	0.976029	0.102213	0.00472151	-0.0523239	0.261256	-0.122981	0.000613752	0.156581	0.00672334	-0.20729	5.10378e-07	0.108139	0.015762	-0.129979	0.00165833
ENSMUSG00000061353	Cxcl12	10.079	9.73914	9.47355	9.68085	9.80547	9.6728	9.02576	9.14546	-0.332834	4.24739e-07	-0.616829	8.22346e-61	-0.399035	4.6401e-36	-0.133644	0.0365102	-0.781963	4.30102e-93	-0.661589	4.06817e-61	-0.273012	1.68317e-15	-0.284388	2.53988e-05	0.226566	7.30765e-08	-0.635959	2.14811e-46	0.144911	0.000855706
ENSMUSG00000027215	Cd82	5.58028	5.6946	5.909	5.89637	6.13556	6.20373	6.52236	6.4241	0.122442	0.11706	0.319196	2.7002e-07	0.315875	7.99866e-10	0.0673521	0.524739	0.38406	1.23318e-20	0.286842	7.90922e-09	0.558008	7.31607e-33	0.196487	0.0129048	0.00520468	0.954558	0.329058	1.07767e-11	-0.0728506	0.168462
ENSMUSG00000020078	Vps26a	7.50779	7.68621	7.65232	7.54424	7.41123	7.47498	7.38934	7.29476	0.185137	0.00199626	0.132551	0.00204376	0.0345114	0.47496	0.0625628	0.52168	-0.0246742	0.625065	-0.118286	0.019382	-0.0959971	0.0295071	-0.0528077	0.412965	-0.089154	0.0794254	-0.0750272	0.098757	-0.069126	0.149307
ENSMUSG00000030432	Rpl28	8.58142	8.59558	8.60882	8.57032	8.70327	8.69163	8.76642	8.62756	0.0214422	0.807127	0.016195	0.718576	-0.0120825	0.791696	-0.0125095	0.961584	0.0612347	0.184061	-0.077074	0.11384	0.122341	0.00193899	-0.0052984	0.943962	-0.0194628	0.724467	0.0857471	0.163201	-0.113513	0.00949052
ENSMUSG00000032312	Csk	6.71957	6.55984	6.65514	6.65481	6.67873	6.61957	6.55945	6.60383	-0.152278	0.0389266	-0.0763816	0.111123	-0.0666575	0.175736	-0.0596861	0.498031	-0.122128	0.0102663	-0.076325	0.117126	-0.0411127	0.39719	0.0762835	0.25487	0.0185241	0.756299	-0.0501293	0.367959	0.0704974	0.187675
ENSMUSG00000025351	Cd63	9.39923	9.33238	9.49108	9.49263	9.58523	9.6163	9.76629	9.72956	-0.0597713	0.360414	0.0807168	0.0682566	0.0922928	0.0207045	0.0302004	0.865073	0.1793	1.25963e-05	0.142991	0.00202347	0.186229	1.73725e-06	0.140192	0.0232652	0.020395	0.741777	0.161049	0.00243672	-0.0115948	0.81777
ENSMUSG00000052534	Pbx1	7.15616	7.19535	7.0601	7.29913	7.62487	7.57858	7.39285	7.61015	0.0459074	0.537879	-0.107892	0.0166979	0.141736	0.000950627	-0.0475025	0.664106	-0.234635	1.25544e-08	-0.0166685	0.794935	0.469356	5.62947e-33	-0.15409	0.0126416	0.258401	5.24798e-08	-0.174644	0.000186539	0.242358	2.26786e-07
ENSMUSG00000024132	Eci1	5.61513	5.53396	5.4327	5.38751	5.41619	5.3444	5.21827	5.17112	-0.0733246	0.393915	-0.195004	0.00126274	-0.229975	8.94172e-05	-0.0714573	0.525295	-0.199605	0.000424239	-0.246102	7.15795e-05	-0.199163	0.000100001	-0.121247	0.133543	-0.0259991	0.778603	-0.115913	0.0666691	-0.0218757	0.795199
ENSMUSG00000026276	Septin2_1	8.42795	8.38789	8.60375	8.57899	8.56424	8.5752	8.68705	8.61381	-0.0331837	0.650377	0.164615	6.54653e-05	0.149872	3.81808e-05	0.0101122	0.954857	0.120758	0.000915067	0.048261	0.2955	0.136537	0.000134526	0.197194	0.000896274	-0.00591827	0.922868	0.12294	0.00493025	-0.0479594	0.287903
ENSMUSG00000004040	Stat3	7.67996	7.61986	7.57011	7.38288	7.75372	7.66943	7.85795	7.72947	-0.0529514	0.42622	-0.121204	0.00192972	-0.298039	1.18497e-15	-0.0851713	0.335584	0.101974	0.0119805	-0.0252592	0.659436	0.0740655	0.0608755	-0.0685483	0.253618	-0.168069	0.000113317	0.199481	1.6169e-05	-0.102599	0.0239538
ENSMUSG00000004043	Stat5a	5.29128	5.28979	5.13121	5.59818	6.15001	6.10501	6.27195	6.69792	0.00687873	0.968826	-0.170092	0.00481228	0.307623	8.87419e-08	-0.0464629	0.68227	0.121064	0.0195695	0.547173	3.33961e-28	0.860236	5.48341e-81	-0.177426	0.0497358	0.486303	3.09331e-13	0.179475	0.00134998	0.45066	6.63734e-17	0.810769	8.87142e-27
ENSMUSG00000020919	Stat5b	5.84256	5.81991	5.79935	5.79944	6.28491	6.22969	6.21637	6.22807	-0.0150571	0.897199	-0.0530896	0.40099	-0.0426442	0.525553	-0.0566677	0.589737	-0.0693734	0.173736	-0.0574045	0.312662	0.443854	1.89142e-16	-0.038862	0.596079	0.019267	0.794326	-0.000619579	0.989003	0.0364602	0.558568
ENSMUSG00000028552	Eps15	6.5347	6.50284	6.62388	6.53296	6.44	6.39436	6.52451	6.42306	-0.025513	0.778795	0.0772382	0.114645	-0.00371035	0.965622	-0.0477829	0.685276	0.0820195	0.0551467	-0.01771	0.775089	-0.0937828	0.0335334	0.102301	0.141493	-0.0719681	0.25931	0.142271	0.00240665	-0.0752454	0.135005
ENSMUSG00000043991	Pura	5.77133	5.72499	5.97963	5.80478	5.52795	5.54882	5.75019	5.53116	-0.0402186	0.688822	0.195312	0.000856183	0.0308801	0.624419	0.0191	0.914125	0.218744	7.48044e-05	0.0020014	0.989229	-0.243231	5.08975e-06	0.235399	0.00106854	-0.15532	0.0119852	0.211913	0.000365606	-0.192444	0.00161917
ENSMUSG00000025613	Cct8	8.60019	8.49291	8.92275	8.81185	8.43295	8.40199	8.6662	8.57764	-0.100349	0.102179	0.31076	2.74545e-12	0.210559	1.33457e-08	-0.0315593	0.797622	0.231712	4.13898e-11	0.143682	0.000776717	-0.167228	4.70557e-06	0.410738	1.02192e-11	-0.0914347	0.0751579	0.27527	1.24058e-10	-0.0633316	0.143334
ENSMUSG00000051627	H1f4	-0.170133	-0.301458	-0.444475	-0.220944	-0.108271	-0.82786	-0.834302	-0.3259											-0.21845	0.671019	0.0654293	0.929075
ENSMUSG00000058773	H1f5	-0.966705	-1.21567	-2.4655	-1.69903	-2.68065	-2.13915	-2.57613	-2.37034
ENSMUSG00000022261	Sdc2	7.85691	7.79234	8.11107	8.00383	8.31281	8.43777	8.53577	8.35857	-0.0575389	0.444485	0.243562	1.82407e-07	0.145778	0.000578453	0.123722	0.0603853	0.220394	1.6795e-08	0.0439814	0.381016	0.456976	4.35285e-32	0.300303	2.95259e-06	-0.0886542	0.116594	0.109069	0.0156833	-0.151906	0.000307906
ENSMUSG00000001642	Akr1b3	6.76233	6.41905	6.5457	6.73154	6.02879	5.91757	5.89938	5.96205	-0.335968	8.51425e-09	-0.227706	2.92678e-07	-0.0317073	0.579725	-0.109373	0.298672	-0.129655	0.0199952	-0.0674996	0.360461	-0.735762	1.03494e-68	0.108036	0.094387	0.204685	0.000194347	-0.00843769	0.927521	0.087295	0.233553
ENSMUSG00000029762	Akr1b8	5.6557	5.34438	5.65662	5.79804	4.8822	4.73259	4.95927	5.00883	-0.303888	5.43017e-06	-0.0102542	0.873784	0.143113	0.0119888	-0.152543	0.276315	0.0763124	0.258055	0.123806	0.0674596	-0.771438	7.20215e-48	0.293343	1.07869e-05	0.162043	0.00805612	0.240547	0.00330629	0.0721554	0.319167
ENSMUSG00000062929	Cfl2	6.6027	6.52989	6.61077	6.48111	6.79514	6.80487	6.7554	6.69212	-0.0664089	0.388144	-0.00344299	0.960426	-0.124348	0.0202345	0.00873004	0.963269	-0.0433493	0.43763	-0.103498	0.0848553	0.192773	7.22679e-06	0.0625677	0.380095	-0.111868	0.0736852	-0.0399096	0.493196	-0.035982	0.59693
ENSMUSG00000003746	Man1a	5.09336	5.16913	5.36159	5.59599	5.41031	5.41801	5.55741	5.87547	0.0823751	0.374957	0.256882	2.6663e-05	0.503166	5.91697e-19	0.00658927	0.986775	0.14486	0.0155514	0.466359	1.26219e-15	0.315726	2.16858e-08	0.173963	0.030566	0.254798	6.56019e-05	0.150565	0.022202	0.34599	4.98692e-09
ENSMUSG00000056629	Fkbp2	5.87273	5.74713	5.91197	5.80115	5.82116	5.73513	5.93392	5.75603	-0.118375	0.120317	0.0263287	0.633703	-0.073767	0.185516	-0.0866213	0.454043	0.113012	0.0245083	-0.0639392	0.277922	-0.0535935	0.314078	0.14536	0.0389957	-0.0913397	0.146777	0.211222	0.000218478	-0.152182	0.00407963
ENSMUSG00000022391	Rangap1	8.19708	7.94806	8.37498	8.37658	8.0795	7.99531	8.20631	8.227	-0.241727	2.36403e-05	0.166296	5.01074e-05	0.179004	1.08427e-05	-0.0847148	0.257654	0.125478	0.00100181	0.146719	0.000712533	-0.117681	0.00141311	0.40795	3.19053e-12	0.0212852	0.731029	0.222262	8.76183e-08	0.0459787	0.311581
ENSMUSG00000003031	Cdkn1b	6.76248	6.84297	6.18141	6.54977	6.84171	6.91423	6.801	6.77069	0.087278	0.193035	-0.591115	2.53093e-32	-0.212247	3.7064e-06	0.0711718	0.462489	-0.041825	0.353553	-0.0715518	0.141948	0.0790322	0.0577568	-0.67943	1.58048e-24	0.387378	3.38378e-11	-0.100921	0.0456062	-0.00517475	0.937652
ENSMUSG00000034187	Nsf	6.3802	6.3195	6.36065	6.32664	6.70965	6.59089	6.61248	6.66832	-0.0539463	0.480106	-0.032317	0.571056	-0.0533404	0.317875	-0.118872	0.114263	-0.0988854	0.0388943	-0.0423088	0.464859	0.328745	1.82932e-13	0.021744	0.771887	-0.0128263	0.855037	0.0320902	0.516744	0.0812039	0.0937637
ENSMUSG00000009907	Vps4b	6.18133	6.18634	6.58362	6.29071	6.30762	6.3212	6.56103	6.3274	0.0113265	0.910336	0.391282	1.03636e-19	0.107595	0.0311044	0.0132709	0.951315	0.25283	3.04327e-09	0.0196167	0.760736	0.125556	0.00486433	0.379042	2.94373e-09	-0.274676	6.0099e-08	0.251559	1.15075e-07	-0.208579	5.46447e-06
ENSMUSG00000028932	Psmc2	7.459	7.28112	7.49865	7.43654	7.21601	7.12462	7.25534	7.21644	-0.171034	0.00517172	0.0282821	0.539646	-0.0231656	0.650294	-0.0915821	0.211999	0.0372448	0.385617	-0.00110029	0.993148	-0.243248	1.68509e-10	0.19897	0.000690378	-0.0427626	0.433201	0.141036	0.00220277	-0.013729	0.810404
ENSMUSG00000077450	Rab11b	7.24508	6.92243	7.14478	7.09539	7.31023	7.22515	7.34693	7.16713	-0.314998	7.28565e-08	-0.11182	0.00613108	-0.150421	0.000246026	-0.086511	0.277106	0.0341226	0.434799	-0.144683	0.00204125	0.0665561	0.116582	0.203207	0.000741831	-0.0298251	0.594166	0.133031	0.00174764	-0.154316	0.000287685
ENSMUSG00000032051	Fdx1	4.19025	4.12376	3.84292	3.75867	4.00836	4.02024	3.88749	3.73764	-0.0557573	0.733744	-0.356184	7.75674e-05	-0.429039	1.83915e-06	0.00749982	0.98582	-0.129415	0.238893	-0.273512	0.00318574	-0.177149	0.0383448	-0.300952	0.010834	-0.0642083	0.60433	-0.12604	0.246397	-0.118632	0.291854
ENSMUSG00000015961	Adss	6.64185	6.57771	7.1675	6.8003	6.68184	6.56624	7.11767	6.7476	-0.057669	0.466451	0.513246	1.57114e-33	0.15773	0.000335925	-0.114924	0.0981267	0.435121	4.88237e-26	0.0663766	0.205107	0.0383265	0.400865	0.571011	2.97319e-21	-0.346894	4.97164e-14	0.562152	1.09811e-38	-0.344181	2.02464e-15
ENSMUSG00000003541	Ier3	6.07234	6.50017	7.48423	6.45645	6.24895	6.28315	7.25823	6.27764	0.435068	2.3304e-10	1.39949	1.04408e-220	0.383398	1.08855e-15	0.0356694	0.82076	1.01005	1.54019e-112	0.0295916	0.64706	0.174574	0.000269114	0.964619	3.40166e-53	-1.0075	1.31042e-105	0.986174	4.77564e-91	-0.956127	1.21494e-100
ENSMUSG00000032216	Nedd4	10.6846	10.6151	10.5631	10.4315	10.765	10.7261	10.6096	10.4939	-0.0625428	0.332525	-0.132916	0.000318122	-0.254178	1.23367e-14	-0.0398295	0.742535	-0.157465	2.57497e-05	-0.272602	3.17365e-10	0.0807519	0.0273097	-0.0709577	0.245018	-0.112399	0.00731601	-0.105245	0.030621	-0.0906013	0.0492089
ENSMUSG00000053110	Yap1	7.51176	7.31923	7.68912	7.59606	7.72668	7.62519	7.77011	7.78164	-0.185431	0.00075238	0.166218	3.11424e-05	0.0834734	0.034622	-0.102928	0.169643	0.0410474	0.350097	0.0530536	0.267424	0.21594	6.76421e-09	0.351176	2.74869e-10	-0.0739742	0.117002	0.156382	0.000842557	0.0364729	0.459779
ENSMUSG00000028199	Cryz	4.25497	4.33311	4.01095	4.00106	4.07839	4.0578	3.95477	3.96183	0.0855959	0.550823	-0.252279	0.0105295	-0.255533	0.0076365	-0.0181124	0.958298	-0.127816	0.227908	-0.117875	0.294934	-0.177369	0.0583109	-0.338129	0.00106725	0.00505794	0.970186	-0.0970604	0.371993	0.0344866	0.811142
ENSMUSG00000029552	Tes	5.99298	5.79066	6.31839	6.17545	4.60311	4.42439	5.08296	5.14255	-0.195104	0.00407312	0.314358	4.20876e-12	0.181356	0.00022265	-0.176364	0.113234	0.483173	6.65875e-14	0.54278	1.24362e-14	-1.394	3.44661e-166	0.509219	4.2396e-16	-0.12421	0.0252528	0.671415	9.59638e-26	0.0848647	0.255706	-1.36977	5.31871e-87
ENSMUSG00000001497	Pax9	2.73716	2.71101	1.99853	2.47572	1.99813	1.93705	1.99076	2.07895	-0.0165978	0.949201	-0.74246	5.15018e-07	-0.256585	0.0867385	-0.0598133	0.924503	-0.0146825	0.983282	0.0845335	0.714261	-0.735527	3.38651e-07	-0.727768	1.83336e-05	0.494091	0.00296992	0.0571877	0.766088	0.124415	0.535439	-0.775419	2.75129e-06
ENSMUSG00000029455	Aldh2	7.24853	7.30786	7.32116	7.31857	7.74571	7.82768	7.86501	7.741	0.0669481	0.403366	0.0620795	0.172961	0.0697352	0.122053	0.0811643	0.279098	0.117663	0.00250054	-0.00611767	0.928108	0.49791	1.43795e-38	-0.00529419	0.946448	0.0164427	0.779545	0.0486435	0.301479	-0.0991095	0.0374495
ENSMUSG00000070372	Capza1	7.96972	7.83976	8.11902	8.01971	8.03172	7.99311	8.17593	8.04721	-0.123179	0.0471115	0.138104	0.000396849	0.0491806	0.22337	-0.0393396	0.747923	0.141865	6.24162e-05	0.0142226	0.807788	0.0625945	0.0993718	0.260497	9.34871e-06	-0.0801329	0.0774767	0.193533	4.25913e-05	-0.103155	0.0224512
ENSMUSG00000015733	Capza2	7.30881	7.26202	7.54877	7.35278	7.2318	7.19598	7.39835	7.23257	-0.0400801	0.595685	0.228734	6.95709e-08	0.0429655	0.323565	-0.0367541	0.751313	0.163752	2.10888e-05	-7.21782e-06	1	-0.0763833	0.054464	0.268232	8.56944e-06	-0.177019	0.000114262	0.212827	1.4253e-06	-0.139373	0.00407032
ENSMUSG00000028745	Capzb	7.99478	7.91513	8.16951	8.16653	8.29512	8.30378	8.50307	8.40886	-0.0724367	0.270007	0.163846	9.03941e-05	0.171247	4.89149e-05	0.00798906	0.970875	0.20614	1.34661e-09	0.112542	0.00737243	0.300615	1.21862e-17	0.235757	6.31687e-05	0.0161391	0.799423	0.210229	4.69793e-06	-0.0689721	0.0988099
ENSMUSG00000031584	Gsr	6.53822	6.32523	6.38402	6.30882	6.45262	6.36846	6.43432	6.32819	-0.205111	0.00211408	-0.16546	0.000127227	-0.229962	1.06957e-07	-0.0853974	0.277885	-0.0211441	0.669223	-0.12686	0.00876795	-0.0843843	0.0468409	0.0396948	0.579493	-0.0557817	0.316982	0.0766008	0.103209	-0.0813019	0.100984
ENSMUSG00000033352	Map2k4	5.95836	5.98071	6.57791	6.13959	6.06511	6.06279	6.69574	6.12806	0.0284429	0.773329	0.607557	3.35081e-32	0.178761	0.00104156	-0.00055571	1	0.629383	2.91614e-43	0.0641541	0.316791	0.104347	0.054728	0.579082	2.4009e-21	-0.42008	1.15713e-16	0.642043	1.52824e-40	-0.540508	1.46896e-27
ENSMUSG00000053436	Mapk14	6.7616	6.6032	6.69469	6.92466	6.69796	6.60709	6.52602	6.79942	-0.151286	0.0108561	-0.0782188	0.0729441	0.162645	0.000149832	-0.0917778	0.25242	-0.174327	2.13113e-05	0.0988498	0.041817	-0.0626701	0.147173	0.0727715	0.2425	0.249515	5.89381e-08	-0.0702188	0.149766	0.297579	5.44513e-12
ENSMUSG00000029992	Gfpt1	7.11464	7.1704	7.49542	7.1715	6.62605	6.58352	6.82373	6.62663	0.062198	0.501944	0.369373	7.01933e-22	0.0553512	0.201999	-0.0439124	0.770123	0.193844	5.80977e-06	-0.00271298	0.986428	-0.486768	1.41911e-37	0.306221	1.63931e-05	-0.305147	1.38651e-12	0.250817	7.50768e-06	-0.172214	0.000381402
ENSMUSG00000039323	Igfbp2	2.64203	2.72481	2.4686	2.67235	6.98783	7.1346	7.30781	7.09066	0.0952582	0.703353	-0.1899	0.189718	0.0276628	0.879895	0.146696	0.055413	0.319568	2.498e-10	0.102824	0.116971	4.34508	0	-0.281472	0.140979	0.225476	0.214531	0.185378	8.50037e-05	-0.191859	0.000405552	4.39672	0
ENSMUSG00000020427	Igfbp3	3.27587	3.41686	3.67124	4.06548	3.53981	3.57404	4.17784	4.68795	0.14724	0.338609	0.383964	0.000206839	0.788032	3.87049e-16	0.0347341	0.922312	0.637925	4.0835e-15	1.15006	3.87257e-46	0.263397	0.00896937	0.236845	0.051374	0.412784	4.76931e-05	0.615063	3.53846e-13	0.536917	1.73958e-12
ENSMUSG00000017493	Igfbp4	4.27278	4.36173	4.47185	4.23754	6.62177	6.52151	6.75827	7.07027	0.097262	0.626152	0.191877	0.0846887	-0.0358495	0.797006	-0.100431	0.234477	0.13399	0.00106077	0.447699	4.75793e-22	2.35322	8.52369e-234	0.093375	0.450956	-0.219487	0.0340265	0.246706	2.46805e-07	0.3382	5.44742e-14	2.15706	2.12029e-132
ENSMUSG00000023046	Igfbp6	5.63534	5.14935	5.19872	5.40395	2.15825	1.89177	1.72672	1.68805	-0.477142	2.69961e-11	-0.448255	5.05429e-16	-0.230742	2.52185e-05	-0.274223	0.44575	-0.42819	0.0226853	-0.474004	0.013697	-3.47098	0	0.0292704	0.738492	0.226067	0.000430978	-0.139571	0.473612	-0.0230042	0.960309	-3.26855	1.98573e-198
ENSMUSG00000029614	Rpl6	10.0448	10.0082	10.1584	10.078	9.73062	9.68949	9.77458	9.69715	-0.0294407	0.711199	0.102296	0.00519878	0.0323504	0.404899	-0.0419908	0.80499	0.0423671	0.388737	-0.0349533	0.53875	-0.313944	4.51787e-20	0.131652	0.0274727	-0.0611901	0.174873	0.0961845	0.152514	-0.0524568	0.340754
ENSMUSG00000048758	Rpl29	8.99168	8.95751	9.06217	8.99968	8.9382	8.92723	8.99572	8.86867	-0.0268948	0.764824	0.0590075	0.151049	0.00709492	0.871363	-0.0117617	0.95932	0.0558492	0.173728	-0.0708684	0.141655	-0.0532798	0.183395	0.0860056	0.200134	-0.043101	0.37683	0.0795838	0.120639	-0.102036	0.0147685
ENSMUSG00000029135	Fosl2	8.03125	7.9762	9.01674	8.08956	8.06236	7.9893	9.3575	8.30772	-0.0479256	0.575843	0.97399	5.84768e-152	0.0574161	0.140856	-0.0735353	0.489385	1.2939	5.49228e-196	0.244565	3.79154e-07	0.0303855	0.512782	1.02156	1.20537e-60	-0.907828	6.5044e-118	1.37965	3.30862e-211	-1.02483	1.47851e-149
ENSMUSG00000021765	Fst	4.02923	4.08395	6.01262	5.13017	4.7774	5.01051	6.81667	5.49986	0.0626222	0.744088	1.96873	1.15012e-179	1.09957	2.79327e-44	0.235606	0.0666172	2.04256	2.21853e-259	0.725591	1.00621e-20	0.743313	1.16022e-17	1.90726	2.11304e-87	-0.860584	4.02304e-36	1.81758	7.49152e-249	-1.29059	1.21364e-136	0.921015	2.80726e-17
ENSMUSG00000006134	Crkl	6.75412	6.7943	6.91031	6.87537	6.79724	6.85601	6.93101	6.97714	0.0467817	0.542262	0.144771	0.000870669	0.120635	0.00957247	0.0579209	0.637681	0.132926	0.000649014	0.178478	0.00017933	0.0425696	0.339986	0.0975153	0.119427	-0.0154022	0.806234	0.0868193	0.114203	0.070419	0.154105
ENSMUSG00000007892	Rplp1	9.86616	9.73782	9.7231	9.60309	9.43524	9.40317	9.38378	9.15603	-0.120977	0.245597	-0.153944	0.00223997	-0.264164	4.06694e-14	-0.032974	0.920955	-0.0527107	0.513325	-0.280617	1.60124e-05	-0.430592	4.98944e-17	-0.0323443	0.745008	-0.101264	0.0736322	-0.00831795	0.944451	-0.202802	0.000951453
ENSMUSG00000058558	Rpl5	9.20876	9.31073	9.43964	9.29718	8.79357	8.84906	8.90219	8.81878	0.108934	0.0778633	0.219933	3.62359e-05	0.0872248	0.0200415	0.054671	0.853451	0.1073	0.141802	0.023796	0.802709	-0.415244	3.37839e-16	0.110377	0.136612	-0.123789	0.0337411	0.0641041	0.537804	-0.0584582	0.453322
ENSMUSG00000000740	Rpl13	9.95896	9.91474	9.91701	9.80875	9.62836	9.63315	9.63184	9.45487	-0.0370062	0.703056	-0.0529347	0.249607	-0.151307	2.77572e-05	0.00394747	0.996374	0.00219671	0.981098	-0.174666	0.000657136	-0.330606	8.79703e-15	-0.0157945	0.850088	-0.0894258	0.0840198	0.00982786	0.917941	-0.151876	0.00511196
ENSMUSG00000057863	Rpl36	7.90107	7.69586	7.6696	7.64063	7.45	7.46022	7.52122	7.31874	-0.197606	0.0898799	-0.242267	5.3318e-07	-0.261446	7.33748e-09	0.00954876	0.988317	0.0700557	0.386194	-0.132274	0.0645489	-0.451288	4.73573e-16	-0.0440491	0.686187	-0.0103342	0.88868	0.0719092	0.498375	-0.177445	0.00270188
ENSMUSG00000053604	Rpia	4.78911	4.95345	5.01476	4.56355	4.82086	4.89778	5.15214	4.87288	0.169839	0.0431429	0.214964	0.00315938	-0.226272	0.0015979	0.0763146	0.57927	0.331408	9.8013e-08	0.0521846	0.524498	0.0308446	0.676703	0.0441835	0.65372	-0.432544	1.95549e-08	0.2672	4.66724e-05	-0.254733	0.00015928
ENSMUSG00000035530	Eif1	8.69177	8.88306	9.1408	8.8696	8.75521	8.84523	9.1274	8.79572	0.198352	0.0100691	0.437289	5.05632e-21	0.176761	2.84648e-05	0.0890073	0.318793	0.369878	3.30017e-22	0.0390626	0.490057	0.0639251	0.192027	0.238905	0.000315883	-0.251842	3.03827e-09	0.293139	1.46126e-10	-0.306384	8.34457e-13
ENSMUSG00000027712	Anxa5	9.04057	8.96871	9.30373	9.27509	9.28239	9.30794	9.61002	9.51141	-0.0647259	0.319703	0.251994	2.06296e-11	0.233685	3.84965e-12	0.0247289	0.850525	0.325701	1.90591e-22	0.227821	2.40501e-08	0.242118	5.58733e-13	0.316435	1.39326e-08	-0.00951076	0.862155	0.313157	1.37626e-13	-0.0732876	0.0902882
ENSMUSG00000042043	Tbca	6.1895	6.03891	6.08253	5.9281	5.91767	5.93694	5.99993	5.75868	-0.142945	0.0792468	-0.118632	0.0118963	-0.264153	4.7797e-06	0.0195962	0.953526	0.0808211	0.156291	-0.158928	0.0118166	-0.271815	9.25104e-09	0.0247172	0.761776	-0.136663	0.0491648	0.0727814	0.34795	-0.214947	0.000140291
ENSMUSG00000033540	Idua	4.02635	4.51409	3.77635	3.64632	4.45293	4.67658	4.20582	4.18804	0.492982	5.5042e-08	-0.25749	0.00588474	-0.384129	4.48286e-05	0.219009	0.136932	-0.250349	0.000794502	-0.269732	0.000832386	0.426272	5.04295e-09	-0.751807	2.26529e-14	-0.117031	0.368612	-0.456413	2.17607e-06	0.0051897	0.968365
ENSMUSG00000021816	Ppp3cb	6.66433	6.7444	6.71793	6.42411	6.66027	6.67999	6.5721	6.28806	0.086275	0.349156	0.0419639	0.399636	-0.242129	3.583e-07	0.019864	0.89243	-0.0913582	0.0500042	-0.373555	1.43372e-15	-0.00454962	0.942336	-0.0449468	0.575178	-0.275409	8.97518e-09	-0.098629	0.0550385	-0.257903	6.07213e-07
ENSMUSG00000028063	Lmna	9.61141	9.45432	9.80146	9.73094	10.227	10.1888	10.4911	10.4484	-0.149884	0.0321633	0.178703	6.42577e-06	0.118692	0.00113858	-0.0390537	0.732052	0.262299	9.60605e-13	0.220178	7.95038e-07	0.615878	4.96578e-66	0.328454	1.2511e-07	-0.0511786	0.276741	0.313528	2.18484e-13	-0.0174795	0.741378
ENSMUSG00000051483	Cbr1	4.79257	4.70064	4.26096	4.417	4.52738	4.47776	4.21663	4.16928	-0.0830414	0.399137	-0.540784	9.39869e-16	-0.376103	1.6068e-08	-0.0520575	0.790378	-0.312546	9.30872e-05	-0.35844	1.55041e-06	-0.26446	1.96881e-05	-0.458155	1.97456e-07	0.173594	0.0440031	-0.2488	0.00306101	-0.021383	0.854321
ENSMUSG00000027832	Ptx3	6.87885	7.37808	7.38339	7.3924	8.46675	8.46571	8.48139	8.50455	0.505929	1.21668e-16	0.492303	8.20209e-29	0.513149	2.66634e-22	-0.00221219	0.997233	0.0127975	0.778408	0.0366318	0.504526	1.58789	0	-0.0134446	0.851315	0.0291002	0.681199	0.0272454	0.591281	0.0484017	0.345782	1.08454	3.23241e-79
ENSMUSG00000004032	Gstm5	4.87128	4.84771	4.78426	4.69983	4.50713	4.52052	4.43987	4.34994	-0.0172544	0.88503	-0.09893	0.186835	-0.174697	0.0153555	0.00605956	0.989267	-0.0762028	0.53151	-0.165626	0.126201	-0.357158	1.19486e-05	-0.0817787	0.376045	-0.0665621	0.50424	-0.0709397	0.4413	-0.0625325	0.512858
ENSMUSG00000016528	Mapkapk2	7.3192	7.239	7.83503	7.51417	7.62519	7.62562	8.12949	7.81771	-0.0726297	0.373661	0.504624	4.93046e-35	0.194212	5.61837e-06	-0.000308303	1	0.502698	1.61593e-42	0.191428	1.37454e-05	0.30645	3.97744e-14	0.577134	2.73917e-22	-0.30162	1.60066e-12	0.515175	2.20307e-35	-0.286617	1.47932e-12
ENSMUSG00000022766	Serpind1	-5.39396	-3.60174	-4.86894	-5.88129	-6.04063	-6.29879	-5.89517	-3.58961
ENSMUSG00000046434	Hnrnpa1	9.73997	9.4801	9.91117	9.83732	9.35259	9.20813	9.46752	9.39075	-0.25294	1.00421e-05	0.159553	0.000108125	0.0965021	0.0179354	-0.145295	0.0120608	0.113128	0.00097629	0.0368332	0.442478	-0.387182	2.89432e-29	0.41194	5.13931e-12	-0.0544295	0.298121	0.270587	6.23389e-11	-0.0516635	0.23953
ENSMUSG00000026102	Inpp1	3.97908	4.18657	3.83635	3.91408	4.14866	4.2132	3.85887	4.14377	0.215658	0.0960744	-0.152344	0.131713	-0.0625462	0.571509	0.0570524	0.789442	-0.296508	0.000441808	-0.0142484	0.945884	0.175641	0.0750238	-0.369189	0.000311391	0.098742	0.370362	-0.340802	3.02153e-05	0.305834	0.000911989
ENSMUSG00000021096	Ppm1a	6.34953	6.52714	6.61025	6.36169	6.71759	6.72943	6.79213	6.61908	0.18405	0.00586794	0.248893	2.68145e-08	0.0108596	0.849816	0.011563	0.953473	0.0736973	0.0822119	-0.100267	0.0472652	0.367465	8.36966e-21	0.0643413	0.376045	-0.229256	6.57395e-06	0.0741988	0.112537	-0.14924	0.00168992
ENSMUSG00000005615	Pcyt1a	6.92224	6.96601	7.25977	7.02978	7.26809	7.28146	7.41444	7.22864	0.0508372	0.460506	0.325866	5.62629e-16	0.106885	0.0146055	0.0115027	0.94895	0.143365	0.000167612	-0.0413323	0.41651	0.347273	1.86391e-20	0.274817	1.53441e-06	-0.210283	8.83816e-06	0.144495	0.00132119	-0.160318	0.00015118
ENSMUSG00000028969	Cdk5	5.26189	5.25837	5.03579	5.04736	5.20171	5.30528	5.18121	5.14584	0.00481526	0.978017	-0.236952	0.000273019	-0.212778	0.000768826	0.102514	0.352541	-0.0225595	0.746602	-0.0538676	0.479987	-0.0587234	0.362974	-0.241827	0.001757	0.0326091	0.733571	-0.112824	0.0689574	-0.00661166	0.930149
ENSMUSG00000022673	Mcm4	8.12546	8.04277	8.21219	8.13761	8.03391	7.97506	8.10705	8.02122	-0.0756422	0.227466	0.0752199	0.066688	0.011291	0.803636	-0.0596702	0.487848	0.0709507	0.0513416	-0.0141227	0.791908	-0.0909501	0.0139884	0.15051	0.00899582	-0.0551536	0.245328	0.142892	0.000854278	-0.0605147	0.16183
ENSMUSG00000005410	Mcm5	7.97503	7.83122	7.95933	8.02549	7.85677	7.78972	7.9052	7.94381	-0.136627	0.0208561	-0.0272421	0.534645	0.0496763	0.262874	-0.0678601	0.403742	0.0468763	0.238088	0.0862273	0.0668121	-0.118084	0.00176212	0.10927	0.0590368	0.0855867	0.0747719	0.126806	0.0031207	0.0640481	0.165296
ENSMUSG00000015671	Psma2	7.012	6.80406	6.978	6.94391	6.61409	6.55082	6.66573	6.55696	-0.200553	0.00123916	-0.0450937	0.349019	-0.0690437	0.110754	-0.064087	0.675367	0.0496164	0.474739	-0.0599514	0.466316	-0.396816	8.74434e-19	0.155199	0.0192004	-0.0151631	0.815439	0.125488	0.0680182	-0.0847298	0.267929
ENSMUSG00000032359	Ctsh	2.01556	2.05641	2.00981	2.05522	3.8336	3.85493	3.86088	3.79323	0.0498524	0.867535	-0.0189174	0.957819	0.0379983	0.858249	0.0230546	0.963183	0.0239218	0.826756	-0.0455346	0.72565	1.81404	2.67e-68	-0.0683321	0.758573	0.0655409	0.785862	0.0133975	0.916067	-0.0448867	0.723993	1.79182	5.0431e-36
ENSMUSG00000026511	Srp9	6.17583	6.10355	6.25339	6.16843	6.28043	6.2005	6.26195	6.14993	-0.0650908	0.431635	0.066553	0.193953	-0.00900394	0.890914	-0.0796761	0.449407	-0.0210765	0.695184	-0.130299	0.0137062	0.104817	0.0203658	0.13146	0.0493655	-0.0667618	0.26062	0.0710379	0.245136	-0.0848641	0.132569
ENSMUSG00000003500	Impdh1	6.08192	5.94821	5.9922	6.12679	5.94337	5.83432	5.74872	5.86493	-0.125942	0.0697694	-0.100903	0.0835145	0.0432781	0.493215	-0.110414	0.187468	-0.197027	2.63435e-05	-0.0812717	0.158294	-0.138024	0.00215279	0.0248282	0.772663	0.153295	0.0364148	-0.0743583	0.18178	0.140241	0.0103009
ENSMUSG00000029371	Cxcl5	2.69745	1.85663	1.26266	1.78417	5.93992	5.68662	5.73717	5.6616	-0.834376	9.81083e-08	-1.44888	3.68517e-19	-0.906971	2.42687e-09	-0.256317	0.000207015	-0.207216	0.000149641	-0.278705	6.01528e-06	3.2444	0	-0.614503	0.00199148	0.549068	0.0114873	0.061661	0.312969	-0.0472026	0.495646	3.8272	0
ENSMUSG00000027597	Ahcy	8.01113	7.92077	8.00159	7.99403	7.70394	7.67158	7.70026	7.63329	-0.0832836	0.157681	-0.0210826	0.621574	-0.0178782	0.676019	-0.0328466	0.815747	-0.00552085	0.908745	-0.0723985	0.177758	-0.306851	3.68303e-19	0.0619261	0.301102	0.0119431	0.834258	0.0394035	0.48587	-0.0421994	0.442605
ENSMUSG00000015291	Gdi1	7.39845	7.32046	7.32111	6.92711	7.22085	7.2071	7.26141	6.99863	-0.0708807	0.348365	-0.088767	0.0562892	-0.471458	6.6596e-32	-0.0148424	0.937524	0.0393462	0.379097	-0.224271	3.96076e-06	-0.17771	8.88471e-06	-0.0182996	0.8142	-0.374175	6.46352e-15	0.0663653	0.174568	-0.238963	1.05676e-07
ENSMUSG00000022620	Arsa	6.08336	6.37851	6.12553	5.94985	6.32695	6.48436	6.35656	6.17631	0.303076	2.75947e-06	0.0327506	0.606404	-0.134589	0.0137477	0.154039	0.0494475	0.0254054	0.633403	-0.153509	0.00571773	0.24679	1.71738e-06	-0.270995	3.93425e-05	-0.15834	0.0116771	-0.115577	0.0204225	-0.154504	0.00173309
ENSMUSG00000042082	Arsb	6.86172	6.95987	6.89391	6.89631	6.86347	7.00856	7.03351	6.88116	0.105743	0.1317	0.0207699	0.659445	0.0333148	0.499864	0.142491	0.0537636	0.166562	0.000196192	0.0139902	0.816979	0.00436593	0.957954	-0.0851218	0.194647	0.0214231	0.722126	0.0368985	0.453085	-0.128515	0.00442575
ENSMUSG00000020534	Shmt1	5.64241	5.85873	6.3679	6.2155	5.55242	5.69389	5.96455	5.79245	0.222173	0.0056039	0.713879	6.20878e-40	0.57121	4.87175e-29	0.139303	0.155221	0.408114	6.71956e-14	0.236644	0.000122444	-0.0878528	0.147339	0.491302	7.64457e-12	-0.133873	0.0242714	0.281004	1.57892e-07	-0.14698	0.00976164
ENSMUSG00000052459	Atp6v1a	7.85465	8.01762	7.92213	7.60567	7.88522	7.95358	7.81009	7.57421	0.16986	0.0019345	0.055915	0.169528	-0.250523	2.73036e-11	0.0670648	0.44459	-0.077869	0.0590671	-0.312477	2.21104e-14	0.0311403	0.453164	-0.114364	0.0498106	-0.297531	3.34927e-12	-0.13245	0.00347644	-0.210043	3.36224e-07
ENSMUSG00000019210	Atp6v1e1	6.5421	6.65028	6.67696	6.47677	6.61621	6.71378	6.75219	6.52784	0.115272	0.0854017	0.123575	0.0103893	-0.0664987	0.172583	0.0965341	0.294587	0.133555	0.00115856	-0.0911512	0.066719	0.0745567	0.0935543	0.00822939	0.913658	-0.181326	0.000296168	0.0493361	0.394909	-0.200126	1.37276e-05
ENSMUSG00000027907	S100a11	8.41976	7.93804	8.08226	8.1967	8.49388	8.42491	8.52515	8.43862	-0.474329	8.10741e-09	-0.348396	1.13999e-15	-0.223251	5.12014e-06	-0.069923	0.497112	0.0293073	0.504258	-0.0565363	0.275774	0.0749767	0.0582445	0.12589	0.140616	0.133732	0.0292389	0.111359	0.0320134	-0.0612188	0.204232
ENSMUSG00000025364	Pa2g4	8.02812	7.82255	8.53227	8.43745	7.97482	7.94211	8.31269	8.26707	-0.198468	0.000644477	0.492243	1.35863e-27	0.40818	5.0949e-30	-0.0332379	0.797708	0.336297	3.33556e-23	0.291102	9.72954e-14	-0.0532647	0.18347	0.690686	4.06018e-31	-0.0752679	0.145021	0.381511	7.76485e-17	-0.0205281	0.666995
ENSMUSG00000041559	Fmod	2.69851	2.80014	2.62646	2.67347	3.93914	3.97582	4.00135	3.9106	0.1084	0.60177	-0.0798363	0.591648	-0.0213855	0.910333	0.03356	0.92399	0.05305	0.638934	-0.0308825	0.825512	1.24608	2.04126e-33	-0.188877	0.274357	0.0668748	0.745186	0.031499	0.78034	-0.0585843	0.609884	1.1741	2.52423e-21
ENSMUSG00000021585	Cast	7.60515	7.6063	7.80686	7.70968	7.8152	7.79938	7.9319	7.9943	0.00799455	0.927508	0.189949	7.28622e-06	0.103575	0.00805907	-0.0171324	0.918295	0.114918	0.00608669	0.177841	0.000161137	0.210641	5.0741e-08	0.181634	0.00261783	-0.0776017	0.115994	0.144411	0.0021058	0.08746	0.0661076
ENSMUSG00000079477	Rab7	8.49948	8.5193	8.72235	8.5387	8.64268	8.62839	8.79066	8.6165	0.0268454	0.723256	0.211493	3.8935e-08	0.0382866	0.354142	-0.0152806	0.920278	0.145813	4.50244e-05	-0.0277579	0.575154	0.143657	5.46947e-05	0.184314	0.00143242	-0.164465	0.000163114	0.173379	4.94545e-05	-0.149052	0.000199469
ENSMUSG00000047215	Rpl9	8.53787	8.57049	8.64729	8.57662	8.10954	8.17244	8.19659	8.09214	0.0396333	0.654081	0.0983309	0.0667743	0.037507	0.393157	0.0622263	0.795398	0.0858303	0.26949	-0.0186237	0.83803	-0.428808	2.28434e-16	0.0582871	0.47053	-0.0519842	0.408362	0.035109	0.713827	-0.0793711	0.264277
ENSMUSG00000024960	Plcb3	7.41056	7.40069	7.54469	7.39355	7.40284	7.40629	7.54548	7.39003	-0.00252593	0.980282	0.1227	0.00285017	-0.0172224	0.721655	0.00322502	0.996374	0.141579	0.000199456	-0.0139251	0.81481	-0.00774706	0.872384	0.124978	0.032891	-0.131229	0.00522533	0.150184	0.00221767	-0.130723	0.00362171
ENSMUSG00000031266	Gla	5.12474	5.29652	5.12353	5.37065	5.63252	5.72909	5.6215	5.82282	0.177252	0.0213334	-0.0111516	0.904299	0.243886	2.44932e-05	0.0992304	0.425582	-0.0101577	0.864326	0.192115	0.000674345	0.504664	5.61505e-22	-0.189831	0.0522398	0.26435	0.0014971	-0.0983854	0.13251	0.227001	1.75171e-05
ENSMUSG00000031119	Gpc4	6.26269	6.05949	6.11365	5.89438	6.72768	6.69258	6.72276	6.35105	-0.194976	0.0617187	-0.158795	0.00971296	-0.367518	4.15873e-09	-0.0367567	0.816547	-0.00791486	0.893315	-0.37746	6.56244e-15	0.466948	1.98478e-16	0.0353219	0.681216	-0.199566	0.000708394	0.0416352	0.474382	-0.345038	2.44473e-14
ENSMUSG00000024507	Hsd17b4	6.52485	6.34605	6.29225	6.24762	6.6091	6.50863	6.33673	6.34122	-0.171378	0.00475039	-0.243361	1.19475e-07	-0.276821	1.64137e-09	-0.102868	0.249622	-0.273683	8.99534e-11	-0.271481	4.04913e-08	0.0854864	0.0425224	-0.0722589	0.287101	-0.0249319	0.72135	-0.158734	0.0035289	0.027013	0.660545
ENSMUSG00000092074	Dynlt1a	3.49864	3.34524	3.27998	3.22545	2.52645	2.6218	2.38111	2.2373	-0.142306	0.357544	-0.228072	0.0708217	-0.269336	0.0614454	0.092558	0.854866	-0.138843	0.398611	-0.289262	0.0777196	-0.971791	5.25183e-15	-0.0859266	0.57066	-0.0324813	0.879707	-0.220809	0.201587	-0.126715	0.490497
ENSMUSG00000096255	Dynlt1b	5.02479	4.69411	4.47247	4.35351	4.48897	4.40071	4.11486	3.96335	-0.322577	0.000571702	-0.563947	1.74933e-14	-0.671388	6.94891e-21	-0.090706	0.708907	-0.377981	3.82585e-06	-0.529251	3.5594e-09	-0.533837	6.91213e-14	-0.240806	0.0132942	-0.0988879	0.317674	-0.274447	0.00365107	-0.127031	0.195572
ENSMUSG00000000579	Dynlt1c	2.43139	2.23251	1.96563	2.18487	1.7215	1.92191	1.33706	1.44722	-0.194784	0.337661	-0.473594	0.00116073	-0.248424	0.124341	0.216495	0.636948	-0.391661	0.185319	-0.267496	0.253124	-0.722079	7.91509e-06	-0.281169	0.146506	0.234366	0.231153	-0.591914	0.023511	0.149239	0.655614
ENSMUSG00000095677	Dynlt1f	5.62246	5.2917	5.04511	5.01963	4.87457	4.73263	4.51816	4.30808	-0.32297	9.01274e-06	-0.590241	4.93042e-17	-0.603109	2.09698e-22	-0.142344	0.485715	-0.36135	0.00010586	-0.572196	1.66019e-11	-0.744013	4.89541e-36	-0.266337	0.00557309	-0.00510453	0.968409	-0.206461	0.0719183	-0.185012	0.0644626
ENSMUSG00000027610	Gss	5.67414	5.64076	5.90139	6.11427	6.0077	6.03399	6.32922	6.43279	-0.0250886	0.797373	0.218351	0.000236544	0.44058	1.50418e-18	0.0262405	0.88965	0.320087	2.49317e-13	0.424788	7.84483e-19	0.334961	1.52821e-11	0.242643	0.000741606	0.230621	9.79165e-05	0.305735	9.78526e-09	0.129337	0.0095292
ENSMUSG00000004897	Hdgf	9.16288	8.98495	9.19763	8.97244	9.2853	9.22882	9.3002	9.06995	-0.170671	0.0136264	0.0232769	0.582985	-0.191155	1.71957e-07	-0.0572801	0.519576	0.0131927	0.753462	-0.216927	2.41167e-06	0.122677	0.000485137	0.193994	0.00242449	-0.205728	1.39023e-06	0.0825981	0.0705934	-0.205469	3.7528e-06
ENSMUSG00000027715	Ccna2	8.05206	7.92266	7.6776	7.93643	8.13017	8.10208	7.77222	8.02732	-0.12227	0.0422864	-0.386066	9.79139e-23	-0.115929	0.0072147	-0.0287612	0.823693	-0.359616	3.55812e-20	-0.103473	0.0341234	0.0780123	0.0489613	-0.26414	6.72614e-06	0.278737	9.88339e-09	-0.318672	7.84056e-15	0.280966	1.69776e-11
ENSMUSG00000021103	Mnat1	5.13908	5.07368	5.1249	4.93555	5.26113	5.17869	5.14711	5.01705	-0.0588093	0.563106	-0.0270408	0.722746	-0.205967	0.000993414	-0.0789241	0.573541	-0.11339	0.0691351	-0.239728	0.000384167	0.118927	0.0435818	0.0322785	0.734493	-0.170048	0.0228655	-0.0230649	0.789443	-0.101248	0.15679
ENSMUSG00000066878	Gm10184	0.870034	0.320693	0.202414	-1.43159	1.18181	0.99918	-0.043994	-0.341208	-0.52869	0.245189	-0.657566	0.210783	-2.27638	1.04149e-11	-0.183568	0.934037	-1.21259	0.00122346	-1.51937	0.0652975	0.299925	0.396363					-1.02017	0.0571281
ENSMUSG00000018362	Kpna2	8.51251	8.32108	8.60954	8.572	8.49895	8.42524	8.38122	8.54657	-0.184302	0.000944979	0.0857953	0.0306164	0.0587916	0.141291	-0.0743006	0.348735	-0.119388	0.00100176	0.0467774	0.345144	-0.0135852	0.743537	0.269761	2.24047e-06	-0.0183278	0.743443	-0.0330133	0.490681	0.1909	2.86419e-06
ENSMUSG00000038644	Pold1	7.00242	6.96976	6.3737	6.77691	7.09999	7.12749	6.77609	7.0494	-0.0249503	0.773564	-0.640133	4.68932e-46	-0.226809	1.00398e-07	0.0264962	0.833827	-0.325436	9.5515e-16	-0.0517169	0.321749	0.0986483	0.0151055	-0.615061	4.56809e-23	0.422216	2.16201e-17	-0.339844	5.55035e-14	0.298382	1.18315e-10
ENSMUSG00000031826	Usp10	6.36297	6.26927	6.89887	6.54211	6.22577	6.20878	6.49754	6.32982	-0.0862919	0.213695	0.524588	5.63693e-28	0.178815	7.59033e-05	-0.0153502	0.931927	0.27115	1.01647e-09	0.103441	0.0549993	-0.138214	0.00299216	0.610469	8.29815e-23	-0.337113	3.32658e-11	0.298135	2.4829e-10	-0.14305	0.00276718
ENSMUSG00000032294	Pkm	11.2631	11.2404	11.4038	11.3812	11.1816	11.0779	11.2471	11.2097	-0.0155956	0.867677	0.129338	0.000397851	0.117227	0.00178646	-0.104624	0.184195	0.0636828	0.0795513	0.0267855	0.596472	-0.0812669	0.0214946	0.144722	0.0218355	-0.0033998	0.956128	0.180399	0.000124089	-0.0122806	0.808089
ENSMUSG00000021774	Ube2e1	5.20891	5.25166	5.61667	5.31226	5.10722	5.08381	5.2679	5.04789	0.0491321	0.573843	0.396103	4.07161e-11	0.102783	0.0857095	-0.0213319	0.933146	0.160747	0.0136371	-0.0570139	0.466857	-0.102575	0.080564	0.3466	4.87907e-06	-0.284733	1.77434e-05	0.193881	0.011593	-0.193359	0.0074913
ENSMUSG00000027011	Ube2e3	6.0388	5.75083	5.82097	5.65382	5.98171	5.88684	5.90504	5.6488	-0.280849	4.66212e-05	-0.229768	8.02384e-06	-0.38668	3.01886e-14	-0.0944672	0.335584	-0.0786496	0.128476	-0.331616	3.64438e-09	-0.0569383	0.281395	0.0512778	0.484895	-0.148191	0.0109965	0.028203	0.667102	-0.228622	0.000114055
ENSMUSG00000021606	Ndufs6	4.92418	4.74231	4.66864	4.70854	4.75946	4.75557	4.71287	4.61886	-0.173685	0.0748776	-0.269559	0.000788074	-0.219027	0.00283568	-0.00228167	1	-0.0454049	0.606216	-0.140836	0.130291	-0.16847	0.0200826	-0.0940741	0.416908	0.059491	0.614032	-0.0314051	0.71648	-0.0709606	0.439672
ENSMUSG00000022323	Rida	3.91338	3.71905	3.51607	3.45992	3.4868	3.4564	3.2006	3.34527	-0.188408	0.0916691	-0.406477	5.58918e-06	-0.453611	2.44398e-06	-0.0345059	0.943159	-0.294922	0.00828335	-0.141407	0.310079	-0.41845	5.1671e-06	-0.218961	0.0487452	-0.0381282	0.809157	-0.248412	0.0222173	0.177708	0.177402
ENSMUSG00000027954	Efna1	4.40655	4.32004	4.35483	4.58262	4.88506	4.85626	5.13669	5.19718	-0.0787182	0.479362	-0.0640683	0.441907	0.174929	0.020154	-0.0293536	0.904062	0.24634	4.93711e-05	0.308497	4.97974e-06	0.48162	1.93081e-13	0.014924	0.891762	0.247781	0.00275542	0.288371	1.4773e-05	0.0862523	0.230826
ENSMUSG00000001300	Efnb2	7.38617	7.08192	7.69384	7.41811	6.5343	6.59571	6.75805	6.6754	-0.296958	8.956e-07	0.295546	1.15158e-10	0.030936	0.483724	0.0595844	0.583787	0.220532	9.25463e-06	0.139294	0.0075913	-0.85079	1.1776e-97	0.592527	2.06515e-19	-0.255899	2.80282e-07	0.17333	0.000435004	-0.056612	0.291854
ENSMUSG00000071337	Tia1	5.95361	6.11916	5.62289	5.67702	5.70102	5.80743	5.24062	5.39789	0.171737	0.0120219	-0.340021	1.97123e-09	-0.276538	5.50619e-08	0.103476	0.326603	-0.462343	1.51385e-18	-0.303392	9.08224e-08	-0.252077	1.29239e-07	-0.513301	1.54042e-12	0.0722169	0.333177	-0.553398	5.8427e-22	0.183434	0.00285841
ENSMUSG00000056758	Hmga2	7.48262	7.28457	8.80461	8.37371	8.02273	7.99035	9.25891	8.49078	-0.190877	0.017193	1.30991	4.33358e-141	0.889601	4.2297e-115	-0.032915	0.79729	1.23497	1.25273e-246	0.467374	5.92137e-23	0.539419	4.33936e-39	1.50068	5.74736e-93	-0.411392	3.97642e-16	1.27995	2.59637e-212	-0.742694	2.30418e-68
ENSMUSG00000037805	Rpl10a	8.78364	8.76779	8.77608	8.5053	8.59526	8.47204	8.52701	8.31011	-0.00862566	0.926422	-0.0183212	0.761466	-0.279502	2.79814e-15	-0.124023	0.452722	-0.0697211	0.237255	-0.286438	1.39252e-08	-0.18822	1.27613e-05	-0.00983426	0.90989	-0.252188	7.97816e-06	0.0660188	0.461277	-0.191805	7.0315e-05
ENSMUSG00000029705	Cux1	6.39647	6.50404	6.91351	6.79955	6.17185	6.19893	6.56244	6.45861	0.11441	0.105361	0.504801	4.68042e-32	0.401569	7.03837e-22	0.0281969	0.894865	0.389039	9.65792e-18	0.285331	7.35213e-08	-0.225709	8.39037e-07	0.390336	1.41958e-10	-0.0944241	0.0513335	0.37241	2.40775e-11	-0.0790251	0.144175
ENSMUSG00000000957	Mmp14	9.24696	9.07489	9.19409	9.05207	9.81383	9.78158	9.99802	9.88982	-0.16488	0.0251772	-0.0639519	0.145174	-0.195657	2.32073e-06	-0.0331689	0.796063	0.182228	3.98499e-06	0.0746586	0.142126	0.567381	1.02126e-44	0.10058	0.124056	-0.122731	0.00548079	0.22772	1.27951e-06	-0.0830451	0.0867561
ENSMUSG00000031352	Hccs	5.46384	5.32238	5.57514	5.38158	5.371	5.28142	5.4601	5.30413	-0.135522	0.157422	0.099821	0.0697627	-0.0839718	0.155957	-0.0910801	0.385806	0.0868164	0.121747	-0.0682323	0.300205	-0.0924375	0.0871012	0.234955	0.0050729	-0.17494	0.00485	0.190122	0.000738503	-0.13051	0.0306737
ENSMUSG00000015522	Arnt	6.81064	6.85098	6.54909	6.64695	6.81942	6.75266	6.54655	6.67681	0.0472316	0.534542	-0.271522	1.85328e-09	-0.164835	0.00013197	-0.0688214	0.519203	-0.27531	1.31082e-09	-0.144656	0.00218094	0.0101293	0.844654	-0.319829	2.7644e-07	0.115627	0.0285515	-0.194065	0.000671201	0.155133	0.0027721
ENSMUSG00000017781	Pitpna	7.65075	7.49182	8.14517	8.0291	7.84403	7.80102	8.2789	8.16931	-0.151833	0.0056911	0.482772	6.74334e-36	0.377627	1.14588e-26	-0.0435898	0.659368	0.432808	5.01115e-31	0.324204	1.02166e-15	0.193516	5.38854e-08	0.634369	4.41605e-31	-0.0964519	0.0357776	0.488717	1.13121e-29	-0.0841061	0.059136
ENSMUSG00000050017	Pitpnb	7.23775	7.26018	7.58234	7.33746	7.0266	7.01407	7.28611	7.10254	0.0292389	0.728626	0.33246	1.68153e-14	0.0985934	0.015592	-0.0137431	0.938046	0.257324	7.89514e-11	0.0733285	0.123903	-0.209655	6.69319e-08	0.303195	1.53792e-06	-0.225137	1.52374e-06	0.283305	2.40653e-10	-0.159483	0.000291277
ENSMUSG00000047187	Rab2a	7.53592	7.38225	7.66792	7.50091	7.51691	7.43613	7.6189	7.4993	-0.14677	0.00912346	0.120522	0.00233703	-0.0360084	0.39919	-0.0812111	0.287463	0.0996533	0.00913197	-0.018653	0.725097	-0.0187552	0.654512	0.266967	1.4595e-06	-0.147758	0.000668079	0.193247	1.803e-05	-0.0938564	0.0365312
ENSMUSG00000030057	Cnbp	8.30881	8.31632	9.01498	8.6853	8.17325	8.19114	8.64243	8.45058	0.0143711	0.864355	0.694713	1.35695e-71	0.375295	1.64013e-25	0.0171117	0.933146	0.467209	2.68525e-32	0.275655	1.39252e-08	-0.135305	0.000811425	0.679925	6.71987e-35	-0.310648	2.10868e-14	0.462115	8.5781e-21	-0.166906	0.000259287
ENSMUSG00000030541	Idh2	7.45485	7.42335	7.32123	7.24338	7.58874	7.59137	7.5706	7.41224	-0.0239325	0.790808	-0.144317	0.00115798	-0.21171	8.18801e-07	0.001273	1	-0.0214516	0.676614	-0.178313	0.000118173	0.135468	0.00117554	-0.120575	0.067684	-0.0586999	0.295554	-0.0103195	0.858672	-0.132374	0.0034318
ENSMUSG00000029014	Dnajc2	6.15828	6.1863	6.66832	6.57162	5.90114	5.87093	6.21451	6.24397	0.0344812	0.752018	0.497689	1.3517e-18	0.413443	1.83149e-16	-0.0308434	0.83684	0.313393	2.92676e-12	0.344121	2.70522e-11	-0.257558	3.11633e-08	0.463046	4.17762e-09	-0.0759673	0.269998	0.355996	2.11524e-12	0.0556956	0.356201
ENSMUSG00000028832	Stmn1	8.33628	8.30169	8.16467	8.08515	8.31478	8.37485	8.24144	8.12197	-0.027352	0.733847	-0.182302	0.000196282	-0.252152	5.0174e-11	0.0589443	0.606964	-0.0756914	0.0695773	-0.194683	1.03312e-05	-0.0205907	0.662143	-0.155321	0.0173335	-0.0608884	0.287094	-0.122336	0.0115996	-0.0944238	0.0221708
ENSMUSG00000029675	Eln	3.31276	3.61784	3.15378	2.94216	4.66462	5.28326	5.15802	5.08615	0.314889	0.00748094	-0.163085	0.158999	-0.366154	0.00885258	0.611622	1.24918e-09	0.484589	3.78019e-08	0.414302	4.33674e-05	1.3592	5.94847e-41	-0.478475	3.55747e-05	-0.191895	0.274013	-0.114811	0.0765279	-0.0469381	0.611374	1.66027	9.31359e-105
ENSMUSG00000003813	Rad23a	6.63531	6.5721	6.47961	6.48124	6.66952	6.73306	6.76734	6.68218	-0.0557222	0.456919	-0.167211	0.00018653	-0.153797	0.00957247	0.0618333	0.494713	0.0950729	0.0276853	0.0100175	0.866506	0.0354167	0.45698	-0.111522	0.0829511	0.0218228	0.801198	0.045596	0.333558	-0.0606274	0.216209
ENSMUSG00000028426	Rad23b	8.42483	8.23095	8.6055	8.52665	8.32855	8.28754	8.55513	8.47803	-0.186776	0.000416632	0.168986	3.80653e-05	0.101	0.00674706	-0.041835	0.705906	0.225329	2.23716e-09	0.148389	0.000517385	-0.0964025	0.00862865	0.355544	4.19169e-10	-0.0592971	0.242089	0.279272	1.36172e-10	-0.0523436	0.251174
ENSMUSG00000028954	Nub1	6.87032	6.985	6.91087	6.90383	6.77914	6.7517	6.74872	6.73939	0.121679	0.0845925	0.0295065	0.518914	0.0331521	0.487506	-0.0295882	0.824848	-0.0339099	0.4795	-0.0427291	0.48199	-0.0890401	0.0344782	-0.0926447	0.165023	0.0124023	0.838326	0.00820213	0.882711	0.0151834	0.801298
ENSMUSG00000010517	Faf1	6.42357	6.52027	6.46652	6.18515	6.58426	6.60425	6.57153	6.29624	0.103548	0.159243	0.0317529	0.547856	-0.238279	2.88676e-07	0.0189691	0.91083	-0.0147059	0.777762	-0.289574	5.06591e-10	0.162678	0.00025145	-0.0724283	0.306388	-0.261349	4.71201e-07	-0.0214163	0.707498	-0.250361	7.86006e-08
ENSMUSG00000005958	Ephb3	6.0347	5.83905	5.01067	5.80058	6.08074	6.05445	5.50025	5.88196	-0.187481	0.00866689	-1.03493	1.24655e-75	-0.234808	4.30343e-06	-0.0278464	0.864629	-0.583111	1.74782e-32	-0.202515	0.000139078	0.0491027	0.383995	-0.847538	3.93962e-33	0.80889	2.26357e-41	-0.542889	5.16813e-25	0.405017	1.26893e-14
ENSMUSG00000029710	Ephb4	6.76524	6.62819	6.60373	6.61853	6.85087	6.78228	6.5842	6.74111	-0.130003	0.0363566	-0.172279	5.34664e-05	-0.147652	0.000648398	-0.070867	0.491347	-0.269751	3.37333e-08	-0.112787	0.0328616	0.0883077	0.0670358	-0.0430166	0.515096	0.0334995	0.552665	-0.186431	0.000136791	0.181403	0.000134876
ENSMUSG00000028664	Ephb2	5.53789	5.39094	5.43235	5.34144	6.66951	6.3983	6.43527	6.54598	-0.138143	0.122243	-0.11452	0.0559258	-0.196652	0.000543528	-0.271049	3.84489e-08	-0.2351	9.95237e-10	-0.126363	0.0117797	1.13245	1.56182e-153	0.022765	0.809237	-0.0733746	0.317674	0.0479386	0.34934	0.133592	0.00725091	1.00287	1.58011e-46
ENSMUSG00000030603	Psmc4	6.76473	6.52182	6.69011	6.83697	6.82317	6.76443	6.94693	6.95365	-0.235303	0.000107384	-0.0858963	0.0534778	0.0724305	0.158048	-0.0589095	0.636344	0.123919	0.00404608	0.130474	0.00651572	0.0574241	0.177734	0.149271	0.0177801	0.166919	0.00198645	0.194137	0.000431227	0.0312668	0.560959
ENSMUSG00000021003	Galc	5.31254	5.33314	5.16121	5.31194	5.9337	5.93178	5.88466	5.85427	0.0275269	0.774573	-0.161901	0.00602451	-0.00243282	0.988911	-0.00367173	0.995602	-0.0516308	0.39374	-0.0797278	0.150189	0.621467	9.59054e-40	-0.189881	0.00840057	0.168295	0.00997803	-0.0357022	0.609724	-0.0040112	0.961188
ENSMUSG00000022407	Adsl	6.29249	6.2131	6.3528	6.49036	5.97467	5.99834	6.08161	6.20467	-0.0726063	0.337661	0.0487134	0.365502	0.196161	1.48893e-05	0.0228319	0.879584	0.107321	0.0421359	0.23097	1.64182e-05	-0.318167	1.91036e-13	0.121055	0.0768762	0.156393	0.00376645	0.0963761	0.0960707	0.148351	0.0117088
ENSMUSG00000032097	Ddx6	8.07601	7.88607	8.22912	8.20561	8.10406	8.10325	8.16397	8.20687	-0.183128	0.00412893	0.141568	0.000464409	0.128606	0.000446542	-0.00161517	1	0.058122	0.132253	0.101168	0.0258402	0.0282567	0.47225	0.323911	3.51925e-07	-0.0041906	0.946584	0.0719469	0.140328	0.0676221	0.145763
ENSMUSG00000002844	Adprh	6.08839	5.94269	5.70826	5.87266	5.96626	5.92859	5.69699	5.7267	-0.137821	0.0560839	-0.389914	9.28141e-15	-0.216659	1.70446e-05	-0.0368757	0.805998	-0.271245	1.2348e-06	-0.241217	1.57991e-05	-0.122069	0.011075	-0.252616	0.000207238	0.182331	0.00273421	-0.222125	0.000289651	0.0547594	0.437437
ENSMUSG00000060572	Mfap2	4.9869	4.77566	4.44427	4.4418	4.52419	4.82299	4.56727	4.43724	-0.202134	0.0327673	-0.554693	5.68207e-12	-0.545818	7.72514e-17	0.294252	0.0170234	0.0338156	0.721326	-0.0911009	0.457187	-0.455202	9.53506e-10	-0.351039	0.00122953	0.0174757	0.902276	-0.249201	0.00106172	-0.100802	0.298135
ENSMUSG00000024597	Slc12a2	5.94013	6.04784	6.48668	6.05344	5.81381	5.82025	6.31647	6.0332	0.113743	0.149507	0.535322	1.13521e-28	0.112108	0.024822	0.00629624	0.986232	0.502823	2.5353e-22	0.22017	2.34197e-05	-0.128417	0.00851516	0.420806	8.64812e-10	-0.414362	9.56471e-16	0.508574	2.42907e-18	-0.258609	2.17872e-06
ENSMUSG00000017754	Pltp	5.5803	6.07111	5.97283	5.80285	6.60461	6.89971	6.94976	6.7786	0.498964	1.69652e-13	0.382354	3.67831e-13	0.22148	0.000128195	0.292043	0.000130456	0.341089	1.77106e-10	0.171432	0.0092843	1.02775	8.71639e-70	-0.11718	0.0818767	-0.151874	0.0122326	0.0623712	0.220912	-0.14523	0.00415519	0.824536	2.17958e-40
ENSMUSG00000022436	Sh3bp1	6.36606	6.12797	6.19859	5.99991	6.25001	6.21246	6.18692	6.01661	-0.229942	0.00669651	-0.178498	0.000183133	-0.36681	3.68259e-14	-0.0408575	0.790378	-0.0670318	0.198402	-0.235862	9.57835e-06	-0.113713	0.0196021	0.0513363	0.537289	-0.179531	0.00096542	-0.0133219	0.828987	-0.144442	0.00605392
ENSMUSG00000003037	Rab8a	6.29436	6.17371	6.37044	6.3028	6.40676	6.37941	6.43807	6.38197	-0.11312	0.104042	0.0645407	0.201941	0.00713782	0.908229	-0.027976	0.873674	0.0269401	0.584402	-0.02691	0.665265	0.114467	0.0125412	0.177822	0.00720328	-0.0486987	0.45258	0.0678245	0.248591	-0.0293738	0.594725
ENSMUSG00000039197	Adk	6.4058	6.32065	6.32034	6.05407	6.64305	6.58564	6.5849	6.30461	-0.0783364	0.280724	-0.0977639	0.0434881	-0.352093	1.38326e-14	-0.0595945	0.56405	-0.0615672	0.246723	-0.340124	4.04341e-11	0.238866	3.17156e-08	-0.0194009	0.79774	-0.245816	3.61741e-06	0.0101274	0.869191	-0.253997	1.75573e-06
ENSMUSG00000073802	Cdkn2b	6.51645	6.44788	5.90016	6.03899	5.98863	5.86405	6.06483	5.88039	-0.0609507	0.419785	-0.627369	9.14334e-28	-0.478488	3.78724e-25	-0.126671	0.0833514	0.0726385	0.13314	-0.110255	0.0570019	-0.526296	2.74088e-34	-0.566403	2.20928e-15	0.157708	0.0223953	0.21163	2.28664e-05	-0.158657	0.00453372
ENSMUSG00000031673	Cdh11	6.85991	6.53059	6.6867	6.83747	5.04392	5.2272	5.05663	5.11132	-0.322317	1.17622e-06	-0.183394	0.000172804	-0.0220853	0.709812	0.178299	0.237738	0.00584516	0.944954	0.0617238	0.5289	-1.80985	1.41734e-169	0.137851	0.0311478	0.170306	0.00101221	-0.159961	0.0237929	0.081833	0.279099	-1.30722	1.63581e-90
ENSMUSG00000029103	Lrpap1	5.69048	5.71523	5.74573	5.64587	6.21499	6.30763	6.31342	6.25801	0.0329996	0.734315	0.0446784	0.420684	-0.0467425	0.471173	0.0898602	0.392699	0.093906	0.0832976	0.0413503	0.619889	0.528128	3.62545e-24	0.0113676	0.888616	-0.0822002	0.237034	0.016513	0.770022	-0.0287396	0.691701
ENSMUSG00000029502	Golga3	6.59938	6.62988	6.60072	6.64592	6.49957	6.43197	6.30584	6.51414	0.0372655	0.642784	-0.010376	0.84678	0.0456666	0.342764	-0.068211	0.424537	-0.195637	1.8432e-06	0.0123452	0.842417	-0.0999118	0.019175	-0.0480226	0.485632	0.0647673	0.225882	-0.115203	0.0135165	0.232542	1.39198e-06
ENSMUSG00000007656	Arpp19	6.95112	6.81592	7.15973	7.10766	6.8663	6.77998	7.04438	6.97725	-0.128642	0.0472559	0.196662	5.11187e-06	0.154583	0.000567226	-0.0864493	0.335837	0.177375	1.88863e-05	0.111314	0.0374264	-0.0856945	0.0508878	0.325099	1.86665e-08	-0.0333443	0.55833	0.275642	2.52219e-08	-0.0412498	0.471238
ENSMUSG00000040888	Gfer	5.37817	5.48317	5.41798	5.5276	5.20747	5.38362	5.30255	5.3492	0.1131	0.196502	0.0304091	0.677178	0.150153	0.0184039	0.174256	0.0746307	0.0939029	0.123829	0.141139	0.0492231	-0.168615	0.00344783	-0.0831429	0.311401	0.128333	0.0776386	-0.0683694	0.348972	0.0718988	0.343649
ENSMUSG00000060923	Acyp2	1.76936	1.45531	1.40723	1.21059	1.40129	1.3471	1.30843	0.848725	-0.296022	0.264834	-0.379763	0.0839589	-0.54572	0.0101964	-0.0582417	0.958298	-0.103465	0.714999	-0.563399	0.0282404	-0.363686	0.0781644	-0.0802378	0.820829	-0.160637	0.602711	-0.0333719	0.934451	-0.435122	0.0947278
ENSMUSG00000008822	Acyp1	2.71605	2.53531	2.2504	2.33965	2.74381	2.99637	2.66008	2.66691	-0.167258	0.3656	-0.474571	0.000937779	-0.374455	0.0103634	0.245501	0.242299	-0.080491	0.604015	-0.0882285	0.63341	0.0338221	0.851685	-0.306492	0.0842307	0.108485	0.608722	-0.315212	0.0240433	0.0181761	0.917612
ENSMUSG00000028443	Nudt2	3.88873	3.89632	3.75692	3.6764	3.63309	3.68398	3.54403	3.35419	0.0136443	0.932938	-0.14509	0.114887	-0.217522	0.0339607	0.047588	0.868066	-0.0957536	0.386433	-0.284538	0.0186743	-0.254149	0.00394833	-0.158613	0.12284	-0.0639539	0.633864	-0.130928	0.223213	-0.165475	0.202782
ENSMUSG00000031176	Dynlt3	5.68105	5.72272	5.78207	5.69484	5.7239	5.71496	5.73944	5.64786	0.0482118	0.584308	0.0907796	0.135759	0.0112205	0.871636	-0.0106725	0.969698	0.00995757	0.873295	-0.0773984	0.258549	0.0453584	0.458892	0.0419696	0.606732	-0.0702974	0.356246	0.0330746	0.623858	-0.0630806	0.358181
ENSMUSG00000028755	Cda	4.04853	3.92239	3.54779	3.71433	4.25261	4.23075	3.72318	3.944	-0.116384	0.314277	-0.509975	5.12121e-09	-0.33224	0.000230552	-0.020683	0.944103	-0.527439	2.3344e-11	-0.306563	0.000559124	0.205105	0.00889366	-0.3938	9.02975e-05	0.186415	0.0896274	-0.494469	1.15696e-09	0.245725	0.0140207
ENSMUSG00000062248	Cks2	5.78776	5.42433	5.62833	5.62674	5.96689	5.95553	5.72441	5.88833	-0.356142	2.31637e-07	-0.170847	0.00266404	-0.160526	0.0153316	-0.0124441	0.962757	-0.245566	3.22037e-06	-0.079818	0.189121	0.178998	0.000561015	0.185254	0.0149142	0.0185113	0.856164	-0.220907	5.96156e-05	0.190444	0.000322065
ENSMUSG00000036751	Cox6b1	6.15328	5.89045	5.95794	6.03197	6.14238	6.12385	6.18596	6.04503	-0.254516	0.00106475	-0.205501	0.000472172	-0.121788	0.0162081	-0.0191822	0.931693	0.0405003	0.513811	-0.0979563	0.108651	-0.00999878	0.865564	0.0489352	0.597893	0.0924799	0.198626	0.0716816	0.254698	-0.113491	0.0483933
ENSMUSG00000046516	Cox17	4.70794	4.62417	4.672	4.58308	4.54052	4.65908	4.7208	4.5638	-0.0764031	0.469809	-0.0455476	0.591805	-0.127024	0.108023	0.118168	0.416849	0.181742	0.0470346	0.0243716	0.813715	-0.168182	0.0108074	0.0300778	0.803595	-0.0721206	0.526505	0.0753948	0.471443	-0.133707	0.154659
ENSMUSG00000024646	Cyb5a	4.86156	4.58468	4.4201	4.47439	4.99355	5.07098	4.72291	4.66519	-0.26816	0.000608673	-0.449054	5.69759e-09	-0.387676	4.08607e-09	0.0746621	0.629648	-0.274563	3.54519e-05	-0.330501	6.45847e-06	0.134151	0.0367024	-0.181284	0.0754773	0.0704023	0.513099	-0.3368	7.02661e-07	-0.0315971	0.732165
ENSMUSG00000038429	Usp5	7.83095	7.63305	7.75359	7.7687	7.8361	7.72261	7.73142	7.73669	-0.190759	0.000565502	-0.0887637	0.0277742	-0.0626086	0.134227	-0.113854	0.103873	-0.105965	0.00769583	-0.0999787	0.0347425	0.0051483	0.911356	0.101558	0.0893399	0.0348384	0.519446	0.0199798	0.694903	0.0306961	0.538693
ENSMUSG00000025393	Atp5b	10.4346	10.3274	10.4258	10.3218	10.2762	10.2505	10.3178	10.2222	-0.100107	0.0805227	-0.0200106	0.63653	-0.113559	0.006253	-0.0266262	0.868451	0.0398631	0.377448	-0.0554099	0.292613	-0.158183	1.34704e-05	0.0797138	0.180008	-0.0849154	0.092294	0.0784248	0.144918	-0.0705097	0.138961
ENSMUSG00000003812	Dnase2a	5.2053	5.36222	5.2349	5.3443	5.33368	5.42857	5.36088	5.50065	0.165221	0.037854	0.020081	0.804617	0.139182	0.0269747	0.094101	0.426258	0.0234972	0.727937	0.166728	0.00759409	0.1301	0.0357871	-0.145494	0.0676081	0.127655	0.0772879	-0.0583318	0.403978	0.167828	0.00753768
ENSMUSG00000030970	Ctbp2	5.65586	5.51808	6.06726	5.71325	5.8788	5.72299	6.18745	5.95761	-0.130438	0.0738577	0.401392	5.30758e-16	0.058527	0.347691	-0.158477	0.0384928	0.3055	1.96075e-11	0.0794936	0.201259	0.223952	1.52131e-06	0.531066	1.95972e-16	-0.334052	9.40262e-09	0.47641	3.19927e-19	-0.201903	0.000272797
ENSMUSG00000044080	S100a1	3.35994	3.06622	2.93359	3.15998	3.74172	3.68793	3.75384	3.53955	-0.282982	0.0283023	-0.439017	9.60549e-05	-0.199177	0.0845514	-0.057793	0.871977	0.0102401	0.950626	-0.203627	0.109444	0.387556	0.000195035	-0.154266	0.331454	0.24782	0.0949862	0.0806392	0.493651	-0.189329	0.101582
ENSMUSG00000030417	Pdcd5	5.52008	5.16833	5.30272	5.27206	5.74845	5.62538	5.72442	5.52126	-0.343601	1.05289e-05	-0.230521	5.0213e-05	-0.249578	3.77401e-05	-0.121282	0.235205	-0.0218971	0.728185	-0.226168	0.000784609	0.224615	6.06842e-05	0.114023	0.16266	-0.0106423	0.905189	0.111632	0.0473253	-0.179363	0.00412652
ENSMUSG00000032086	Bace1	6.52819	6.32038	6.3031	6.48662	6.62927	6.64704	6.61967	6.66514	-0.200405	0.00651164	-0.235244	1.46881e-06	-0.0412939	0.479364	0.0171661	0.915813	-0.0106673	0.8206	0.0342843	0.521824	0.101235	0.0215679	-0.0358108	0.654807	0.20282	0.000594394	-0.0157931	0.775949	0.0696224	0.152998
ENSMUSG00000118125	Gm50387	4.21707	3.96121	4.83077	4.66099	3.91386	3.61291	3.98928	4.59638	-0.246436	0.0822269	0.602365	4.61573e-09	0.443745	5.68737e-07	-0.295095	0.0916298	0.0828367	0.609435	0.68692	1.57477e-08	-0.308644	0.00902459	0.848683	4.77844e-15	-0.150415	0.124102	0.393641	0.000568687	0.626948	4.37479e-08
ENSMUSG00000079478	Znrd2	4.35901	3.8025	4.45639	4.43291	3.82808	3.83274	4.04623	3.87284	-0.546993	6.51412e-06	0.0837145	0.323937	0.073616	0.444248	0.00427228	1	0.213045	0.0903809	0.0415141	0.789164	-0.533134	1.45173e-08	0.631631	6.94516e-09	-0.00155798	0.991939	0.219115	0.0386858	-0.146125	0.245158
ENSMUSG00000030795	Fus	8.54622	8.34791	8.6773	8.57707	8.61416	8.41097	8.82152	8.65867	-0.191251	0.000321618	0.119364	0.00533517	0.0300372	0.559643	-0.203987	9.98527e-05	0.205758	2.70044e-09	0.0433643	0.377477	0.0679058	0.0660325	0.310353	8.12456e-08	-0.0807489	0.162285	0.421884	2.91604e-25	-0.137747	0.000753476
ENSMUSG00000017264	Exosc10	7.00925	7.02898	7.19611	7.06102	7.08318	7.09286	7.19522	7.10351	0.0270346	0.727462	0.174585	0.000127869	0.0511941	0.268436	0.00857367	0.963512	0.110683	0.0118668	0.0180137	0.742938	0.0749802	0.0656971	0.147776	0.0193449	-0.114884	0.0321277	0.114281	0.0195445	-0.0680318	0.18339
ENSMUSG00000022867	Usp25	5.92649	5.9559	5.94732	6.01913	5.69474	5.75929	5.53781	5.62816	0.0361318	0.715442	0.00826878	0.887952	0.0910407	0.0766664	0.0618551	0.643659	-0.157413	0.0171814	-0.0711066	0.329109	-0.22955	9.67039e-06	-0.0280469	0.747556	0.0915616	0.143926	-0.206799	0.000888853	0.110643	0.0994654
ENSMUSG00000003458	Ncstn	7.28567	7.30175	7.3568	7.22252	7.46646	7.45122	7.54697	7.42683	0.0234708	0.774422	0.0593704	0.175587	-0.063246	0.174985	-0.015688	0.913317	0.0795595	0.0453296	-0.0407276	0.398598	0.181035	5.14479e-07	0.0361107	0.589272	-0.114164	0.0305656	0.107246	0.0189459	-0.0956233	0.0335343
ENSMUSG00000021114	Atp6v1d	6.12233	6.41761	6.25982	5.93663	6.45174	6.56939	6.57721	6.35629	0.301745	8.20111e-07	0.125771	0.0107094	-0.188039	0.000155802	0.116427	0.0703175	0.12257	0.00222345	-0.0982302	0.052756	0.329917	5.6655e-15	-0.176256	0.00557414	-0.304881	1.11476e-08	0.018539	0.717649	-0.196487	2.72475e-05
ENSMUSG00000029616	Erp29	7.03936	6.84459	6.92653	6.97323	7.0188	6.95364	7.04742	6.9197	-0.187053	0.0108852	-0.123266	0.00730799	-0.0671746	0.157349	-0.0661287	0.534216	0.0257735	0.585084	-0.101318	0.0412106	-0.0188867	0.706139	0.063445	0.369395	0.0649847	0.211682	0.104165	0.0313961	-0.102615	0.0213641
ENSMUSG00000055762	Eef1d	7.52132	7.40262	7.76072	7.71756	7.21103	7.23291	7.37954	7.36822	-0.111352	0.0908158	0.228136	2.52191e-09	0.195605	1.77377e-07	0.0214551	0.927296	0.166848	0.00105618	0.15552	0.0064764	-0.310581	1.70181e-13	0.339145	7.17652e-09	-0.0238053	0.652411	0.157168	0.00943205	0.0133914	0.834764
ENSMUSG00000054808	Actn4	9.3474	9.19503	9.67215	9.5968	9.96233	9.92985	10.3149	10.214	-0.145209	0.0247634	0.31306	5.29749e-13	0.248606	5.33713e-11	-0.0333471	0.777035	0.350657	5.05606e-23	0.250376	3.10243e-09	0.615182	1.12271e-71	0.458146	5.91809e-13	-0.055812	0.32308	0.396289	1.74084e-21	-0.0757177	0.0830787
ENSMUSG00000030512	Snrpa1	5.72543	5.40069	5.8099	5.78345	5.924	5.79056	6.07593	6.0185	-0.316988	4.32853e-06	0.0729245	0.279087	0.0578597	0.328377	-0.133325	0.137724	0.150509	0.00222799	0.0943366	0.0921008	0.197	6.46334e-05	0.389987	6.31806e-07	-0.00662768	0.946584	0.295792	6.28283e-08	-0.0315681	0.59925
ENSMUSG00000024889	Rce1	5.11855	5.0455	5.1654	5.16712	4.85768	4.79247	4.93426	4.92631	-0.0642488	0.550088	0.0372965	0.637687	0.0471758	0.49876	-0.0618231	0.739834	0.0772033	0.328123	0.0695327	0.432977	-0.263926	5.76784e-05	0.101571	0.293535	0.0188032	0.843817	0.150184	0.0245649	0.016882	0.850217
ENSMUSG00000034205	Loxl2	8.0933	7.63683	7.97636	7.97299	6.51914	6.38187	6.75764	6.76637	-0.449164	5.7007e-15	-0.128081	0.00201158	-0.121151	0.00259538	-0.138972	0.0589807	0.235074	3.18092e-07	0.245582	1.28116e-07	-1.57235	0	0.320611	3.44912e-08	0.0158363	0.7768	0.386612	4.37579e-13	0.0348378	0.568307	-1.2584	1.91508e-96
ENSMUSG00000058258	Idi1	8.16802	8.45763	8.67336	7.97515	7.9859	7.91915	8.53406	8.08389	0.296626	8.50983e-09	0.494402	1.59887e-21	-0.193488	1.92033e-07	-0.0681708	0.524656	0.54582	1.26914e-37	0.0967204	0.0761008	-0.181471	7.18191e-06	0.197322	0.00515401	-0.679294	1.65118e-35	0.626388	7.00939e-45	-0.424526	3.02721e-22
ENSMUSG00000028885	Smpdl3b	4.73001	4.5609	4.63326	4.6765	4.25769	4.25382	4.0158	4.0021	-0.162663	0.0597007	-0.10429	0.164081	-0.0530296	0.489088	-0.000601982	1	-0.235741	0.00767717	-0.251239	0.00516089	-0.476645	7.35462e-12	0.0566334	0.593978	0.0599617	0.528376	-0.222229	0.00872842	0.00824082	0.946501
ENSMUSG00000034994	Eef2	11.7811	11.9579	12.0213	11.7959	11.5487	11.5937	11.6288	11.5391	0.183884	0.000596145	0.228733	1.55632e-09	0.0138572	0.725939	0.0440485	0.693271	0.0782528	0.0333334	-0.0109876	0.845706	-0.232134	2.49307e-12	0.0445837	0.485632	-0.206093	1.02299e-06	0.04635	0.353252	-0.0645844	0.146109
ENSMUSG00000038084	Opa1	6.46738	6.62688	6.45046	6.3048	6.32997	6.44923	6.16265	6.25036	0.165927	0.00935855	-0.0296111	0.582057	-0.163626	0.00128841	0.118646	0.116824	-0.168824	0.00130452	-0.0803089	0.131198	-0.138841	0.00159112	-0.19551	0.00214614	-0.125464	0.0355599	-0.275092	1.1279e-06	0.112776	0.058238
ENSMUSG00000039515	Ptpa	7.6238	7.44854	7.55883	7.53749	7.61366	7.58689	7.56576	7.48633	-0.167803	0.00669085	-0.075797	0.0837775	-0.0870441	0.0352693	-0.0274292	0.85487	-0.0489911	0.297992	-0.128504	0.0098173	-0.010559	0.833655	0.0917456	0.156065	-0.00247064	0.974735	-0.00954548	0.858455	-0.0548539	0.257632
ENSMUSG00000030374	Strn4	6.82442	6.84205	6.83767	6.54729	7.00332	7.01908	7.00585	6.81929	0.0252603	0.772454	0.00266199	0.970314	-0.276762	1.53515e-09	0.0143858	0.922027	0.00146394	0.988981	-0.185058	2.02839e-05	0.179417	5.11464e-06	-0.0230872	0.744315	-0.270637	1.17356e-07	-0.000889152	0.983354	-0.161795	0.000268331
ENSMUSG00000032366	Tpm1	10.1939	9.65574	10.2853	10.2849	10.4045	10.1966	10.6974	10.6048	-0.53102	7.4349e-24	0.0799554	0.0464255	0.0902698	0.0229097	-0.20872	6.3131e-05	0.291026	5.61689e-17	0.199078	6.0816e-06	0.210867	1.00753e-09	0.610667	3.45002e-26	0.0190575	0.745794	0.511978	6.40348e-36	-0.0673229	0.136896
ENSMUSG00000028464	Tpm2	7.86023	7.69928	7.99674	7.99705	8.73832	8.73455	8.94119	8.85314	-0.153582	0.0110607	0.125279	0.00143152	0.136384	0.00105329	-0.00451675	0.989825	0.201545	4.00819e-07	0.113995	0.0297854	0.877847	1.71289e-122	0.278625	1.16434e-06	0.0197991	0.739352	0.218126	3.63331e-06	-0.0627932	0.196482	1.03187	1.89214e-63
ENSMUSG00000033955	Tnks1bp1	8.01772	7.90599	8.60723	8.09496	8.19682	8.08676	8.7616	8.39134	-0.10455	0.0812754	0.578045	4.02728e-53	0.0767768	0.0601785	-0.111109	0.096198	0.563027	1.35367e-56	0.192888	8.92966e-06	0.179688	4.98051e-07	0.682293	9.17423e-35	-0.492655	1.09215e-30	0.68636	5.91673e-60	-0.345531	1.1848e-17
ENSMUSG00000009112	Bcl2l13	6.44353	6.41532	6.44328	6.49532	6.37227	6.33709	6.32554	6.41437	-0.0215928	0.805957	-0.0125162	0.822379	0.0510038	0.307384	-0.03616	0.799414	-0.0509458	0.297135	0.038202	0.488122	-0.0690984	0.1275	0.00895518	0.908887	0.0721099	0.203495	-0.00208499	0.990974	0.113357	0.0203074
ENSMUSG00000027472	Pdrg1	5.17265	5.34706	6.04517	5.82732	5.21839	5.23688	6.05271	5.87071	0.181665	0.0599848	0.86011	3.24042e-63	0.652137	3.8205e-32	0.0156792	0.95691	0.830773	9.45846e-51	0.65095	8.54249e-32	0.0457586	0.49064	0.679116	9.85831e-19	-0.199249	0.000947137	0.827778	7.24577e-45	-0.154986	0.00443566
ENSMUSG00000039849	Pcif1	5.54235	5.55891	5.25839	5.16201	5.5823	5.57632	5.29998	5.32827	0.0240998	0.804512	-0.292592	8.49081e-07	-0.379022	6.42245e-11	-0.00293361	0.991601	-0.281189	2.93321e-06	-0.254187	1.76458e-05	0.0379566	0.509185	-0.317595	1.57793e-05	-0.0776991	0.34609	-0.266172	0.000110297	0.0511666	0.48678
ENSMUSG00000012017	Scarf2	7.82859	7.6621	7.68685	7.55537	7.74448	7.75648	7.8211	7.51022	-0.15924	0.116109	-0.152715	0.00164611	-0.273931	3.19805e-09	0.0115778	0.961603	0.0754636	0.145304	-0.234867	5.47672e-05	-0.0841787	0.138023	0.00582439	0.951112	-0.112215	0.0129023	0.0761235	0.0931212	-0.285463	1.4637e-09
ENSMUSG00000040034	Nup43	4.8719	4.80875	4.93789	4.91315	4.59866	4.45816	4.4562	4.57736	-0.0586545	0.649065	0.053753	0.455199	0.0411784	0.616102	-0.137282	0.481793	-0.140335	0.0874597	-0.0173371	0.855376	-0.278577	0.000115959	0.111947	0.265429	-0.0040557	0.972308	0.00700125	0.951746	0.147715	0.0592189
ENSMUSG00000048486	Fitm2	4.40318	4.33414	4.4782	4.51144	4.66018	4.63167	4.66852	4.75821	-0.0610786	0.615825	0.0617557	0.440297	0.104918	0.211408	-0.0264115	0.91821	0.00964043	0.934238	0.094699	0.23521	0.25875	7.2234e-05	0.123614	0.223607	0.05196	0.63921	0.0476639	0.617404	0.110025	0.173797
ENSMUSG00000022159	Rab2b	4.03572	4.15946	3.94185	3.93728	4.00909	4.12526	4.0384	3.95232	0.132688	0.245189	-0.106536	0.283365	-0.0972413	0.330823	0.114541	0.558953	0.0261295	0.816702	-0.0595522	0.617533	-0.0234349	0.826824	-0.239151	0.0179735	0.0178783	0.91043	-0.076166	0.403847	-0.0612488	0.547896
ENSMUSG00000021282	Eif5	8.31329	8.62953	8.74282	8.43381	8.52515	8.57525	8.74369	8.60636	0.323137	2.262e-06	0.41769	1.53709e-18	0.119464	0.00139031	0.0493521	0.642765	0.216976	1.87575e-08	0.0804706	0.0966849	0.211572	2.64842e-08	0.0940643	0.230247	-0.28942	3.34442e-09	0.17987	5.11969e-05	-0.111888	0.0100792
ENSMUSG00000038848	Ythdf1	6.45327	6.28862	6.94843	6.53346	6.40309	6.35362	6.70113	6.49492	-0.157714	0.01145	0.483952	2.75628e-29	0.07968	0.0859965	-0.0500097	0.632311	0.297308	1.4652e-12	0.0918309	0.0650863	-0.0500799	0.253772	0.641227	1.79325e-27	-0.395552	4.11992e-17	0.35933	2.32029e-13	-0.180969	0.000213
ENSMUSG00000037572	Wdhd1	6.10737	6.03939	6.02287	6.24705	6.2273	6.18177	6.17172	6.34185	-0.061731	0.473152	-0.0968838	0.0775331	0.139597	0.00671915	-0.0443026	0.728795	-0.0540897	0.311439	0.115829	0.0349894	0.117992	0.018688	-0.0355196	0.655654	0.244968	1.7703e-05	0.00242013	0.982858	0.194284	7.12332e-05
ENSMUSG00000024219	Anks1	5.48535	5.54215	5.08803	5.25676	5.34591	5.43652	4.92394	5.17283	0.0632494	0.453659	-0.407053	2.21382e-13	-0.227379	0.000107723	0.0913186	0.441454	-0.425655	2.95048e-10	-0.174961	0.00754148	-0.138919	0.0101639	-0.471575	8.93903e-11	0.188428	0.00856681	-0.504433	2.07416e-13	0.275525	0.000123562
ENSMUSG00000037361	Sf3b6	5.01336	4.70724	4.96019	4.8531	4.93888	4.89924	4.96407	4.95796	-0.29807	0.000340689	-0.0625742	0.455	-0.164654	0.0298079	-0.039376	0.920955	0.0217026	0.838078	0.0184716	0.889642	-0.0742243	0.360217	0.235301	0.0186395	-0.0919055	0.39734	0.0730673	0.545769	0.022042	0.864532
ENSMUSG00000044456	Rin3	3.73652	3.64247	3.72885	3.5497	4.83052	4.61722	4.35653	4.64908	-0.0868411	0.547042	-0.023816	0.859897	-0.188064	0.0718194	-0.218303	0.0593409	-0.479259	1.80679e-10	-0.188516	0.0246598	1.09598	7.90067e-48	0.0640934	0.610232	-0.155835	0.186479	-0.248172	0.00184122	0.315001	7.96879e-05	0.96885	2.79489e-26
ENSMUSG00000009569	Mrtfb	5.47938	5.53787	5.48667	5.59321	5.53092	5.56007	5.42434	5.50926	0.0649656	0.50616	-0.00497283	0.960426	0.11072	0.0832908	0.0261741	0.914125	-0.112817	0.0915066	-0.0272421	0.785612	0.0549215	0.43301	-0.070067	0.437576	0.124797	0.105337	-0.12592	0.0609562	0.109338	0.106939
ENSMUSG00000015305	Sash1	5.87322	6.40332	6.17744	6.34031	7.09626	7.20256	7.2162	7.44125	0.536427	3.60782e-11	0.293035	1.16233e-09	0.465289	3.03926e-24	0.10623	0.147546	0.120089	0.0116547	0.344178	2.53351e-15	1.22199	1.82713e-197	-0.244157	0.00246414	0.181154	0.000536724	0.0260452	0.66024	0.248524	8.42625e-08	0.796624	1.72345e-26
ENSMUSG00000079426	Arpc4	6.96809	6.76442	7.33982	7.26448	7.16776	7.11982	7.53749	7.3515	-0.196238	0.00375129	0.36089	7.40089e-15	0.295057	1.90576e-14	-0.048065	0.750554	0.367988	4.43011e-15	0.181908	0.00119206	0.199354	2.02323e-06	0.556759	2.67775e-16	-0.0568742	0.325798	0.427827	1.82213e-15	-0.161367	0.0019872
ENSMUSG00000030079	Ruvbl1	6.44044	6.40078	6.58779	6.58874	6.24949	6.20986	6.34293	6.38788	-0.0329164	0.711199	0.134726	0.00681222	0.14629	0.00228384	-0.0395775	0.755384	0.0922363	0.0306445	0.136575	0.00578429	-0.191844	2.94943e-05	0.16787	0.00639507	0.0204025	0.748803	0.143769	0.00427391	0.0690504	0.18456
ENSMUSG00000022336	Eif3e	7.71456	7.73252	8.05429	7.89048	7.74361	7.7422	7.97374	7.76392	0.0247872	0.77183	0.328376	3.84448e-18	0.174795	1.73741e-06	-0.00251655	0.997425	0.227492	8.04202e-09	0.0182758	0.775659	0.0300375	0.505351	0.303152	5.2821e-07	-0.144739	0.000661662	0.242279	6.38473e-08	-0.184823	4.57492e-05
ENSMUSG00000051695	Pcbp1	8.77822	8.56662	8.84081	8.59228	8.91883	8.7669	8.92452	8.73941	-0.2043	0.00214025	0.051505	0.223244	-0.18677	5.20894e-07	-0.152685	0.00699416	0.00410334	0.930424	-0.18052	2.2481e-05	0.140847	0.000160328	0.255616	3.33529e-05	-0.229434	3.61229e-08	0.168886	5.59653e-05	-0.159936	8.97531e-05
ENSMUSG00000116165	Pdxp	3.95595	3.93726	3.86871	4.12703	3.06478	3.16579	3.23229	3.35275	-0.00853201	0.959376	-0.0952102	0.324909	0.171294	0.0622295	0.102852	0.770359	0.177538	0.246232	0.295488	0.0216186	-0.898235	1.98823e-18	-0.0871217	0.444897	0.275104	0.00381969	0.0883211	0.568577	0.138702	0.292168	-0.781229	6.65632e-13
ENSMUSG00000031950	Gabarapl2	5.53316	5.37684	5.53803	5.47224	5.29057	5.33279	5.42296	5.33132	-0.148328	0.101737	-0.00601257	0.936947	-0.062551	0.362644	0.0414069	0.889492	0.128929	0.0993471	0.0362566	0.688142	-0.239539	0.000130933	0.141868	0.101161	-0.0475144	0.581158	0.0996871	0.287371	-0.0677625	0.410287
ENSMUSG00000039703	Nploc4	7.54143	7.396	7.76413	7.54606	7.37086	7.29214	7.5227	7.3597	-0.138354	0.013404	0.210977	6.31311e-08	0.00379489	0.943427	-0.0786189	0.311843	0.150726	5.38988e-05	-0.0122577	0.83023	-0.170985	2.8754e-06	0.349198	2.14766e-10	-0.198501	4.56166e-06	0.24128	7.86446e-09	-0.138214	0.00126144
ENSMUSG00000062270	Morf4l1	8.45456	8.31962	8.40892	8.30845	8.50327	8.44679	8.52201	8.40845	-0.127996	0.0316215	-0.0566756	0.195829	-0.146949	5.07421e-05	-0.0573119	0.62376	0.0163811	0.716634	-0.0964494	0.0329848	0.0493174	0.215182	0.0707711	0.284676	-0.0815308	0.102761	0.0859237	0.102688	-0.0882106	0.035967
ENSMUSG00000006699	Cdc42	8.67541	8.47852	8.74109	8.64327	8.72671	8.66083	8.81025	8.6743	-0.190001	0.00111052	0.0544081	0.205346	-0.0333138	0.424183	-0.0667229	0.462404	0.081284	0.0479267	-0.0539975	0.303017	0.0516801	0.19289	0.24392	3.33529e-05	-0.0789187	0.0890707	0.160198	0.000791627	-0.110679	0.0212036
ENSMUSG00000045193	Cirbp	4.0877	3.92532	3.74976	3.71367	3.99049	3.85648	3.95981	3.7609	-0.152092	0.217123	-0.345268	9.03269e-05	-0.374153	6.43181e-05	-0.135732	0.520472	-0.0277206	0.799014	-0.233943	0.0354617	-0.0979396	0.323499	-0.19412	0.0754065	-0.0198503	0.902438	0.120542	0.24731	-0.182585	0.0856775
ENSMUSG00000038619	Ensa	6.76519	6.88559	6.92725	6.88966	6.96269	6.98236	6.97807	6.938	0.127304	0.0446152	0.150609	0.000470667	0.123747	0.00367259	0.0186354	0.890428	0.012682	0.774926	-0.0259856	0.619712	0.197842	1.51074e-07	0.0231671	0.740827	-0.0181503	0.765704	0.00640014	0.901189	-0.0142578	0.79056
ENSMUSG00000059796	Eif4a1	9.8285	9.67911	10.3393	10.12	9.72461	9.68181	10.1629	9.89101	-0.142324	0.0115351	0.499305	6.90083e-40	0.290524	2.29837e-17	-0.0436056	0.736486	0.436507	3.07066e-34	0.165049	0.000257814	-0.103786	0.00547881	0.641313	5.17633e-33	-0.200052	6.85028e-07	0.492111	3.17049e-25	-0.246744	2.12558e-09
ENSMUSG00000028234	Rps20	8.95255	8.85489	8.75264	8.69934	8.76579	8.79094	8.81475	8.57495	-0.0902628	0.396723	-0.210932	6.27539e-07	-0.254562	5.11119e-11	0.0242927	0.932056	0.0474797	0.479439	-0.191924	0.00056583	-0.186417	6.70891e-05	-0.120169	0.155388	-0.0346133	0.556594	0.0348387	0.682241	-0.214344	2.65452e-05
ENSMUSG00000019738	Polr2i	4.16581	3.90101	3.66556	4.13806	4.22419	4.12218	4.04585	4.23844	-0.255472	0.0172778	-0.505135	1.57397e-07	-0.0269077	0.803503	-0.101828	0.57927	-0.180466	0.0443382	0.015355	0.909661	0.0595191	0.548869	-0.250177	0.0230026	0.486493	1.37875e-06	-0.0668383	0.47196	0.220688	0.0103499
ENSMUSG00000000711	Rab5b	6.77192	6.83983	6.51452	6.64267	6.95263	6.96965	6.64891	6.7884	0.0749249	0.262346	-0.268597	1.05838e-08	-0.129965	0.00360633	0.0158389	0.922027	-0.306345	2.95269e-14	-0.166823	0.000236946	0.182669	7.16649e-06	-0.343957	3.70557e-08	0.147372	0.00780307	-0.309869	4.30611e-12	0.163996	0.000213
ENSMUSG00000028044	Cks1b	6.68423	6.44468	6.61114	6.47811	6.43471	6.42727	6.45185	6.31191	-0.231955	0.000402939	-0.0850626	0.0597659	-0.207582	1.42759e-06	-0.00834817	0.977829	0.0139312	0.849919	-0.125871	0.0132576	-0.247444	3.94473e-09	0.14726	0.0239946	-0.113688	0.0263444	0.034462	0.680073	-0.113841	0.0748065
ENSMUSG00000020671	Rab10	7.40111	7.32772	7.69337	7.62947	7.79231	7.71986	8.05501	8.00644	-0.0664303	0.332188	0.280932	3.51418e-13	0.227297	1.39756e-09	-0.0730418	0.446532	0.261524	4.31718e-10	0.213525	6.38554e-06	0.390848	2.89243e-22	0.346984	7.83566e-10	-0.0448035	0.363699	0.34685	3.16953e-17	-0.0232898	0.633997
ENSMUSG00000078578	Ube2d3	7.97626	7.98694	8.38569	7.98825	8.04364	8.01542	8.33097	7.99732	0.0174248	0.843942	0.398026	8.65064e-20	0.0104411	0.830628	-0.0286645	0.85901	0.285404	1.60242e-11	-0.0474617	0.394185	0.0671083	0.124878	0.38014	3.56839e-10	-0.378702	1.88419e-17	0.326051	1.20598e-10	-0.308139	4.92329e-12
ENSMUSG00000019927	Ube2d1	5.20413	4.95496	5.14504	5.05097	4.76864	4.64622	4.68686	4.73752	-0.242043	0.00101292	-0.0697821	0.308996	-0.154244	0.0122145	-0.120715	0.487828	-0.0807188	0.357588	-0.0336429	0.753079	-0.435217	7.37807e-12	0.172114	0.0389215	-0.0756382	0.354687	0.0514881	0.607787	0.0712389	0.422006
ENSMUSG00000005575	Ube2m	6.89978	6.55266	6.89841	6.70649	7.3455	7.25702	7.4876	7.12321	-0.339184	0.000781209	-0.0125661	0.799301	-0.194297	1.28853e-05	-0.0892165	0.241755	0.140566	0.000112684	-0.224165	6.58465e-05	0.446316	6.14285e-33	0.326737	0.000201959	-0.172909	0.000366093	0.241812	3.64872e-08	-0.340055	6.31062e-11
ENSMUSG00000029203	Ube2k	6.67584	6.53635	7.01217	6.81224	6.52769	6.44882	6.77218	6.63479	-0.132788	0.0647011	0.32479	1.50632e-14	0.135969	0.00280482	-0.0791471	0.436623	0.241626	2.47703e-08	0.104301	0.0340314	-0.146713	0.00052297	0.457205	4.20529e-13	-0.180195	0.000223305	0.333181	7.58319e-11	-0.112862	0.0207181
ENSMUSG00000074781	Ube2n	7.11388	6.83663	7.39236	7.36262	6.85154	6.81703	7.13282	7.04964	-0.27051	3.54259e-06	0.267016	1.01749e-10	0.247325	8.1032e-10	-0.0348128	0.788125	0.278191	1.5209e-11	0.195968	8.3115e-05	-0.261956	4.6451e-11	0.537056	2.71117e-20	-0.010917	0.856164	0.3253	2.27227e-12	-0.0578507	0.283834
ENSMUSG00000020152	Actr2	8.08549	7.94426	8.51941	8.41323	8.28845	8.2264	8.54535	8.42085	-0.13452	0.0401065	0.422023	8.14599e-23	0.326334	4.43406e-18	-0.0627404	0.459626	0.255293	1.61663e-12	0.131435	0.00307467	0.203024	6.35104e-08	0.556049	6.45308e-20	-0.0868399	0.0746235	0.330208	2.54083e-14	-0.0992449	0.0266427
ENSMUSG00000025228	Actr1a	7.79495	7.5455	7.83848	7.84301	7.78904	7.6962	7.82763	7.78192	-0.242157	2.46985e-05	0.0326728	0.453336	0.047589	0.271222	-0.0935358	0.178973	0.0363865	0.369777	-0.00843647	0.888657	-0.00547053	0.904391	0.274232	2.38709e-06	0.0237421	0.669959	0.142129	0.000820402	-0.0202726	0.702883
ENSMUSG00000027206	Cops2	7.12437	7.09806	7.39169	7.18751	6.93323	6.89284	7.09376	6.97887	-0.0196473	0.837852	0.255933	2.72065e-10	0.0622615	0.146291	-0.0408558	0.685496	0.158195	4.13238e-05	0.0455414	0.408109	-0.190958	3.40414e-07	0.274984	2.29664e-05	-0.184854	5.73087e-05	0.21135	5.00451e-07	-0.0881503	0.0677832
ENSMUSG00000060904	Arl1	7.55924	7.40592	7.66526	7.60183	7.19512	7.15725	7.34368	7.27092	-0.146297	0.0245913	0.0946621	0.0298012	0.0410824	0.351271	-0.0378602	0.755432	0.147062	0.00116381	0.0754194	0.155057	-0.365116	3.5569e-20	0.240878	4.60162e-05	-0.0447442	0.381697	0.196946	3.6769e-05	-0.0468833	0.383717
ENSMUSG00000033020	Polr2f	6.11037	5.92511	6.06506	5.94697	5.73833	5.69159	5.73476	5.54436	-0.177617	0.0525328	-0.0574719	0.366869	-0.164625	0.0249912	-0.0466371	0.825469	-0.00434725	0.96802	-0.195759	0.0029422	-0.372599	1.22773e-11	0.120735	0.129359	-0.0990326	0.236818	0.0541336	0.607453	-0.16628	0.0470101
ENSMUSG00000058355	Abce1	7.89588	7.88522	8.4033	8.25463	7.78283	7.7275	8.00905	7.96732	-0.0039042	0.974592	0.495596	1.44292e-28	0.357791	2.36595e-22	-0.056289	0.510573	0.224343	2.43525e-09	0.183595	0.000141271	-0.112911	0.00331874	0.499024	1.70177e-14	-0.129087	0.00767218	0.29289	2.09014e-11	-0.0162141	0.787185
ENSMUSG00000060938	Rpl26	8.72505	8.57226	8.64566	8.57703	8.29204	8.2832	8.30434	8.11911	-0.145492	0.0506237	-0.0905375	0.0304354	-0.149234	3.30008e-05	-0.0097075	0.981327	0.0108361	0.89544	-0.174512	0.00207868	-0.432501	1.21036e-20	0.0551609	0.456048	-0.0497677	0.338422	0.0321143	0.733672	-0.160223	0.00353415
ENSMUSG00000078652	Psme3	6.97505	6.87573	7.67384	7.37904	6.97421	6.95712	7.49991	7.24929	-0.0925141	0.212425	0.687067	5.77614e-60	0.402683	6.80014e-24	-0.016806	0.925968	0.524005	4.37844e-52	0.273378	3.83571e-11	-0.00104207	0.993475	0.779483	3.72336e-39	-0.275587	4.004e-10	0.552744	4.37715e-29	-0.225998	2.51563e-08
ENSMUSG00000028609	Magoh	5.85277	5.57471	5.83269	5.82036	5.54226	5.50685	5.68851	5.57843	-0.269925	0.000565025	-0.0312336	0.593806	-0.035011	0.568304	-0.0344953	0.877887	0.143136	0.0100872	0.0363046	0.629677	-0.310265	1.96908e-10	0.238945	0.00149081	0.00528214	0.945035	0.190157	0.0115086	-0.0823476	0.205592
ENSMUSG00000063316	Rpl27	8.50462	8.27875	8.38986	8.27672	8.11897	8.05193	8.08464	7.96526	-0.218513	0.00266798	-0.125666	0.0132076	-0.229374	1.98757e-07	-0.0678985	0.796899	-0.035965	0.613407	-0.155624	0.0102223	-0.385034	1.9027e-15	0.0930764	0.236999	-0.0946823	0.135874	0.0435598	0.672233	-0.0948202	0.0817647
ENSMUSG00000046330	Rpl37a	7.7308	7.44809	7.33755	7.45256	7.57375	7.55879	7.55362	7.45105	-0.275118	0.00107873	-0.404034	2.88308e-13	-0.278661	4.39963e-09	-0.0157095	0.971683	-0.0217667	0.796945	-0.124084	0.0898511	-0.156979	0.00735598	-0.128466	0.153123	0.133865	0.050674	0.00550691	0.959707	-0.0773514	0.191184
ENSMUSG00000002728	Naa20	5.50174	5.45829	5.78797	5.69686	5.44587	5.40809	5.71502	5.60504	-0.0380429	0.735859	0.274838	1.7201e-06	0.191656	0.00158268	-0.0389193	0.856733	0.265778	1.48512e-05	0.157957	0.0118166	-0.0557925	0.374822	0.312316	5.93797e-05	-0.0741248	0.327248	0.316947	4.40884e-06	-0.0828773	0.207258
ENSMUSG00000021877	Arf4	8.23657	8.03364	8.50833	8.30988	8.26756	8.12873	8.50093	8.31737	-0.195846	0.000243729	0.260772	1.60989e-11	0.0723584	0.0551239	-0.140033	0.0242968	0.231175	7.42608e-11	0.0485597	0.37887	0.0318673	0.435196	0.456017	1.43799e-16	-0.179518	3.02702e-05	0.383488	2.64772e-20	-0.158042	0.000493822
ENSMUSG00000031197	Vbp1	6.07271	6.06349	6.04446	5.94671	5.79975	5.8485	5.78885	5.71195	-0.00323406	0.986951	-0.0411304	0.527425	-0.128974	0.0292993	0.0491226	0.770359	-0.0132857	0.856113	-0.0880505	0.178173	-0.273929	8.40548e-07	-0.037881	0.628887	-0.0789617	0.245338	-0.0504092	0.463067	-0.0501416	0.444163
ENSMUSG00000060992	Copz1	7.01	6.70214	6.92445	6.91958	6.64561	6.50385	6.65186	6.60837	-0.300538	1.84645e-07	-0.096236	0.0371722	-0.0912082	0.0494995	-0.141543	0.0190527	0.00513709	0.929351	-0.0368419	0.495915	-0.36478	8.76403e-22	0.204	0.00110314	0.013922	0.83781	0.158752	0.000526574	-0.0172363	0.762902
ENSMUSG00000020738	Sumo2	7.85529	7.62971	7.79243	7.76261	7.69098	7.64404	7.75016	7.60078	-0.218489	5.95562e-05	-0.0743037	0.0864911	-0.0943471	0.0217536	-0.0479191	0.79977	0.056929	0.338557	-0.0915652	0.155378	-0.163603	0.00122561	0.144048	0.0142391	-0.0111085	0.858414	0.116668	0.0334025	-0.12336	0.00673453
ENSMUSG00000027746	Ufm1	5.43084	5.36475	5.93529	5.70923	5.66794	5.62259	5.93607	5.78462	-0.05842	0.519248	0.492964	1.51328e-22	0.277014	9.0258e-08	-0.0460252	0.749315	0.264167	2.36872e-08	0.114473	0.103836	0.238573	1.85192e-06	0.551429	1.63689e-16	-0.207142	0.000253248	0.322702	9.36219e-10	-0.125904	0.0561252
ENSMUSG00000026917	Wdr5	6.16927	6.1062	6.69262	6.39374	6.06123	6.023	6.29525	6.16595	-0.0562161	0.461149	0.511734	7.46456e-34	0.223123	6.63291e-07	-0.0406636	0.773434	0.231541	1.88653e-07	0.102483	0.0510321	-0.106125	0.019549	0.567764	8.48442e-23	-0.279806	2.58827e-09	0.284526	1.20278e-08	-0.104537	0.0415481
ENSMUSG00000004849	Ap1s1	7.32714	7.07174	7.21036	7.21659	7.53227	7.48578	7.49198	7.40768	-0.247786	0.000581185	-0.127666	0.0025259	-0.111036	0.0143659	-0.0466624	0.744058	-0.0416595	0.38646	-0.125858	0.00799432	0.204964	1.27915e-07	0.119841	0.0946767	0.0253517	0.685189	0.0167743	0.795583	-0.0594735	0.231476
ENSMUSG00000008450	Nutf2	4.91643	5.1525	5.42837	4.87326	5.01121	4.70429	4.88544	4.96771	0.241825	0.224897	0.500098	8.15523e-07	-0.0451738	0.749798	-0.30808	0.566825	-0.130294	0.444063	-0.0477536	0.806184	0.0971915	0.570013	0.257174	0.0634187	-0.537447	2.07027e-08	0.191365	0.403978	0.107551	0.212488
ENSMUSG00000071497	Nutf2-ps1	6.37768	5.95627	5.97001	6.25066	5.95653	6.07076	5.96145	5.84406	-0.413348	9.90841e-06	-0.417674	2.96968e-11	-0.127934	0.0549615	0.114289	0.728155	0.00458532	0.984232	-0.11216	0.408134	-0.42261	0.000151989	-0.00472712	0.966915	0.298703	8.6813e-07	-0.0993587	0.154577	-0.0909445	0.185891
ENSMUSG00000021546	Hnrnpk	9.59548	9.45221	9.83837	9.72305	9.4736	9.44115	9.70312	9.53311	-0.136255	0.0121649	0.231596	2.40548e-10	0.126526	0.000131775	-0.0333239	0.820387	0.227702	2.30487e-09	0.0581319	0.23457	-0.121584	0.0010038	0.367391	1.95658e-11	-0.0962263	0.0239745	0.273046	7.45882e-09	-0.144868	0.000290022
ENSMUSG00000051391	Ywhag	8.57936	8.46697	9.00814	8.59315	8.54273	8.41939	8.84343	8.62689	-0.105406	0.0694539	0.417402	3.19248e-28	0.0128929	0.759834	-0.124188	0.0559768	0.298724	2.15904e-16	0.0826293	0.0723516	-0.036193	0.374136	0.522247	7.54299e-21	-0.39569	2.87275e-22	0.435162	1.89328e-27	-0.191521	7.112e-07
ENSMUSG00000027076	Timm10	2.97064	3.03748	4.00104	3.66544	2.74474	2.81195	3.54663	3.27864	0.0718372	0.714314	1.01657	4.83421e-23	0.690821	1.23119e-10	0.063145	0.882763	0.793714	3.13687e-12	0.520174	0.00011727	-0.221168	0.0961567	0.945471	7.77383e-17	-0.317046	0.00210932	0.743065	9.38201e-11	-0.251025	0.0450607
ENSMUSG00000020219	Timm13	6.35185	6.10332	6.21904	6.15451	6.07115	6.01128	6.05239	5.93494	-0.240378	0.0043545	-0.144318	0.00194263	-0.199517	6.40165e-05	-0.0597787	0.767574	-0.0216547	0.745109	-0.137218	0.0487874	-0.280637	7.56687e-09	0.0964622	0.223838	-0.046342	0.477574	0.050335	0.527993	-0.0911448	0.164
ENSMUSG00000039016	Timm8b	5.05208	4.79566	4.72251	4.74025	4.3612	4.43388	4.46046	4.32358	-0.248033	0.000809723	-0.338416	2.315e-06	-0.31179	4.85896e-07	0.0703541	0.812513	0.0958482	0.307057	-0.0409864	0.695976	-0.689633	2.82285e-29	-0.0906341	0.36574	0.0353564	0.741718	0.0379603	0.773328	-0.111579	0.237515
ENSMUSG00000061477	Rps7	8.93166	8.85306	8.89325	8.74435	8.74302	8.72291	8.75429	8.55622	-0.0713165	0.443704	-0.0493741	0.342768	-0.188594	1.17846e-07	-0.0209151	0.951841	0.00990436	0.890113	-0.188232	0.000141191	-0.18859	3.67352e-06	0.0222301	0.803595	-0.130228	0.017379	0.0424245	0.662261	-0.173203	0.000995071
ENSMUSG00000040385	Ppp1ca	8.76166	8.63839	8.75487	8.7321	8.64228	8.62473	8.67449	8.60782	-0.116238	0.102963	-0.0174883	0.798328	-0.0306162	0.464583	-0.0182833	0.958298	0.0307366	0.66079	-0.0358293	0.627697	-0.119623	0.0093167	0.0980748	0.265332	-0.00423798	0.964121	0.0606735	0.48587	-0.0416059	0.539623
ENSMUSG00000014956	Ppp1cb	7.57559	7.59877	7.73854	7.5733	7.59826	7.5789	7.71855	7.63034	0.0298985	0.726352	0.15214	0.00177779	-0.00373232	0.950608	-0.0200938	0.907727	0.118089	0.00581773	0.0308691	0.626165	0.0229065	0.613353	0.121344	0.100169	-0.146808	0.00801879	0.150279	0.00123721	-0.0626124	0.232468
ENSMUSG00000021178	Psmc1	7.52519	7.24536	7.41479	7.43394	7.58913	7.44433	7.61803	7.57774	-0.272561	4.02404e-06	-0.122322	0.00597839	-0.0918661	0.0413268	-0.145892	0.0116326	0.0270498	0.519916	-0.0122907	0.82472	0.0641086	0.111568	0.15041	0.014159	0.0390342	0.501594	0.185166	2.89168e-05	-0.0148158	0.785614
ENSMUSG00000020708	Psmc5	7.46171	7.12885	7.48523	7.48721	7.41585	7.18496	7.45251	7.43239	-0.325465	4.64295e-09	0.0118073	0.797341	0.0251718	0.621981	-0.231203	2.9693e-06	0.0347745	0.414958	0.0157773	0.778012	-0.0459709	0.254454	0.337375	2.87851e-09	0.0218528	0.722371	0.278079	6.42004e-11	0.00564926	0.928403
ENSMUSG00000047675	Rps8	9.766	9.7245	9.76781	9.68577	9.5046	9.47664	9.53366	9.40426	-0.0342805	0.705524	-0.00943765	0.824181	-0.0812206	0.020885	-0.0287863	0.877887	0.027523	0.613184	-0.10156	0.0389956	-0.26128	1.5221e-11	0.0249557	0.733353	-0.0629563	0.166517	0.0681217	0.272367	-0.104262	0.0187842
ENSMUSG00000008683	Rps15a	7.54716	7.3837	7.41713	7.33638	7.18018	7.16931	7.24723	7.04855	-0.156137	0.026238	-0.140884	0.0036701	-0.212972	3.24285e-05	-0.0117921	0.982499	0.0650959	0.44671	-0.13406	0.0616134	-0.365725	1.02184e-10	0.0152619	0.851488	-0.0627392	0.384557	0.0885187	0.399433	-0.173664	0.00411206
ENSMUSG00000020794	Ube2g1	5.52254	5.46197	6.14191	5.48772	5.58293	5.54416	5.96738	5.53648	-0.0545939	0.582487	0.606901	1.85427e-28	-0.0368902	0.629972	-0.0419435	0.82921	0.382063	1.99088e-14	-0.0470179	0.556993	0.0602231	0.356545	0.661533	7.93891e-25	-0.635219	2.81952e-28	0.436901	4.15889e-15	-0.404412	3.56749e-12
ENSMUSG00000039159	Ube2h	6.97568	6.96222	6.86186	6.62547	7.06085	7.04144	6.89258	6.79982	-0.0061991	0.951036	-0.124055	0.00659314	-0.35044	2.34655e-15	-0.0210945	0.889291	-0.170964	1.65662e-05	-0.26439	2.03356e-08	0.0869031	0.0570699	-0.11865	0.0564611	-0.217541	5.48717e-06	-0.137345	0.00192609	-0.0692312	0.175604
ENSMUSG00000020849	Ywhae	9.34227	9.14975	9.33055	9.24583	9.18011	9.14525	9.21547	9.07734	-0.185396	0.00057299	-0.0229135	0.600283	-0.0972007	0.00888804	-0.0356138	0.825624	0.033737	0.427059	-0.104044	0.0191042	-0.162036	2.65649e-06	0.162208	0.00520674	-0.0655922	0.176767	0.0812233	0.18309	-0.113035	0.00891305
ENSMUSG00000024608	Rps14	8.99504	8.87517	8.90593	8.75612	8.50082	8.44391	8.43056	8.18046	-0.112539	0.186822	-0.100246	0.0312733	-0.240254	4.84268e-11	-0.0577475	0.732445	-0.0716831	0.266311	-0.321845	2.24314e-11	-0.493861	6.35936e-33	0.0127468	0.885606	-0.13103	0.0131668	-0.00223383	0.982739	-0.22519	1.0749e-05
ENSMUSG00000049517	Rps23	9.01969	8.84212	8.85151	8.7478	8.57636	8.46285	8.52708	8.30177	-0.17023	0.0338521	-0.179514	3.53508e-05	-0.273064	6.36122e-10	-0.114333	0.516176	-0.0506587	0.489934	-0.27572	3.7248e-06	-0.443218	3.38111e-16	-0.00885754	0.914666	-0.0848497	0.106803	0.0752645	0.358154	-0.200027	1.96508e-05
ENSMUSG00000008668	Rps18	9.08623	9.03104	9.0259	8.89667	8.63211	8.64776	8.61969	8.4779	-0.0479183	0.60285	-0.0711879	0.197425	-0.190817	1.7831e-06	0.0148335	0.975037	-0.0137013	0.872054	-0.155432	0.0126392	-0.454059	1.41962e-18	-0.0232129	0.794382	-0.110637	0.0751548	-0.0170418	0.877536	-0.116768	0.0257997
ENSMUSG00000034892	Rps29	6.77613	6.54866	6.3653	6.65208	6.92402	6.80342	6.94747	6.74905	-0.219672	0.0351358	-0.420965	1.02579e-08	-0.12483	0.0846249	-0.121142	0.567835	0.0220659	0.82569	-0.17514	0.0685956	0.147297	0.0722822	-0.200954	0.046349	0.304866	0.000314959	0.154399	0.0252893	-0.171633	0.0063345
ENSMUSG00000003429	Rps11	8.51126	8.42367	8.59422	8.53748	8.53686	8.48168	8.57648	8.4677	-0.0806288	0.222694	0.0716125	0.10927	0.0249545	0.592258	-0.0560669	0.771157	0.0378134	0.53897	-0.0707888	0.23329	0.0259944	0.633064	0.151988	0.0111918	-0.0378933	0.489656	0.105682	0.133334	-0.0836049	0.0900632
ENSMUSG00000090862	Rps13	7.63679	7.51936	7.69132	7.56194	7.46155	7.39242	7.5435	7.43353	-0.11007	0.0886223	0.043692	0.478444	-0.0758796	0.0624844	-0.0697823	0.777387	0.0805862	0.252536	-0.0295553	0.69696	-0.175132	0.000394107	0.153804	0.0419332	-0.110794	0.0821599	0.161869	0.082315	-0.0851905	0.1702
ENSMUSG00000090553	Snrpe	5.69634	5.43388	5.58933	5.61303	5.31183	5.3461	5.46821	5.25655	-0.255176	8.40955e-05	-0.118421	0.0324611	-0.084548	0.144845	0.0338856	0.920955	0.153979	0.0301048	-0.0576846	0.53106	-0.384081	4.21047e-11	0.136758	0.059746	0.0425775	0.576946	0.132004	0.144134	-0.187087	0.00577433
ENSMUSG00000020018	Snrpf	6.32269	6.10257	6.05408	6.155	6.10798	6.02884	6.2139	5.90516	-0.212859	0.00170234	-0.280518	2.20502e-08	-0.168889	0.0017535	-0.0780741	0.542314	0.105523	0.0668685	-0.202952	0.00395979	-0.217299	2.68347e-05	-0.0676772	0.34667	0.120264	0.0565236	0.195033	0.000373701	-0.283437	3.32588e-06
ENSMUSG00000057278	Snrpg	5.93602	5.5296	5.52012	5.58048	5.31034	5.203	5.34436	5.12728	-0.3979	1.95565e-06	-0.42678	3.77405e-12	-0.357072	2.61616e-12	-0.107656	0.654938	0.0295813	0.698596	-0.182899	0.0256573	-0.623017	1.10559e-29	-0.0282121	0.800557	0.0786826	0.336167	0.150227	0.134603	-0.18729	0.00743471
ENSMUSG00000034192	Lsm3	4.94072	4.70743	4.74953	4.78062	4.44301	4.4563	4.48142	4.38683	-0.224837	0.0133839	-0.202117	0.0135636	-0.162177	0.0156941	0.0128035	0.981327	0.0326433	0.752014	-0.0592015	0.518614	-0.498466	7.36276e-16	0.0233813	0.850088	0.0491847	0.654796	0.0333067	0.804182	-0.0661022	0.534288
ENSMUSG00000031683	Lsm6	5.82802	5.45506	5.67311	5.83576	5.64522	5.54758	5.71743	5.56501	-0.364506	1.2e-06	-0.165792	0.000876233	0.00653548	0.922043	-0.0968537	0.389541	0.0701636	0.230281	-0.0776414	0.232263	-0.184338	0.000123771	0.198452	0.0102403	0.181208	0.00149728	0.179213	0.0041861	-0.123322	0.0488018
ENSMUSG00000002477	Snrpd1	6.42527	5.98199	6.46819	6.37261	6.06308	5.99607	6.23568	6.09754	-0.435225	1.43184e-10	0.0317604	0.518281	-0.0541	0.281647	-0.0668565	0.619273	0.171624	0.000755353	0.0336662	0.672448	-0.36222	1.90898e-15	0.466909	1.95329e-12	-0.0770614	0.158247	0.250123	5.43141e-06	-0.113024	0.0678687
ENSMUSG00000040824	Snrpd2	6.34568	6.03478	6.02165	6.09898	6.25914	6.21859	6.22421	6.03106	-0.302708	0.000337246	-0.334881	2.97363e-09	-0.248252	1.434e-06	-0.0400214	0.879694	-0.0352407	0.599805	-0.229719	0.000570706	-0.088169	0.135912	-0.0318443	0.744446	0.0956045	0.17082	0.0156027	0.865008	-0.170238	0.00347791
ENSMUSG00000020180	Snrpd3	6.66079	6.4692	6.74846	6.82249	6.63825	6.59682	6.77208	6.69703	-0.184906	0.00942864	0.0753443	0.152446	0.160578	0.00567579	-0.0411565	0.701013	0.131252	0.00108989	0.0580631	0.368222	-0.0232088	0.68516	0.260348	7.34688e-06	0.0936287	0.114508	0.184786	5.15568e-05	-0.0489071	0.432088
ENSMUSG00000091625	Lsm5	4.55901	4.23036	4.25135	4.15131	4.26324	4.16284	4.14773	4.07009	-0.320297	0.000609604	-0.319754	1.20469e-05	-0.412697	1.11924e-07	-0.101496	0.616153	-0.117675	0.277234	-0.192845	0.0526579	-0.295498	0.000158272	0.00107331	0.998509	-0.0839883	0.426452	-0.00449717	0.981478	-0.0501991	0.658193
ENSMUSG00000044147	Arf6	7.32485	7.24273	7.73903	7.29924	8.04723	8.00212	8.42151	7.99851	-0.0744529	0.459454	0.402445	3.08529e-24	-0.0265286	0.559851	-0.0456247	0.688236	0.373218	5.25815e-21	-0.0498657	0.385948	0.721821	1.00106e-78	0.477455	3.67531e-11	-0.420225	7.46629e-23	0.430988	4.87606e-26	-0.398402	4.92001e-21	0.755537	1.98605e-23
ENSMUSG00000021832	Psmc6	7.40471	7.38531	7.52865	7.30477	7.03676	7.0276	7.1532	7.04639	-0.012675	0.899346	0.112319	0.00625119	-0.10133	0.0134264	-0.0103039	0.960897	0.114141	0.00771546	0.00959807	0.905046	-0.367864	6.00905e-21	0.124785	0.0531453	-0.204852	1.63671e-06	0.13658	0.00217968	-0.0798854	0.145285
ENSMUSG00000026782	Abi2	5.43698	5.44186	6.11886	5.59304	5.09229	5.12827	5.63059	5.20222	0.0108976	0.932169	0.67016	2.61349e-41	0.154299	0.00608958	0.0353444	0.845502	0.535147	6.46802e-22	0.108869	0.105699	-0.345526	2.9897e-10	0.659099	1.69445e-20	-0.507107	1.08821e-21	0.512015	4.35345e-19	-0.401726	5.25095e-12
ENSMUSG00000071662	Polr2g	5.62051	5.61525	5.53325	5.51433	5.18674	5.18718	5.10229	5.22117	0.00212832	0.993334	-0.0984239	0.0933121	-0.109823	0.0905459	-2.58129e-05	1	-0.0866717	0.295806	0.0336906	0.708162	-0.434487	2.99532e-13	-0.100335	0.223472	-0.0020734	0.99998	-0.0748327	0.400932	0.14544	0.0347905
ENSMUSG00000022010	Tsc22d1	7.73556	7.4275	8.09633	7.67873	7.55375	7.45094	8.33752	7.8562	-0.300686	1.33163e-07	0.349576	4.27209e-17	-0.0577506	0.154066	-0.103722	0.116762	0.781814	5.21466e-117	0.301667	3.56793e-11	-0.181233	5.88588e-07	0.650083	1.6021e-27	-0.398497	4.99994e-19	0.897681	1.16915e-110	-0.455522	1.01577e-27
ENSMUSG00000047459	Dynlrb1	6.94779	6.77452	6.79262	6.86942	6.95111	6.95281	6.9965	6.94931	-0.165834	0.0119164	-0.166433	0.000118264	-0.0797955	0.0682919	0.000705566	1	0.0426288	0.325725	-0.00335171	0.966148	0.00478024	0.936269	-0.000477054	1	0.095529	0.060305	0.0542677	0.27348	-0.0215327	0.687698
ENSMUSG00000031320	Rps4x	9.37121	9.42187	9.55606	9.48426	9.18311	9.2304	9.25975	9.23655	0.0576793	0.363732	0.17373	4.25594e-05	0.112093	0.000966787	0.0464485	0.803619	0.0749204	0.105305	0.051991	0.386034	-0.18788	1.59819e-07	0.115609	0.0642648	-0.0528446	0.303125	0.0403187	0.600068	0.00189184	0.983153
ENSMUSG00000009630	Ppp2cb	6.66616	6.21959	6.48544	6.26219	6.199	6.13079	6.42907	6.18206	-0.438773	0.000123334	-0.191419	0.0201033	-0.404188	2.78726e-07	-0.0687558	0.530944	0.225167	8.21428e-06	-0.0186139	0.777781	-0.466069	5.27786e-09	0.246628	0.000262801	-0.203412	6.10082e-05	0.306721	1.02529e-07	-0.219155	4.62266e-05
ENSMUSG00000045128	Rpl18a	9.32348	9.30466	9.36117	9.28271	9.10047	9.06589	9.19106	9.07533	-0.0116193	0.896948	0.0265777	0.541006	-0.041725	0.264682	-0.0353743	0.827963	0.0887159	0.0187815	-0.02643	0.602705	-0.222671	1.21759e-10	0.038086	0.577629	-0.0594751	0.219301	0.136091	0.0153834	-0.0904706	0.0269257
ENSMUSG00000035783	Acta2	8.72319	8.61289	9.10305	9.05868	9.87094	9.85512	10.1632	9.97631	-0.103155	0.0885303	0.368283	5.90694e-22	0.334793	8.63368e-19	-0.016629	0.918795	0.290495	4.08203e-17	0.10408	0.0183676	1.14785	1.18093e-254	0.47126	2.97083e-17	-0.0248373	0.65945	0.319167	1.21721e-12	-0.161732	5.3561e-05	1.23895	3.32079e-98
ENSMUSG00000008036	Ap2s1	6.34045	6.14186	6.11769	6.16865	6.51987	6.45981	6.53059	6.41165	-0.190791	0.00728696	-0.233219	7.73829e-06	-0.171154	0.000838495	-0.0603502	0.634115	0.00782315	0.879049	-0.109915	0.0354617	0.180277	2.73078e-05	-0.0424754	0.605408	0.0705163	0.325818	0.0805692	0.169691	-0.0932455	0.069761
ENSMUSG00000054364	Rhob	7.88787	7.54693	8.23615	7.82118	7.84894	7.70002	8.43976	8.19971	-0.333528	2.16624e-09	0.337188	2.92611e-18	-0.0672875	0.124689	-0.149885	0.0128783	0.588887	8.98588e-54	0.349107	5.77218e-16	-0.0382054	0.386915	0.67037	6.72744e-35	-0.395683	1.14739e-20	0.75096	1.13707e-74	-0.215153	1.38124e-07
ENSMUSG00000071379	Hpcal1	5.06603	4.92636	4.98582	4.83179	5.24298	5.16004	5.39719	5.0412	-0.130449	0.149642	-0.0915875	0.189347	-0.234797	0.000661135	-0.0839504	0.472576	0.15165	0.00543797	-0.200977	0.0027087	0.180299	0.00351274	0.0387417	0.663936	-0.134431	0.0861889	0.247879	2.05529e-05	-0.328207	1.90178e-07
ENSMUSG00000058546	Rpl23a	9.71298	9.63111	9.69786	9.67672	9.48203	9.46645	9.58699	9.45377	-0.0746399	0.371893	-0.0263293	0.519197	-0.0370422	0.342091	-0.0164839	0.937086	0.103139	0.0114962	-0.0296749	0.567037	-0.230434	2.84279e-10	0.0483885	0.505165	-0.00191282	0.976367	0.131624	0.0156008	-0.108115	0.0098227
ENSMUSG00000028495	Rps6	9.62277	9.59599	9.71732	9.61542	9.43694	9.4022	9.48516	9.35422	-0.019701	0.806606	0.0832156	0.049155	-0.00841591	0.858703	-0.0355687	0.849013	0.0466189	0.360663	-0.084139	0.119575	-0.185721	4.54122e-06	0.102693	0.083842	-0.0828803	0.0693586	0.0940131	0.145828	-0.105908	0.0344925
ENSMUSG00000029840	Mtpn	8.26549	8.24203	8.85429	8.7154	8.29118	8.29394	8.71018	8.60752	-0.0166672	0.845607	0.577419	7.7076e-53	0.448795	3.03949e-39	0.00205145	0.997704	0.416901	4.12402e-27	0.315021	1.04935e-12	0.0257114	0.522796	0.593433	9.95845e-25	-0.119832	0.00487279	0.427043	3.69263e-22	-0.077271	0.120113
ENSMUSG00000060639	H4c9	3.72864	3.22913	2.78714	3.09507	3.46864	3.23901	3.28359	3.12195	-0.487651	4.75633e-05	-0.950226	5.9039e-22	-0.628084	2.26891e-09	-0.235442	0.188965	-0.189303	0.109133	-0.351885	0.00152841	-0.25451	0.00538645	-0.462334	0.000687219	0.330301	0.0202484	0.0575954	0.69241	-0.137258	0.311262
ENSMUSG00000006273	Atp6v1b2	6.96766	7.19321	6.87506	6.89296	7.22305	7.34758	7.13217	7.19395	0.23258	1.59148e-05	-0.103323	0.0143313	-0.0766666	0.115031	0.123898	0.047473	-0.091543	0.0205018	-0.030285	0.559174	0.255117	5.36049e-12	-0.336624	2.55796e-09	0.0359276	0.556174	-0.203416	1.71032e-06	0.0859496	0.0593657
ENSMUSG00000020149	Rab1a	7.77887	7.63759	7.93651	7.71172	7.87522	7.77716	7.99392	7.79695	-0.134296	0.017193	0.146448	0.000144102	-0.0683396	0.0836424	-0.0990746	0.155423	0.116608	0.00123168	-0.0797404	0.0902106	0.0969423	0.0078863	0.280276	4.02739e-07	-0.205895	1.41888e-06	0.227897	6.19052e-08	-0.171765	4.21625e-05
ENSMUSG00000029430	Ran	9.2609	9.16126	9.41477	9.32823	8.92844	8.88265	9.05539	8.93263	-0.0925332	0.172749	0.142787	0.00191664	0.0663585	0.0935751	-0.0465687	0.84921	0.125559	0.0349648	0.00284934	0.978823	-0.33264	4.74419e-13	0.234988	0.000333978	-0.0676784	0.214453	0.183762	0.0165773	-0.0978101	0.0994654
ENSMUSG00000071415	Rpl23	8.76634	8.74932	8.81114	8.74947	8.59451	8.63628	8.74459	8.61371	-0.00992288	0.910336	0.0334626	0.454828	-0.0178165	0.740701	0.0410329	0.814159	0.148461	0.00188874	0.0181809	0.777781	-0.171886	0.000175655	0.043194	0.487983	-0.0426357	0.450322	0.119239	0.0267808	-0.105464	0.0102846
ENSMUSG00000091896	Ube2d2a	7.31708	7.26591	7.69857	7.40402	7.29451	7.22988	7.56601	7.32856	-0.0444538	0.571802	0.370615	1.65182e-18	0.0854625	0.0393695	-0.0646038	0.482106	0.269893	6.3258e-13	0.0338548	0.529648	-0.0230044	0.59497	0.414299	4.18359e-11	-0.276109	6.05217e-09	0.346516	4.92272e-15	-0.211347	4.57783e-07
ENSMUSG00000063457	Rps15	9.08762	8.94809	8.91093	8.88072	8.62391	8.64634	8.64546	8.45538	-0.132174	0.175773	-0.187776	2.9629e-06	-0.207874	5.08302e-09	0.0216028	0.933131	0.0200588	0.7671	-0.169717	0.00198909	-0.463465	1.10041e-25	-0.0551934	0.52935	-0.0112534	0.844905	0.0101428	0.89853	-0.164856	0.000824725
ENSMUSG00000025290	Rps24	8.63174	8.55014	8.6745	8.57068	8.1028	8.17858	8.20614	8.07845	-0.0742707	0.356508	0.0317539	0.556388	-0.0621648	0.105278	0.0749935	0.778493	0.102005	0.148859	-0.0258493	0.744063	-0.528889	2.34286e-27	0.10628	0.163484	-0.0850703	0.137411	0.0385541	0.724494	-0.102882	0.0814867
ENSMUSG00000009927	Rps25	8.28265	8.07481	8.24485	8.21502	7.84028	7.83795	7.96035	7.80314	-0.200484	0.00211539	-0.0488648	0.350637	-0.0684259	0.0808894	-0.00312837	1	0.118622	0.0772835	-0.0389082	0.603096	-0.442099	4.07237e-20	0.151823	0.0329028	-0.0108705	0.873249	0.133338	0.150559	-0.13264	0.0211252
ENSMUSG00000025362	Rps26	9.16788	9.12593	9.22144	9.19774	8.90948	8.84986	8.92371	8.81937	-0.0347198	0.671802	0.0423339	0.283005	0.0291331	0.473274	-0.0604875	0.644311	0.0123551	0.801795	-0.0915073	0.0705021	-0.257896	2.57364e-12	0.0770373	0.230552	-0.00445376	0.938932	0.0848513	0.140614	-0.0791221	0.0895002
ENSMUSG00000067288	Rps28	7.87512	7.69973	7.51733	7.69568	7.65792	7.56546	7.72945	7.51599	-0.167923	0.0618144	-0.368473	1.81316e-10	-0.17998	0.00561227	-0.0931921	0.657558	0.0700675	0.368987	-0.142428	0.11723	-0.217368	0.00148854	-0.20033	0.0120972	0.197089	0.00780649	0.174842	0.00802012	-0.187395	0.00248911
ENSMUSG00000038274	Fau	8.99912	8.87636	8.92087	8.85827	8.53126	8.50771	8.63084	8.37771	-0.115411	0.155486	-0.0893586	0.0272825	-0.141946	0.00086999	-0.0243278	0.913317	0.0981423	0.0616264	-0.154541	0.00529615	-0.467644	9.65906e-30	0.0262135	0.732497	-0.0437207	0.432283	0.134237	0.0364941	-0.227929	4.19807e-06
ENSMUSG00000055839	Elob	7.57987	7.22911	7.24093	7.23393	7.37397	7.30954	7.35284	7.17298	-0.343046	2.30685e-05	-0.349513	1.35347e-14	-0.346407	1.43149e-15	-0.0649419	0.622388	-0.0219513	0.65037	-0.202056	0.00011145	-0.205339	1.38353e-06	-0.00674093	0.942287	0.011906	0.841731	0.0545091	0.433281	-0.155174	0.00486331
ENSMUSG00000029064	Gnb1	9.04777	9.01123	9.30513	9.09531	9.10833	9.07354	9.24151	9.08547	-0.0295174	0.679024	0.245678	2.10032e-09	0.0467277	0.254853	-0.0354833	0.767574	0.131504	0.000189828	-0.0241515	0.630835	0.0605956	0.105457	0.274905	1.65202e-06	-0.190312	3.30024e-05	0.179068	5.13786e-05	-0.131037	0.000962492
ENSMUSG00000022400	Rbx1	6.9306	6.78205	6.72098	6.88331	6.68801	6.66537	6.58274	6.59473	-0.1408	0.0416357	-0.220871	3.77374e-07	-0.0485594	0.281599	-0.0233583	0.908391	-0.10911	0.0450116	-0.0960495	0.0825763	-0.241299	2.29726e-08	-0.0799264	0.2548	0.181179	0.00018474	-0.0735213	0.23861	0.0380877	0.513931
ENSMUSG00000029713	Gnb2	8.96934	8.8425	8.95659	8.87946	8.9942	8.94539	9.06226	8.93606	-0.119534	0.096883	-0.0237534	0.599039	-0.090626	0.0148587	-0.0495505	0.661094	0.0662556	0.0830964	-0.0595504	0.188034	0.025234	0.523843	0.0957349	0.158715	-0.0580882	0.238792	0.127854	0.0109387	-0.101113	0.0160948
ENSMUSG00000058600	Rpl30	8.34082	8.30737	8.35348	8.35242	8.06292	8.05647	8.19432	7.99492	-0.0264409	0.764548	0.00148486	0.983008	0.0104272	0.865011	-0.00723759	0.987892	0.129692	0.0186362	-0.0690132	0.273447	-0.277778	1.69212e-07	0.0276931	0.698197	0.0176144	0.80531	0.148679	0.0280267	-0.17373	6.83416e-05
ENSMUSG00000063694	Cycs	5.99421	5.75114	6.41656	6.24198	5.63519	5.72121	6.01312	5.95241	-0.236848	0.000743065	0.409741	9.74365e-17	0.24502	1.30354e-05	0.0840402	0.708571	0.371915	3.67549e-08	0.31211	9.17301e-06	-0.354865	3.18948e-08	0.646678	3.4136e-25	-0.156239	0.00895509	0.301062	5.79251e-05	-0.0348801	0.59431
ENSMUSG00000058927	Gm10053	5.61634	5.3398	5.61065	5.86079	5.40532	5.30994	5.78704	5.59644	-0.268986	0.00181218	-0.0161336	0.838923	0.24226	7.02213e-05	-0.0953402	0.76978	0.381943	7.35537e-05	0.192944	0.0628593	-0.214754	0.0183146	0.252925	0.00233057	0.267096	9.8193e-05	0.489086	3.34153e-08	-0.164005	0.0140676
ENSMUSG00000073702	Rpl31	8.42405	8.23329	8.2586	8.18538	8.20791	8.15435	8.17394	8.01526	-0.183423	0.0248019	-0.176847	1.25874e-05	-0.240087	9.42269e-10	-0.054242	0.739834	-0.0354747	0.518511	-0.193618	0.000294953	-0.21622	1.54225e-07	0.00703414	0.934159	-0.0544303	0.284207	0.0305512	0.668112	-0.133358	0.00994375
ENSMUSG00000030744	Rps3	8.87347	8.92726	8.9163	8.81749	8.77402	8.82481	8.80858	8.67892	0.0609178	0.372315	0.0320164	0.600116	-0.0571242	0.200542	0.0499982	0.863544	0.0333413	0.677546	-0.0963945	0.136606	-0.0995311	0.0552704	-0.0292578	0.722837	-0.0802388	0.233887	-0.00516521	0.967784	-0.104663	0.0881965
ENSMUSG00000057841	Rpl32	8.4835	8.46386	8.51756	8.40471	8.06696	8.01395	8.06525	7.90048	-0.0123942	0.889326	0.0231153	0.672339	-0.0799572	0.050107	-0.0537026	0.835322	-0.00297893	0.974557	-0.167852	0.00926718	-0.416806	7.2669e-17	0.0354508	0.633544	-0.0941801	0.0976806	0.0622342	0.493691	-0.140023	0.0120117
ENSMUSG00000028271	Gtf2b	5.24453	5.13858	4.91752	5.1801	4.98058	4.99212	4.94705	5.14334	-0.0970652	0.278525	-0.337698	1.50865e-07	-0.0643182	0.339604	0.00689047	0.982246	-0.0418084	0.670129	0.158941	0.0262424	-0.25861	4.30316e-05	-0.240529	0.0031872	0.282043	6.94932e-05	-0.0368842	0.694903	0.226952	0.00194291
ENSMUSG00000003970	Rpl8	10.0652	10.0106	10.0833	10.01	9.62918	9.6265	9.68157	9.57818	-0.0475231	0.519248	0.0069461	0.882734	-0.0562277	0.116712	-0.00351807	0.996454	0.0509532	0.370659	-0.0523416	0.362697	-0.436028	4.90173e-31	0.0543175	0.418293	-0.0543663	0.271488	0.0661775	0.400808	-0.0784	0.149316
ENSMUSG00000028639	Ybx1	10.3275	10.3086	10.4514	10.3776	10.4104	10.4046	10.5269	10.4209	-0.0117475	0.89697	0.112478	0.00327765	0.049221	0.204924	-0.00665461	0.975175	0.114645	0.00108908	0.00919916	0.881601	0.0831962	0.0201816	0.124075	0.0426128	-0.0544593	0.248751	0.133469	0.00296788	-0.0808302	0.0854493
ENSMUSG00000018293	Pfn1	9.26963	9.04092	9.42074	9.4128	9.54236	9.42669	9.75335	9.6504	-0.221555	6.82326e-05	0.139823	0.000237668	0.142341	0.000206274	-0.116426	0.0956246	0.209318	6.35513e-09	0.106833	0.0150378	0.272799	5.25183e-15	0.361141	1.13648e-10	0.0112089	0.845538	0.337771	2.29785e-15	-0.0778041	0.0607493
ENSMUSG00000032291	Crabp1	4.95196	4.61329	4.56681	4.74086	0.82957	0.726861	1.09659	1.04571	-0.329461	0.000302891	-0.394011	4.68335e-09	-0.21468	0.00264254	-0.104162	0.89243	0.248482	0.313375	0.205047	0.482559	-4.11178	0	-0.06503	0.53711	0.189011	0.0257167	0.363391	0.120196	-0.0200471	0.95053	-3.88276	7.55979e-174
ENSMUSG00000020460	Rps27a	8.62156	8.437	8.48636	8.33994	7.9955	7.98781	8.05778	7.78413	-0.177239	0.0243114	-0.146244	0.00544106	-0.283075	3.66387e-12	-0.00851635	0.989862	0.0608418	0.416922	-0.213235	0.000209406	-0.625653	6.29864e-41	0.0314085	0.720584	-0.127876	0.0331519	0.0809126	0.460787	-0.248891	1.57744e-05
ENSMUSG00000068240	Gm11808	8.60855	8.45819	8.5079	8.42294	8.18267	8.16897	8.2455	8.12261	-0.143022	0.0678776	-0.111671	0.0188056	-0.186746	3.24523e-07	-0.0147854	0.965064	0.0611219	0.404666	-0.0616443	0.383444	-0.424942	3.64734e-16	0.031608	0.698047	-0.0661497	0.219791	0.0876763	0.22366	-0.0976997	0.0790887
ENSMUSG00000090137	Uba52	7.80114	7.46645	7.45921	7.47206	7.58312	7.42287	7.54698	7.31271	-0.32709	0.000255965	-0.353641	8.25552e-18	-0.330504	1.53174e-15	-0.16054	0.191449	-0.0372449	0.499346	-0.271195	8.65101e-07	-0.218525	1.36475e-07	-0.025706	0.789295	0.0318935	0.61193	0.134692	0.0675764	-0.209182	3.90622e-05
ENSMUSG00000022858	Tra2b	7.47084	7.42235	7.61841	7.3974	7.36373	7.35998	7.52818	7.4208	-0.0416197	0.631888	0.135764	0.0013043	-0.0744869	0.092648	-0.00526743	0.984448	0.161477	2.90241e-05	0.0547339	0.269479	-0.106394	0.0112364	0.1774	0.0044178	-0.201572	3.95827e-06	0.17914	2.17927e-05	-0.0823327	0.0632552
ENSMUSG00000001847	Rac1	8.84015	8.6704	8.91155	8.83357	8.75807	8.72202	8.83783	8.71398	-0.162624	0.00532303	0.0601614	0.125298	-0.00749658	0.862951	-0.0370335	0.754001	0.0775606	0.0453312	-0.0458611	0.400732	-0.0813464	0.0309803	0.22236	0.000109922	-0.0588212	0.194082	0.1268	0.00447551	-0.0988438	0.0342641
ENSMUSG00000020745	Pafah1b1	8.00958	8.02615	8.11413	7.98676	8.02574	7.98393	8.11761	7.99629	0.023291	0.802833	0.0926936	0.0262023	-0.0236565	0.594851	-0.0423796	0.694515	0.0903937	0.0196541	-0.0307042	0.540733	0.0159483	0.700397	0.06893	0.341495	-0.107656	0.0232886	0.144924	0.00150213	-0.0965124	0.0272238
ENSMUSG00000026586	Prrx1	8.15903	8.01232	8.1748	8.38497	8.44766	8.43765	8.68609	8.94049	-0.139826	0.0180835	0.00450461	0.924967	0.22499	3.87089e-10	-0.0111054	0.951315	0.236491	2.71733e-11	0.491606	2.01991e-31	0.289126	2.74751e-16	0.143717	0.0174836	0.229279	8.57188e-08	0.259903	4.70497e-10	0.279697	1.4545e-11
ENSMUSG00000015656	Hspa8	11.0334	10.9171	11.0526	11.0447	11.1583	11.1123	11.0396	10.9807	-0.10929	0.0876828	0.00787638	0.85761	0.0102029	0.818832	-0.0468724	0.719938	-0.120491	0.00181917	-0.178994	0.000116773	0.125143	0.000700295	0.116821	0.0590066	0.0111839	0.843817	-0.0616052	0.254299	-0.0338234	0.499483
ENSMUSG00000028955	Vamp3	6.7861	6.74488	7.03838	6.82149	7.07824	7.11164	7.35162	7.13034	-0.0336212	0.700943	0.241246	2.22771e-07	0.0341954	0.507637	0.0327738	0.83922	0.271655	1.11953e-08	0.0506377	0.42981	0.29239	2.14576e-10	0.274701	1.25315e-05	-0.198282	7.27869e-05	0.250715	1.08705e-07	-0.196279	6.21098e-05
ENSMUSG00000060126	Tpt1	10.5171	10.5025	10.6078	10.4729	10.2036	10.2484	10.417	10.2358	-0.00744753	0.942624	0.0795954	0.0404707	-0.0452235	0.235914	0.0439354	0.81861	0.211852	4.03362e-06	0.0309115	0.59123	-0.313272	2.61713e-16	0.0870829	0.192837	-0.115872	0.0102616	0.179712	0.00602165	-0.156076	0.000440231
ENSMUSG00000028410	Dnaja1	8.30956	8.04218	8.36604	8.27524	8.07746	7.90615	8.11112	8.01022	-0.260378	7.38994e-07	0.0449844	0.265425	-0.0356136	0.38826	-0.172037	0.00137048	0.031715	0.462658	-0.0679715	0.171131	-0.231767	2.50497e-11	0.305089	2.56093e-08	-0.0717515	0.117163	0.216021	2.24466e-06	-0.0752326	0.131502
ENSMUSG00000058756	Thra	6.34659	6.18371	6.12157	6.07389	6.72831	6.70974	6.7006	6.56626	-0.154793	0.128009	-0.236582	0.000149198	-0.272819	1.81816e-06	-0.0181678	0.914125	-0.0277072	0.579474	-0.162095	0.00435934	0.381897	1.03071e-12	-0.0820456	0.344976	-0.027045	0.703337	0.00234477	0.978125	-0.109391	0.0617198
ENSMUSG00000028156	Eif4e	7.01595	6.77069	7.58085	7.27073	6.78505	6.73618	7.28887	7.11189	-0.238255	2.67113e-05	0.553632	4.27389e-43	0.254268	1.17207e-09	-0.0498775	0.77297	0.500108	4.47836e-39	0.324222	1.2219e-11	-0.229325	2.06286e-08	0.791492	7.23834e-48	-0.290706	3.53128e-11	0.563097	2.17039e-21	-0.151782	0.00121175
ENSMUSG00000063358	Mapk1	8.02885	8.00818	8.16584	8.08939	7.96348	8.00112	8.06011	8.03925	-0.0138619	0.870735	0.125486	0.00110845	0.0590145	0.164629	0.0369761	0.748045	0.0944614	0.0170994	0.0740206	0.203579	-0.0651467	0.0815842	0.138791	0.0198824	-0.0575099	0.260353	0.069677	0.149612	0.00412028	0.957046
ENSMUSG00000004455	Ppp1cc	8.33468	8.19259	8.26285	8.18868	8.12874	8.08982	7.99579	8.01417	-0.135054	0.0155301	-0.0827796	0.0679527	-0.146731	9.12242e-05	-0.0396121	0.785568	-0.135181	0.00102379	-0.116075	0.0161799	-0.20588	6.22829e-09	0.051729	0.44013	-0.0552532	0.313741	-0.0833053	0.15427	0.0437011	0.414591
ENSMUSG00000029838	Ptn	7.57932	7.45812	7.3359	7.4163	2.65577	3.04138	2.95686	3.10946	-0.113724	0.121517	-0.253854	1.8585e-07	-0.163278	0.000407032	0.373297	0.0811465	0.290624	0.0939656	0.440416	0.0026456	-4.90011	0	-0.14063	0.0227868	0.0994015	0.0472953	-0.0722122	0.653963	0.176842	0.231907	-4.41838	0
ENSMUSG00000022285	Ywhaz	9.17772	9.08207	9.57298	9.24747	8.99744	8.90501	9.32447	9.08133	-0.0887796	0.207402	0.383755	3.18993e-24	0.0688238	0.0581088	-0.0933791	0.189043	0.324983	7.81318e-21	0.0826257	0.0801686	-0.179799	2.18288e-07	0.471802	1.9725e-14	-0.306177	4.2128e-14	0.430644	3.57789e-24	-0.217833	3.03545e-07
ENSMUSG00000020248	Nfyb	5.01838	5.03358	4.91098	4.98465	5.0816	5.00905	4.94436	4.9733	0.0216069	0.838722	-0.121787	0.106131	-0.0355633	0.634311	-0.071203	0.630474	-0.135434	0.0276636	-0.109452	0.116491	0.0623029	0.319963	-0.14322	0.119583	0.0950343	0.28778	-0.0528029	0.505147	0.0508416	0.509836
ENSMUSG00000020390	Ube2b	6.35783	6.35268	6.40775	6.09676	6.20992	6.19658	6.12926	6.03689	0.00163816	0.990029	0.0388212	0.520243	-0.262939	5.3117e-07	-0.0147323	0.946891	-0.0816396	0.091393	-0.172801	0.000638907	-0.148362	0.000596758	0.0368496	0.643113	-0.292611	1.17592e-05	-0.0550683	0.369379	-0.0665247	0.248676
ENSMUSG00000066551	Hmgb1	9.32481	8.97127	9.15132	9.09537	9.26558	9.19592	9.30696	9.17673	-0.346436	1.7681e-11	-0.18472	1.35431e-06	-0.230092	2.45748e-09	-0.0705595	0.460028	0.039423	0.316802	-0.0901477	0.0449408	-0.0588413	0.128965	0.161377	0.00456616	-0.0366454	0.491581	0.122147	0.00885426	-0.104992	0.00971792
ENSMUSG00000102252	Snrpn	2.25865	2.22615	2.1117	1.78071	2.93536	2.90149	2.77254	2.53524	-0.0185398	0.958402	-0.158617	0.360124	-0.473742	0.00550504	-0.0405683	0.938837	-0.177939	0.247531	-0.409346	0.00246059	0.683628	9.40189e-08	-0.138965	0.519911	-0.30672	0.125163	-0.126633	0.433379	-0.204645	0.194852
ENSMUSG00000026021	Sumo1	6.33199	6.16752	6.35612	6.22621	6.07445	6.08511	6.22978	6.09766	-0.158067	0.0158938	0.0136731	0.832779	-0.106829	0.0382984	0.0093389	0.97548	0.153805	0.00537974	0.0229173	0.763009	-0.255902	1.91026e-08	0.170865	0.0186662	-0.111691	0.0909898	0.156374	0.0194279	-0.106256	0.0846757
ENSMUSG00000009013	Dynll1	7.57831	7.22272	7.43345	7.50694	7.4854	7.33042	7.49082	7.37698	-0.348219	3.06411e-08	-0.156463	0.00104421	-0.0729043	0.0813104	-0.155545	0.109252	0.00356778	0.956633	-0.109175	0.0481016	-0.0927753	0.0468944	0.1919	0.00614452	0.0925299	0.0902882	0.170885	0.00335094	-0.0877348	0.0742821
ENSMUSG00000078812	Eif5a	9.66947	9.34253	9.84457	9.77154	9.58678	9.44154	9.74442	9.58921	-0.319797	4.41504e-09	0.163637	2.31916e-05	0.101031	0.0096071	-0.146035	0.12362	0.156067	0.000218942	0.00112591	0.991656	-0.0826949	0.0405667	0.483353	6.63633e-19	-0.0538877	0.258667	0.313928	5.81252e-08	-0.130165	0.00330878
ENSMUSG00000006360	Crip1	3.27882	2.99424	2.53132	3.07107	4.3478	4.33558	4.24699	4.2768	-0.272491	0.281349	-0.759038	4.26828e-10	-0.205861	0.132258	-0.0150438	0.979542	-0.105473	0.280861	-0.0748267	0.55215	1.07212	8.55013e-32	-0.483696	0.0355588	0.560836	0.00105704	-0.0776331	0.439559	0.0543695	0.622978	1.33292	2.66911e-12
ENSMUSG00000062825	Actg1	11.6145	11.4132	12.1929	11.9625	11.9351	11.9066	12.4247	12.1196	-0.194348	0.00247599	0.566884	2.37452e-56	0.347006	4.67579e-27	-0.0294308	0.814152	0.487807	2.63925e-46	0.182973	0.000113714	0.320882	5.68824e-22	0.76088	1.8367e-36	-0.211136	1.05451e-07	0.529384	8.00612e-36	-0.280134	1.93478e-10
ENSMUSG00000061787	Rps17	8.11556	7.97094	7.94219	7.85055	8.11054	8.08492	8.12287	7.85599	-0.137173	0.0896542	-0.184616	2.7139e-05	-0.266508	3.061e-09	-0.0264884	0.914125	0.0105723	0.86694	-0.255915	9.06332e-07	-0.00456126	0.939417	-0.0470951	0.534473	-0.0730572	0.190992	0.0489267	0.498169	-0.241749	3.17261e-08
ENSMUSG00000015120	Ube2i	7.89473	7.76723	8.04012	7.87772	7.71168	7.66035	7.77917	7.6428	-0.120611	0.0493249	0.133908	0.000792199	-0.0181373	0.699372	-0.0518722	0.593194	0.0667538	0.111508	-0.0696542	0.15204	-0.183534	1.4181e-06	0.254035	9.48082e-06	-0.143311	0.001087	0.130658	0.00358534	-0.111678	0.0126063
ENSMUSG00000008859	Rala	6.19188	6.16835	6.30095	6.1485	6.24695	6.15357	6.26543	6.18341	-0.0166804	0.866216	0.0975181	0.0378302	-0.0426843	0.462332	-0.0964282	0.254553	0.0159754	0.755348	-0.0648886	0.247055	0.0569808	0.239315	0.114003	0.0848678	-0.131681	0.0249394	0.124831	0.0118486	-0.0564254	0.310099
ENSMUSG00000061983	Rps12	9.22642	9.10761	9.11458	9.00091	8.57211	8.56919	8.53276	8.33523	-0.111545	0.228133	-0.122834	0.013916	-0.226832	1.71425e-09	-0.00377668	1	-0.0404653	0.681481	-0.238308	0.00105143	-0.654086	5.39717e-29	-0.0108239	0.912379	-0.0949798	0.111421	-0.0254141	0.839293	-0.172569	0.00721039
ENSMUSG00000052146	Rps10	8.70134	8.61501	8.68631	8.57407	8.30333	8.29605	8.3756	8.21954	-0.0789625	0.375469	-0.0259571	0.635522	-0.128346	0.000485804	-0.00813707	0.989054	0.0707582	0.323841	-0.0854223	0.164242	-0.397478	9.29139e-17	0.0532797	0.529586	-0.0934894	0.0963779	0.0904824	0.348902	-0.130997	0.0159105
ENSMUSG00000028161	Ppp3ca	6.32377	6.32806	6.45414	6.28583	6.45928	6.50369	6.55677	6.5191	0.0112304	0.915145	0.11923	0.0317837	-0.0381689	0.472833	0.0420227	0.751313	0.0958992	0.0664329	0.0587962	0.425076	0.137135	0.00512835	0.107445	0.151164	-0.148881	0.0113378	0.0663385	0.24079	-0.0125128	0.87841
ENSMUSG00000020349	Ppp2ca	8.06502	7.89593	8.27804	8.05775	7.96807	7.89117	8.17762	8.01797	-0.162042	0.00744232	0.201521	1.92619e-06	-0.00848784	0.867417	-0.0776451	0.368089	0.207466	2.80007e-08	0.0489665	0.299042	-0.0970663	0.0166055	0.36342	3.36035e-11	-0.201275	1.77153e-06	0.297339	1.33869e-10	-0.133891	0.00139475
ENSMUSG00000028936	Rpl22	7.84352	7.78041	7.78154	7.70107	7.41231	7.4874	7.50315	7.35106	-0.055737	0.472044	-0.0730959	0.124234	-0.143653	0.000206959	0.0744175	0.665918	0.0894243	0.116162	-0.0628806	0.291649	-0.431031	1.04241e-23	-0.0172054	0.826428	-0.0617013	0.28104	0.026691	0.7378	-0.127697	0.00842098
ENSMUSG00000068614	Actc1	-5.45494	-6.15632	-3.85811	#NUM!	#NUM!	-5.26476	#NUM!	#NUM!
ENSMUSG00000038965	Ube2l3	7.83271	7.60886	7.8625	7.81194	7.70189	7.63857	7.79884	7.69493	-0.216847	0.00010203	0.0179819	0.703805	-0.0213675	0.664515	-0.0644564	0.477103	0.0943276	0.0141309	-0.00912593	0.882395	-0.129827	0.0012675	0.234723	3.03686e-05	-0.0307358	0.587028	0.171114	5.77175e-05	-0.079015	0.067406
ENSMUSG00000020372	Rack1	9.71368	9.71453	9.82644	9.70104	9.40691	9.44134	9.47873	9.3723	0.00805143	0.932166	0.101772	0.0293467	-0.0138009	0.752703	0.0335779	0.893599	0.0703837	0.241132	-0.0360735	0.617243	-0.306637	2.09263e-15	0.0936387	0.175226	-0.106587	0.0468082	0.0484501	0.589363	-0.0814518	0.220099
ENSMUSG00000005034	Prkacb	6.57545	6.57432	6.80235	6.60934	6.45662	6.50073	6.69179	6.57365	0.00527986	0.963126	0.215482	1.72781e-06	0.0326676	0.551394	0.0426322	0.721018	0.233998	4.93803e-08	0.116028	0.0138742	-0.118889	0.00764329	0.209485	0.00140359	-0.173985	0.000434763	0.20341	6.69982e-05	-0.0934647	0.0661421
ENSMUSG00000076432	Ywhaq	8.31484	8.14	8.35527	8.35681	8.4706	8.42645	8.53312	8.48106	-0.167779	0.00264127	0.0291748	0.504596	0.040977	0.329803	-0.0448263	0.743955	0.0605268	0.1764	0.00929454	0.869231	0.15576	2.28715e-05	0.196591	0.000530976	0.0205617	0.707326	0.117441	0.0378919	-0.0264917	0.602449
ENSMUSG00000026202	Tuba4a	5.81388	5.68594	5.96363	5.74088	6.29388	6.23945	6.51044	6.33189	-0.120232	0.130049	0.138513	0.00719273	-0.0754591	0.19818	-0.0528847	0.666219	0.217424	1.88379e-06	0.0394395	0.529183	0.478915	2.99229e-29	0.258637	0.000358864	-0.204849	0.00104797	0.281756	3.41865e-07	-0.15317	0.00365304
ENSMUSG00000072235	Tuba1a	10.0363	9.67042	9.73333	9.62301	9.33003	9.16812	9.197	9.03841	-0.358768	1.07343e-06	-0.313387	1.48032e-05	-0.413993	1.67682e-26	-0.162777	0.0905224	-0.134759	0.0148634	-0.293231	2.12949e-08	-0.705865	7.92032e-67	0.0449711	0.681669	-0.0918521	0.276915	0.0398271	0.597227	-0.133505	0.0192897
ENSMUSG00000036752	Tubb4b	8.5801	8.30279	8.39108	8.33643	8.70688	8.67076	8.64957	8.58633	-0.270067	0.000256811	-0.199885	0.000122089	-0.244517	5.72692e-12	-0.0368199	0.835737	-0.0588674	0.200068	-0.122175	0.0270083	0.126724	0.00109732	0.0699935	0.419513	-0.0358643	0.589096	-0.0102316	0.889466	-0.0385616	0.507253
ENSMUSG00000043091	Tuba1c	8.14446	7.83263	8.56853	8.33219	8.15218	8.04049	8.53244	8.30662	-0.304508	3.04679e-06	0.412844	8.46338e-26	0.186976	4.27798e-07	-0.112336	0.124439	0.378614	4.44061e-21	0.153308	0.00049832	0.00777337	0.859394	0.71717	1.65016e-30	-0.217159	4.91162e-07	0.50294	5.21278e-26	-0.200537	4.71363e-06
ENSMUSG00000099517	H3c8	0.0621385	-0.571443	-0.337361	-0.10805	-0.701323	-0.29326	-0.425021	-0.450604	-0.597668	0.12115	-0.429673	0.198736	-0.181652	0.667797							-0.806955	0.0156424
ENSMUSG00000018965	Ywhah	8.12762	7.89053	8.2575	8.20956	8.44221	8.33546	8.58136	8.4556	-0.229836	5.01378e-05	0.11885	0.00334819	0.0806553	0.0401312	-0.107331	0.130931	0.137243	0.000338245	0.0124046	0.823071	0.314626	3.94174e-19	0.34829	1.44779e-09	-0.0292276	0.591591	0.256661	7.99005e-09	-0.100156	0.0182128
ENSMUSG00000025337	Sbds	5.97853	6.02691	6.58113	6.35191	5.93846	6.06001	6.42713	6.3721	0.0553691	0.468781	0.591138	1.96851e-40	0.372225	2.09241e-16	0.1209	0.224508	0.488804	1.62073e-25	0.434502	7.54241e-16	-0.0413536	0.458166	0.535478	1.21071e-19	-0.210071	2.85874e-05	0.379818	9.7763e-15	-0.029258	0.619219
ENSMUSG00000019872	Smpdl3a	1.4839	1.4816	1.48475	1.53589	2.61082	2.8999	2.83608	2.52058	0.00496006	1	-0.00100535	1	0.0595898	0.851198	0.275079	0.207939	0.212163	0.11061	-0.0914876	0.631154	1.13656	6.56242e-14	-0.00682851	1	0.0691248	0.798999	-0.0485709	0.729165	-0.279284	0.0475343	1.41149	5.91955e-21
ENSMUSG00000001440	Kpnb1	9.68736	9.50697	10.0117	10.0014	9.72119	9.55587	9.85844	9.85806	-0.173425	0.00316219	0.312649	2.00993e-12	0.313008	8.27246e-19	-0.166189	0.00294878	0.135358	8.31888e-05	0.135383	0.00200515	0.0340956	0.412742	0.485596	3.41719e-16	0.00909864	0.878561	0.31377	8.81962e-14	0.0246332	0.615295
ENSMUSG00000000881	Dlg3	5.33415	5.17068	4.43196	5.08179	5.2164	5.14941	4.52662	5.12703	-0.15645	0.0647013	-0.912823	7.32859e-44	-0.252217	6.93294e-05	-0.067382	0.680163	-0.69434	5.67791e-29	-0.0934469	0.189	-0.11452	0.0747344	-0.756909	3.38062e-23	0.669385	7.43364e-23	-0.614313	1.2558e-18	0.625471	5.98219e-23
ENSMUSG00000022206	Npr3	5.37546	5.0363	4.81883	4.39618	5.38153	5.47963	4.8779	4.12907	-0.331576	7.14831e-07	-0.568504	9.02526e-19	-0.981044	1.25183e-57	0.0944652	0.583439	-0.504581	4.56533e-09	-1.25558	7.55169e-71	0.0101339	0.913512	-0.237022	0.00500319	-0.403618	1.19184e-06	-0.587398	2.36356e-09	-0.72592	1.35984e-14
ENSMUSG00000026750	Psmb7	7.51395	7.34135	7.51174	7.46872	7.17017	7.1338	7.2426	7.15901	-0.165181	0.0101621	-0.0134484	0.787291	-0.0459308	0.290115	-0.0367224	0.862681	0.0705267	0.190542	-0.0130992	0.873867	-0.344249	1.51806e-15	0.151776	0.016917	-0.0237962	0.683761	0.119069	0.0707276	-0.059046	0.329839
ENSMUSG00000047557	Lxn	6.89089	6.53591	6.54499	6.75267	7.07013	7.03287	6.99534	7.07189	-0.347422	2.18908e-09	-0.355988	3.54964e-09	-0.138131	0.00311522	-0.0379969	0.737399	-0.0773417	0.0461124	0.00143589	0.996671	0.180582	1.02654e-05	-0.00894043	0.923648	0.226227	0.000593857	-0.027	0.603669	0.103181	0.0392482
ENSMUSG00000020388	Pdlim4	4.85736	4.58208	5.1906	5.07274	4.88751	4.754	5.47079	5.34343	-0.265906	0.0136503	0.324427	2.06308e-07	0.21325	0.000925955	-0.132003	0.279165	0.582517	2.61479e-20	0.458511	1.04767e-12	0.0299996	0.662738	0.588926	1.17495e-09	-0.101814	0.200184	0.726637	1.22145e-24	-0.0996244	0.168568
ENSMUSG00000063531	Sema3e	4.05586	3.95162	3.98637	3.81505	5.46392	5.39699	5.49572	5.34139	-0.0984125	0.416247	-0.082711	0.359363	-0.237821	0.0181349	-0.0678905	0.572667	0.0292863	0.620859	-0.125017	0.0467441	1.40777	1.11576e-129	0.0157287	0.901655	-0.147243	0.204881	0.109539	0.0696833	-0.129875	0.0404199	1.44269	5.36697e-83
ENSMUSG00000019777	Hdac2	7.34949	7.18951	7.38936	7.27185	7.10134	7.04141	7.12111	7.07145	-0.152961	0.0110261	0.0285312	0.555394	-0.0783883	0.0555982	-0.0617659	0.482768	0.0177628	0.73608	-0.0320544	0.565274	-0.246552	1.20068e-10	0.181023	0.00381964	-0.0981419	0.0519938	0.0917382	0.0661971	-0.0253071	0.668048
ENSMUSG00000031402	Mpp1	6.21831	6.05841	5.95025	5.90594	6.71007	6.50859	6.46742	6.51754	-0.15248	0.0254242	-0.281133	3.99925e-06	-0.311762	2.2073e-09	-0.200495	0.00377345	-0.244818	1.09504e-06	-0.194016	7.58103e-05	0.490418	1.16822e-31	-0.127978	0.120683	-0.0229914	0.79881	-0.0320912	0.64557	0.0755624	0.183869
ENSMUSG00000032959	Pebp1	8.38518	8.2351	8.26532	8.26477	8.20157	8.15433	8.17919	8.1046	-0.142786	0.0216379	-0.130917	0.0033888	-0.121019	0.00146734	-0.048019	0.795893	-0.0242056	0.722946	-0.0984942	0.057304	-0.183289	1.21364e-05	0.0118347	0.875367	0.0185372	0.771542	0.0356082	0.652446	-0.0490997	0.388336
ENSMUSG00000026718	Stam	5.74617	6.03488	5.93427	5.87741	5.8132	5.96584	5.78467	6.03597	0.29477	0.000302553	0.175794	0.000448088	0.130284	0.011045	0.150294	0.0438371	-0.0299029	0.636817	0.219545	5.19567e-05	0.0688786	0.194594	-0.118995	0.144022	-0.0368543	0.576602	-0.16818	0.00410189	0.274134	1.65889e-06
ENSMUSG00000031360	Ctps2	5.58402	5.50017	5.38045	5.26172	5.58531	5.63643	5.47116	5.37971	-0.0763848	0.339126	-0.215361	0.00129202	-0.324249	2.22607e-09	0.0521549	0.740074	-0.116459	0.049541	-0.207783	0.00045801	0.00192165	0.984713	-0.138735	0.117887	-0.0998607	0.239829	-0.155891	0.0266185	-0.0667973	0.36938
ENSMUSG00000030846	Tial1	6.08124	6.13522	6.25784	6.1839	6.23027	6.18674	6.34639	6.21642	0.0600951	0.495095	0.164177	0.00084383	0.101844	0.0371861	-0.0448997	0.701013	0.114189	0.00858746	-0.0142585	0.81481	0.148972	0.000551652	0.103846	0.17387	-0.053713	0.387669	0.171356	0.000428497	-0.103966	0.0410543
ENSMUSG00000024290	Rock1	6.65027	6.64972	6.95888	6.6939	6.74552	6.72405	7.1216	6.74272	0.0059369	0.951036	0.296686	1.60468e-12	0.0426342	0.372585	-0.0233704	0.874333	0.373282	1.17446e-22	-0.00514299	0.947092	0.0962071	0.0256221	0.290361	1.55443e-06	-0.245329	4.41098e-08	0.409186	1.86413e-21	-0.35405	1.82969e-16
ENSMUSG00000020580	Rock2	7.2917	7.38484	7.82498	7.3489	7.89188	7.96349	8.35846	7.95778	0.0996225	0.198242	0.521325	4.46959e-36	0.0555645	0.225541	0.0705648	0.524462	0.46473	3.0165e-40	0.064958	0.165002	0.60012	1.387e-61	0.42112	2.02506e-10	-0.456955	9.48641e-24	0.406492	1.33572e-15	-0.375181	1.44253e-21
ENSMUSG00000020267	Hint1	7.30242	7.16254	7.11262	7.07212	6.85188	6.80016	6.75296	6.62572	-0.132343	0.0788221	-0.200858	4.26061e-05	-0.232003	3.62344e-08	-0.0523087	0.846884	-0.100354	0.148206	-0.228251	0.000519117	-0.450443	1.46254e-18	-0.0682285	0.378281	-0.0221191	0.751994	-0.0364866	0.708861	-0.103305	0.0883053
ENSMUSG00000032897	Nfyc	6.18964	6.12921	6.12088	6.05667	6.11634	5.97315	6.01235	5.96298	-0.0527625	0.504915	-0.0804761	0.0981702	-0.13347	0.00479349	-0.145108	0.0690926	-0.109784	0.0683797	-0.156232	0.00423059	-0.0702407	0.146978	-0.0275168	0.712295	-0.0443561	0.477574	0.047408	0.453118	-0.0210959	0.746484
ENSMUSG00000005262	Ufd1	5.8445	5.74355	5.93555	5.87978	5.92036	5.90975	6.04108	5.99857	-0.094142	0.208482	0.0805282	0.118408	0.0343007	0.55236	-0.0107203	0.961486	0.1172	0.0109277	0.0755065	0.162611	0.0769825	0.114728	0.17402	0.00941335	-0.0373695	0.582146	0.140537	0.00893388	-0.0173134	0.787823
ENSMUSG00000040028	Elavl1	6.66132	6.63563	7.15526	6.91601	6.61528	6.5996	6.89916	6.73522	-0.0192773	0.833115	0.483003	7.52865e-31	0.253674	4.61079e-10	-0.0166952	0.916898	0.28108	4.40475e-12	0.11939	0.0230091	-0.0456242	0.315232	0.501375	1.39534e-16	-0.220542	1.14237e-06	0.309991	2.54445e-13	-0.137227	0.00463138
ENSMUSG00000031010	Usp9x	7.91156	7.98303	8.41643	8.18113	7.75397	7.70975	8.03141	7.92404	0.0781552	0.367046	0.493109	1.35886e-34	0.268041	6.72758e-12	-0.0451167	0.737778	0.274945	2.0287e-12	0.167891	0.000200381	-0.156806	0.000130322	0.414388	8.24764e-10	-0.216199	6.44113e-07	0.332439	1.63482e-11	-0.0826346	0.0682108
ENSMUSG00000043909	Trp53bp1	6.19589	6.20078	6.19169	6.05542	5.86878	5.86908	5.74844	5.71657	0.0114337	0.907859	-0.0165939	0.787291	-0.140255	0.0142344	-0.00297338	1	-0.126854	0.0416298	-0.155523	0.0112096	-0.323939	2.56015e-11	-0.0283074	0.717926	-0.115467	0.0879423	-0.111865	0.071236	-0.00364212	0.955113
ENSMUSG00000027198	Ext2	7.57608	7.57392	7.52239	7.42034	7.94972	7.97851	7.96595	7.86981	0.00523708	0.957627	-0.0650241	0.118756	-0.155861	0.000143868	0.0278424	0.835216	0.0140501	0.776333	-0.081624	0.0810728	0.374608	1.95001e-25	-0.0704562	0.246688	-0.0821759	0.0901255	-0.0014157	0.985807	-0.0712067	0.159469
ENSMUSG00000020733	Slc9a3r1	6.33204	6.11248	5.83346	5.95275	6.11464	5.98373	5.74587	5.65755	-0.211718	0.00219635	-0.509737	7.42133e-28	-0.380556	1.46078e-16	-0.133806	0.0929605	-0.374089	4.29894e-13	-0.458052	2.25924e-18	-0.215214	2.28431e-06	-0.298227	9.67338e-06	0.138044	0.0160175	-0.228084	2.14639e-05	-0.0594458	0.344586
ENSMUSG00000020091	Eif4ebp2	7.71393	7.48093	7.58728	7.64943	7.51134	7.42658	7.30712	7.38707	-0.22609	0.00224535	-0.138166	0.00104626	-0.0657821	0.110964	-0.0854695	0.372301	-0.207442	5.98745e-08	-0.126869	0.0290416	-0.201894	7.73e-08	0.0874009	0.245811	0.0811941	0.0861288	-0.109223	0.0432752	0.104547	0.0677286
ENSMUSG00000030805	Stx4a	5.89839	6.01243	6.18199	6.08503	6.25651	6.33252	6.61366	6.49714	0.121491	0.128009	0.271268	3.1006e-08	0.1865	0.000193412	0.0736322	0.471099	0.356501	8.78147e-11	0.241225	1.16796e-05	0.358156	1.44915e-17	0.150452	0.0359569	-0.0763895	0.214313	0.294345	6.6653e-06	-0.0912183	0.191896
ENSMUSG00000030403	Vasp	6.30965	6.04694	6.91953	6.57692	6.68191	6.51398	7.27462	6.81197	-0.254843	6.69121e-05	0.599263	1.17698e-44	0.266084	5.20471e-09	-0.167931	0.00273092	0.590618	1.7955e-42	0.12874	0.00467343	0.372545	1.17673e-19	0.8536	1.07233e-49	-0.324275	2.17927e-12	0.770793	2.6602e-62	-0.437131	1.097e-22
ENSMUSG00000061315	Naca	8.61921	8.4558	8.68914	8.59941	8.49818	8.42343	8.58959	8.47389	-0.156184	0.0141736	0.0584556	0.161164	-0.0206947	0.639541	-0.0755847	0.570488	0.0897305	0.0424082	-0.0258224	0.629407	-0.120749	0.00235055	0.21476	0.000228924	-0.0704331	0.120399	0.177236	0.00432997	-0.0908165	0.0417054
ENSMUSG00000031628	Casp3	6.69472	6.44996	6.60169	6.48209	6.35807	6.2651	6.27355	6.11801	-0.237817	5.41919e-05	-0.103822	0.0183438	-0.212992	3.90346e-06	-0.0956038	0.347898	-0.0897291	0.0800073	-0.244702	3.87141e-06	-0.333983	4.15754e-15	0.133281	0.0345242	-0.100295	0.0707738	0.0189403	0.765043	-0.130785	0.016567
ENSMUSG00000028684	Urod	5.29208	5.14246	5.03754	4.99863	5.14041	5.17164	4.95409	5.06056	-0.141804	0.102751	-0.262754	0.000317974	-0.293672	7.73309e-06	0.027917	0.920955	-0.192976	0.010229	-0.0844755	0.347389	-0.146112	0.0456463	-0.121708	0.162949	-0.022493	0.835502	-0.207999	0.00508094	0.133323	0.0695952
ENSMUSG00000028633	Ctps	7.2087	7.24565	7.72646	7.44171	7.25097	7.25828	7.37343	7.26138	0.0436298	0.600943	0.505626	5.53445e-32	0.231957	4.95135e-08	0.00722483	0.977669	0.121225	0.00327048	0.00986021	0.876511	0.0411987	0.380558	0.46203	2.59853e-15	-0.264923	1.35059e-09	0.125882	0.00674807	-0.0866953	0.0502898
ENSMUSG00000025579	Gaa	8.67091	8.93129	8.88021	8.75957	8.78788	8.91158	8.91406	8.80061	0.267667	2.37579e-05	0.198282	1.51007e-06	0.0874338	0.0419045	0.122665	0.0795505	0.123898	0.000966501	0.0111632	0.842479	0.117733	0.00368143	-0.0694812	0.290887	-0.101834	0.0386846	0.0135985	0.793434	-0.0882037	0.0342844
ENSMUSG00000030007	Cct7	8.47893	8.43852	8.67736	8.53595	8.27621	8.20964	8.36421	8.28888	-0.0334468	0.640595	0.18683	1.64694e-06	0.0561832	0.184933	-0.0671996	0.448374	0.0858729	0.0348252	0.0111321	0.854994	-0.202606	4.3639e-09	0.21993	0.000109401	-0.121997	0.00936542	0.16526	0.000604073	-0.0500867	0.340334
ENSMUSG00000034024	Cct2	8.6569	8.59738	8.9226	8.80889	8.45159	8.40553	8.62786	8.55615	-0.052599	0.433539	0.254234	2.27633e-11	0.151148	7.32087e-05	-0.0467237	0.691434	0.174334	2.64107e-06	0.103311	0.0212782	-0.205257	6.06407e-09	0.306366	3.74515e-08	-0.0944113	0.037968	0.233159	1.61994e-06	-0.0463456	0.324743
ENSMUSG00000007739	Cct4	8.01448	8.0682	8.20284	8.1187	7.85473	7.85788	7.93791	7.91398	0.0605258	0.382088	0.176958	3.61645e-06	0.103346	0.00658769	0.00276304	0.996454	0.0814854	0.0422494	0.0583919	0.251097	-0.159931	8.63516e-06	0.115908	0.0578917	-0.0649048	0.162245	0.0907323	0.0660596	0.0016467	0.986413
ENSMUSG00000022234	Cct5	8.55775	8.46825	8.82204	8.71232	8.2313	8.15103	8.37078	8.32438	-0.0824432	0.200505	0.252671	9.04151e-11	0.153761	8.99948e-05	-0.0807167	0.39585	0.138299	0.000662352	0.0921998	0.0560314	-0.3269	8.24644e-18	0.334996	1.57242e-09	-0.0902764	0.0528115	0.230887	6.99024e-07	-0.021342	0.668515
ENSMUSG00000029447	Cct6a	8.7505	8.60357	9.0272	8.98667	8.41591	8.36059	8.62192	8.55815	-0.139982	0.0171853	0.265247	7.18275e-12	0.235287	4.3713e-09	-0.05598	0.58989	0.204331	2.53112e-09	0.14111	0.0011346	-0.334461	2.71182e-21	0.404837	2.02891e-13	-0.021322	0.704648	0.272318	5.56735e-09	-0.038515	0.413424
ENSMUSG00000001416	Cct3	8.4391	8.2783	8.72432	8.64998	8.25183	8.16636	8.42708	8.37875	-0.15388	0.0100192	0.27363	1.86069e-11	0.210011	1.25581e-07	-0.086064	0.417288	0.173573	5.40366e-05	0.125586	0.00729285	-0.187401	4.72166e-06	0.427172	1.65965e-14	-0.0549846	0.261668	0.271514	1.83388e-07	-0.0232387	0.646565
ENSMUSG00000038766	Gabpb2	6.84405	6.98681	6.8334	6.95252	6.78954	6.88984	6.64398	6.80984	0.149193	0.0412841	-0.0220827	0.651172	0.107137	0.0108	0.0985493	0.18082	-0.148498	0.00035131	0.0171171	0.765401	-0.0537016	0.194197	-0.172308	0.0156413	0.138067	0.00416263	-0.234533	9.48666e-07	0.190015	0.000100732
ENSMUSG00000030659	Nucb2	3.92927	3.82196	4.12223	3.92551	4.79655	4.79801	4.91474	4.81818	-0.100936	0.535599	0.187061	0.0951142	-0.00606942	0.975942	0.0017533	1	0.116357	0.0991022	0.0237643	0.818268	0.868469	4.74254e-39	0.285276	0.0529357	-0.183264	0.159753	0.127093	0.0882218	-0.0684538	0.418083	0.974319	4.41455e-21
ENSMUSG00000035493	Tgfbi	6.80234	6.59465	6.78231	6.87166	4.60576	4.76286	5.02821	5.64644	-0.200038	0.00239122	-0.0299803	0.605326	0.0694367	0.231144	0.157083	0.146802	0.422735	1.18348e-10	1.04019	2.9939e-44	-2.19469	0	0.169498	0.0113447	0.108347	0.0923643	0.277741	6.4073e-05	0.642608	1.4103e-18	-1.83384	1.33493e-186
ENSMUSG00000031387	Renbp	5.44733	5.75621	5.59965	5.52237	5.77696	5.88234	5.75502	5.68699	0.315906	9.17802e-07	0.14191	0.0119877	0.0746725	0.203445	0.104822	0.22513	-0.021563	0.702906	-0.0938141	0.17141	0.329139	3.90206e-12	-0.174642	0.0139171	-0.0585043	0.417685	-0.114468	0.0351048	-0.0469837	0.539434
ENSMUSG00000045962	Wnk1	8.24037	8.23099	8.24967	8.34225	7.98224	7.9591	7.82167	7.9395	-0.00260361	0.982967	-0.00238052	0.965585	0.100567	0.0128482	-0.0243659	0.89756	-0.162899	0.000481237	-0.0449475	0.473408	-0.257324	1.64858e-08	-0.00031052	1	0.111763	0.0115389	-0.126209	0.00808501	0.142204	0.00158907
ENSMUSG00000061360	Phf5a	5.93	5.65315	6.17358	6.15178	5.53806	5.44173	5.78624	5.69669	-0.269429	4.66212e-05	0.233333	5.24943e-06	0.221031	2.78495e-06	-0.0954626	0.581964	0.249316	2.38454e-05	0.159777	0.0145087	-0.394313	2.49055e-15	0.502334	1.22471e-13	-0.00351579	0.973505	0.355345	2.49715e-06	-0.0648424	0.327656
ENSMUSG00000057130	Txnl4a	5.41413	5.37534	5.45374	5.38293	5.17951	5.16429	5.17081	5.08736	-0.0313824	0.753099	0.0306472	0.664053	-0.0315987	0.693588	-0.015784	0.958298	-0.0151178	0.890509	-0.097031	0.210027	-0.232319	6.3026e-05	0.0611183	0.450624	-0.0530244	0.551809	0.0134738	0.872432	-0.0568377	0.513776
ENSMUSG00000079435	Rpl36a	7.57142	7.40034	7.39002	7.41979	7.19435	7.18932	7.19771	7.02987	-0.163632	0.0378467	-0.192515	7.3207e-05	-0.15254	0.000927101	-0.00588577	0.991103	0.00137054	0.986082	-0.166061	0.0057499	-0.376673	2.24057e-14	-0.0285193	0.73126	0.0486239	0.443836	0.0191358	0.790592	-0.14275	0.0028129
ENSMUSG00000049751	Rpl36al	6.76802	6.57568	6.73051	6.74696	6.95518	6.89039	7.08041	6.84113	-0.185205	0.00802945	-0.0490054	0.342014	-0.0225574	0.730409	-0.0652856	0.679691	0.123905	0.00504806	-0.116184	0.0204517	0.187244	2.28259e-05	0.136244	0.0325039	0.035069	0.603318	0.200874	0.0028695	-0.215369	6.39587e-06
ENSMUSG00000035198	Tubg1	6.62867	6.47689	6.26045	6.2821	6.68297	6.58312	6.43588	6.46788	-0.144286	0.0302794	-0.380662	9.71399e-17	-0.346328	1.14665e-13	-0.0996636	0.16342	-0.249408	4.31364e-09	-0.214582	6.1715e-06	0.053672	0.212197	-0.235894	0.000277521	0.04257	0.541708	-0.137397	0.00468092	0.0591648	0.300393
ENSMUSG00000018666	Cbx1	6.56557	6.40034	6.44169	6.51401	6.34017	6.31738	6.23469	6.35167	-0.158015	0.00935855	-0.13609	0.00326529	-0.0510064	0.322305	-0.0246087	0.882763	-0.107329	0.0289258	0.0105177	0.876165	-0.224921	1.17523e-07	0.0219295	0.759259	0.0933361	0.117274	-0.0704253	0.198904	0.142299	0.00499021
ENSMUSG00000079658	Eloc	5.83245	5.55043	6.06962	5.93271	5.51691	5.46589	5.6747	5.60632	-0.275521	3.08677e-05	0.225737	1.39405e-05	0.0981382	0.0958566	-0.0525608	0.81528	0.152464	0.0350685	0.0891899	0.280334	-0.313907	8.14768e-08	0.501055	3.23502e-15	-0.11885	0.0627003	0.217196	0.0033508	-0.0377951	0.618395
ENSMUSG00000048076	Arf1	9.03311	8.86068	9.01783	8.99051	8.99136	8.91445	9.01984	8.91732	-0.165222	0.00362469	-0.0263574	0.550658	-0.0433578	0.257074	-0.0777337	0.444288	0.0266307	0.519093	-0.0755138	0.0844944	-0.0413765	0.267255	0.138664	0.0213309	-0.00823372	0.8875	0.116427	0.0304585	-0.077437	0.0719524
ENSMUSG00000020440	Arf5	6.94352	6.71893	6.84158	6.88247	6.83957	6.81891	6.94153	6.80891	-0.216874	0.0228432	-0.111864	0.0695668	-0.061193	0.278362	-0.0203884	0.922258	0.100612	0.038186	-0.0314535	0.587947	-0.10384	0.0645615	0.104195	0.22514	0.059284	0.334761	0.13268	0.0295798	-0.107373	0.0265854
ENSMUSG00000021131	Erh	7.21441	6.9191	7.28574	7.2591	7.13524	7.08277	7.28092	7.18153	-0.28817	7.84316e-07	0.0600803	0.24518	0.0430009	0.35979	-0.0529341	0.793473	0.14298	0.00304537	0.0443891	0.448791	-0.0785821	0.0759822	0.348068	6.6761e-08	-0.00812313	0.911068	0.20827	0.00469855	-0.0738003	0.168376
ENSMUSG00000022841	Ap2m1	9.0759	9.00186	9.15439	9.05029	9.31986	9.34792	9.3922	9.34184	-0.0669218	0.281642	0.0671386	0.0923834	-0.0263335	0.528524	0.0271954	0.844344	0.0704768	0.0789516	0.0204363	0.690795	0.244351	3.86449e-13	0.133882	0.0206215	-0.0848082	0.0694018	0.0553401	0.290746	-0.0252873	0.612057
ENSMUSG00000017404	Rpl19	9.58096	9.49747	9.53724	9.47883	9.30821	9.30654	9.38365	9.21572	-0.0762719	0.275643	-0.0547848	0.237818	-0.103132	0.00360737	-0.0024701	1	0.0740456	0.207968	-0.093681	0.0888124	-0.272794	1.70731e-10	0.0214624	0.768305	-0.0395246	0.468413	0.0882142	0.247469	-0.142865	0.0034745
ENSMUSG00000074884	Serf2	8.44778	8.34135	8.23372	8.31203	8.39743	8.42809	8.41378	8.30512	-0.0991188	0.138326	-0.225231	1.71733e-08	-0.13662	0.00020458	0.0297888	0.883748	0.0142291	0.793726	-0.0938868	0.0773383	-0.0498359	0.263983	-0.126169	0.0394426	0.0974224	0.0306393	-0.00349592	0.968792	-0.083367	0.087546
ENSMUSG00000071172	Srsf3	8.53221	8.33021	8.7285	8.56171	8.39994	8.32357	8.51154	8.42628	-0.194942	0.000198929	0.184856	1.00935e-06	0.02828	0.483077	-0.0770189	0.440109	0.11013	0.0034384	0.0255521	0.63785	-0.132481	0.000236296	0.379504	3.59486e-12	-0.147726	0.000609361	0.199083	3.92092e-05	-0.0598095	0.174435
ENSMUSG00000069310	H3c3	1.26468	1.22557	1.15373	0.833137	-0.0906018	0.302469	0.370348	0.3839	-0.0194272	0.95494	-0.119345	0.643798	-0.422546	0.0902418	0.408324	0.520979	0.470551	0.159334	0.49222	0.144522	-1.37037	2.18374e-08	-0.0968387	0.786	-0.295805	0.371816	0.0750297	0.842433	0.0458051	0.928444	-0.936875	0.000713802
ENSMUSG00000081058	H3c15	0.864218	0.984528	0.702544	1.16803	0.976775	0.59078	0.384833	1.28575	0.127611	0.757124	-0.191821	0.543376	0.294262	0.244925	-0.396987	0.437274	-0.56822	0.113335	0.286841	0.368307	0.110697	0.71368	-0.316422	0.311045	0.496464	0.0797863	-0.157893	0.684664	0.87767	0.00704442
ENSMUSG00000093769	H3c14	0.784496	0.940923	0.580906	1.14225	0.701556	0.907336	0.94045	1.32639	0.163023	0.649438	-0.215552	0.454828	0.354081	0.225878	0.208115	0.790378	0.259116	0.369907	0.652681	0.0151298	-0.0991213	0.77363	-0.378406	0.160826	0.578235	0.0529899	0.063562	0.881837	0.421852	0.0723761
ENSMUSG00000099583	H3c4	-0.61938	-0.812038	-0.408025	-0.884289	0.0393435	-0.565333	-0.890639	-0.055925											-0.0559719	0.882608
ENSMUSG00000023224	Serping1	2.88048	2.57134	2.07245	2.25616	2.67258	2.68156	2.66781	2.68005	-0.295727	0.142698	-0.815536	1.74932e-08	-0.62336	8.58812e-06	-0.0040954	1	-0.0179582	0.958817	-0.00615904	1	-0.194496	0.169771	-0.518818	0.0104685	0.201019	0.331769	-0.000874555	1	0.0350401	0.840322
ENSMUSG00000000753	Serpinf1	6.85053	6.82205	6.92613	6.83069	6.80536	6.82632	6.83964	6.73861	-0.020971	0.866356	0.0653831	0.252255	-0.0211993	0.734482	0.0196895	0.907828	0.0314981	0.527672	-0.068185	0.279521	-0.0431111	0.419528	0.0857315	0.295246	-0.0774585	0.218581	0.0242229	0.664717	-0.0754457	0.195572
ENSMUSG00000027996	Sfrp2	5.73733	5.65035	5.33383	5.0618	8.5475	8.50158	8.22837	7.59701	-0.0783976	0.496694	-0.414559	2.66493e-07	-0.672295	1.03977e-23	-0.0471627	0.789414	-0.321616	2.207e-10	-0.952367	2.42392e-76	2.81178	0	-0.335253	0.00276902	-0.251173	0.0189852	-0.261919	1.16794e-07	-0.606135	3.84565e-57	2.8464	3.52524e-261
ENSMUSG00000032336	Nptn	7.71567	7.6424	7.82582	7.70979	7.94258	7.91913	8.10684	7.94899	-0.0660361	0.306516	0.099021	0.0120194	-0.00660265	0.893868	-0.0248337	0.856733	0.161403	0.0002221	0.00522493	0.942195	0.228033	8.25498e-10	0.164776	0.00382781	-0.0968841	0.0385834	0.198574	2.87622e-05	-0.131803	0.00848177
ENSMUSG00000002870	Mcm2	8.47532	8.46646	8.55397	8.47259	8.37981	8.39981	8.3925	8.41146	-0.00179814	0.987411	0.0671571	0.11158	-0.00371091	0.940322	0.0189923	0.89243	0.0104385	0.80474	0.0299845	0.53875	-0.0947757	0.00927832	0.0685454	0.277684	-0.0620314	0.208945	0.00372254	0.944474	0.0440917	0.318541
ENSMUSG00000026355	Mcm6	8.26664	8.22731	8.28952	8.27583	8.28257	8.26982	8.24395	8.23956	-0.0323551	0.655419	0.0114588	0.792197	0.00809452	0.856448	-0.0135866	0.936799	-0.0403599	0.355819	-0.0447669	0.378404	0.0163923	0.705372	0.0434385	0.488967	0.00547901	0.922903	-0.0144879	0.781773	0.0200863	0.691082
ENSMUSG00000022672	Prkdc	4.10007	4.09578	3.71158	3.85577	3.88542	3.97436	3.38719	3.56979	-0.00068159	1	-0.403162	5.46363e-06	-0.245696	0.0125324	0.0866102	0.759419	-0.500272	2.00018e-06	-0.323846	0.0057992	-0.208783	0.0205348	-0.402033	0.00347949	0.16558	0.185512	-0.574607	8.01649e-08	0.200485	0.0963722
ENSMUSG00000020186	Csrp2	5.49101	5.44334	5.79334	5.88581	5.36286	5.24781	6.08569	6.04327	-0.0396319	0.708017	0.290875	7.64347e-09	0.394601	2.06145e-14	-0.11534	0.459852	0.72165	1.49921e-53	0.678483	6.74798e-44	-0.127395	0.0140931	0.330792	5.31642e-06	0.112314	0.0674081	0.848518	2.92215e-33	-0.0185213	0.779523
ENSMUSG00000026421	Csrp1	7.54404	7.38421	8.19018	8.1525	8.33879	8.288	8.91416	8.77829	-0.152591	0.00657258	0.635303	6.44986e-57	0.607346	3.80565e-63	-0.0515194	0.725987	0.573419	5.02772e-58	0.437997	6.17526e-29	0.795277	1.31838e-115	0.787398	1.23703e-45	-0.0190137	0.746369	0.637001	8.09265e-31	-0.110735	0.0071071	0.900811	9.46826e-43
ENSMUSG00000025810	Nrp1	6.67491	6.30741	6.68795	7.10886	6.96904	6.8772	7.24228	7.53745	-0.360384	3.82467e-07	0.00218512	0.97546	0.43342	2.25813e-23	-0.0930864	0.396511	0.271288	1.3546e-12	0.566351	1.2937e-41	0.294766	7.62811e-14	0.36169	2.67513e-07	0.44006	6.15041e-20	0.376749	1.72788e-11	0.319587	9.04253e-14
ENSMUSG00000020844	Nxn	6.8791	6.67372	6.51418	6.5621	7.02329	6.95497	6.79781	6.83757	-0.197599	0.00358155	-0.375835	5.57729e-15	-0.317476	1.67943e-12	-0.0677662	0.461649	-0.225647	4.23974e-09	-0.185989	3.18853e-05	0.144346	0.000479592	-0.178408	0.00916437	0.0670756	0.269011	-0.146253	0.00305266	0.0644994	0.194884
ENSMUSG00000028081	Rps3a1	9.56222	9.54357	9.68155	9.60405	9.32639	9.34215	9.44392	9.35117	-0.0115556	0.884805	0.108167	0.00764135	0.0408171	0.263498	0.0148793	0.963158	0.115858	0.0112409	0.0233341	0.702577	-0.23554	1.82961e-09	0.119436	0.0461009	-0.0585235	0.223458	0.112785	0.113863	-0.0677808	0.152065
ENSMUSG00000042312	S100a13	3.73608	3.32383	3.32458	3.42467	4.26616	4.17667	4.21973	4.19499	-0.401932	0.00226149	-0.418136	0.000207638	-0.310432	0.00215397	-0.0892926	0.761484	-0.0477229	0.608517	-0.072498	0.458794	0.530015	1.47591e-11	-0.0161598	0.934159	0.116454	0.456323	0.053224	0.684907	-0.00020594	1	0.84805	2.46008e-09
ENSMUSG00000071708	Sms	5.46386	5.37455	5.81086	5.68681	4.59008	4.47861	4.91104	4.84207	-0.0830747	0.323924	0.334319	8.99237e-10	0.222467	6.43181e-05	-0.112375	0.457703	0.319159	1.60326e-06	0.251572	0.000859061	-0.871841	6.665e-50	0.417375	5.04123e-10	-0.103235	0.0974901	0.443573	4.34827e-10	-0.0429667	0.608558	-0.897261	7.13998e-35
ENSMUSG00000027210	Meis2	6.16265	6.03125	5.62357	5.88082	4.68173	4.80643	4.10437	4.46075	-0.124361	0.0635572	-0.551341	7.34888e-24	-0.281954	1.88129e-09	0.120455	0.339591	-0.578417	4.34808e-14	-0.227207	0.0040522	-1.47561	6.18406e-190	-0.427216	1.91525e-09	0.277819	1.01572e-05	-0.686686	9.85054e-22	0.375829	2.30845e-06	-1.22772	4.00344e-84
ENSMUSG00000022216	Psme1	6.18069	6.1614	6.16881	6.27154	6.16983	6.23092	6.34518	6.2603	-0.0115982	0.906598	-0.0216093	0.700106	0.0907731	0.0792342	0.0594279	0.654938	0.172246	0.00159434	0.0885141	0.154927	-0.00735878	0.892179	-0.0107571	0.887142	0.121073	0.0266987	0.125029	0.0288863	-0.0590272	0.327656
ENSMUSG00000079197	Psme2	6.14311	5.9224	6.05861	6.20342	6.12401	6.16412	6.33644	6.22139	-0.212569	0.00220409	-0.0944845	0.0892153	0.0582158	0.292119	0.0380347	0.851544	0.210477	5.75303e-05	0.0944091	0.116393	-0.0170861	0.755665	0.11787	0.128251	0.16206	0.0131399	0.184854	0.00398854	-0.0918604	0.101464
ENSMUSG00000025358	Cdk2	6.69593	6.61283	6.91266	6.73192	6.77687	6.80604	6.96605	6.77433	-0.0757105	0.26544	0.206	1.32459e-06	0.0344839	0.505525	0.0284606	0.817622	0.187294	9.06018e-07	-0.00347983	0.959553	0.0820731	0.0537894	0.281166	9.22791e-07	-0.162518	0.00101263	0.170977	7.35457e-05	-0.166184	0.00021295
ENSMUSG00000029405	G3bp2	7.57778	7.39943	7.84013	7.74867	7.22193	7.10994	7.24696	7.28138	-0.171351	0.00262658	0.251111	1.38264e-10	0.169832	2.40061e-05	-0.112761	0.06127	0.0217846	0.656883	0.057222	0.261256	-0.355506	4.46172e-24	0.421981	8.1275e-14	-0.0723992	0.153285	0.146909	0.00223563	0.0599958	0.276532
ENSMUSG00000015747	Vps45	4.33158	4.42499	4.07685	4.22906	4.16932	4.41231	4.0177	4.21383	0.101024	0.33253	-0.261191	0.00374163	-0.10081	0.249753	0.247157	0.0433356	-0.152514	0.0967827	0.0418805	0.735297	-0.165491	0.047539	-0.363035	0.00031584	0.168912	0.118461	-0.388221	1.45254e-06	0.218895	0.0254747
ENSMUSG00000005417	Mprip	9.18082	9.16143	9.43545	9.27269	9.28765	9.3472	9.43273	9.24691	-0.0122239	0.889616	0.243003	1.3945e-08	0.0910523	0.0126167	0.0587252	0.518905	0.143395	6.06996e-05	-0.042047	0.377693	0.107	0.00259653	0.25505	5.113e-05	-0.143233	0.00291042	0.0968597	0.0293583	-0.160817	4.61856e-05
ENSMUSG00000023092	Fhl1	6.25677	6.10634	6.84061	6.76113	8.36954	8.38717	9.13027	8.93907	-0.143187	0.0283209	0.572685	1.01354e-38	0.50338	1.04594e-34	0.0170332	0.920278	0.758963	5.09514e-92	0.568114	1.37569e-35	2.11284	0	0.715378	3.17941e-32	-0.0604893	0.263152	0.753996	4.82742e-68	-0.166096	0.000176601	2.27747	0
ENSMUSG00000039062	Anpep	4.20573	4.35754	4.07112	4.25961	5.82348	5.74018	5.61832	5.81465	0.159992	0.151368	-0.14639	0.0934259	0.0550708	0.5888	-0.081677	0.475122	-0.206693	3.02987e-05	-0.00876769	0.897134	1.61639	5.17649e-193	-0.306042	0.00337304	0.209652	0.0440974	-0.113096	0.0690902	0.222503	3.41252e-05	1.37858	4.47739e-65
ENSMUSG00000012848	Rps5	8.76131	8.73205	8.76462	8.70224	8.64261	8.66084	8.72934	8.55331	-0.0219225	0.835118	-0.00764675	0.876545	-0.0601691	0.114047	0.0173984	0.960232	0.0851999	0.139448	-0.0908016	0.0786748	-0.118271	0.00377718	0.0144508	0.862458	-0.0435579	0.421268	0.0794672	0.36413	-0.151012	0.00359133
ENSMUSG00000061731	Ext1	7.26295	7.08253	7.90628	7.85781	7.11912	6.97544	7.6604	7.30949	-0.173025	0.00547313	0.63142	2.08095e-54	0.59431	1.4976e-47	-0.144513	0.00930408	0.53991	2.66574e-54	0.189868	1.68924e-05	-0.144084	0.000197601	0.804636	1.43471e-45	-0.0285572	0.621005	0.69653	3.02002e-68	-0.32535	2.57443e-15
ENSMUSG00000068335	Dok1	5.85517	5.60992	6.13629	5.91996	6.22958	6.0498	6.77803	6.41616	-0.237118	0.00584007	0.268787	5.40857e-08	0.0641115	0.251704	-0.180405	0.0473636	0.547229	2.21749e-44	0.184741	0.000182984	0.373377	8.4884e-17	0.506599	1.22827e-11	-0.196092	0.000394961	0.739429	1.08577e-39	-0.337865	1.85934e-14
ENSMUSG00000026335	Pam	7.02713	6.98319	6.97525	6.88825	7.53298	7.59437	7.55569	7.4098	-0.0366203	0.668122	-0.0625915	0.19193	-0.139176	0.00147182	0.05995	0.533397	0.0197549	0.670634	-0.125283	0.00679053	0.507569	5.32284e-36	-0.0266635	0.722358	-0.0678348	0.214453	-0.0276878	0.591829	-0.120593	0.00547016
ENSMUSG00000030697	Ppp4c	6.53183	6.40182	6.64735	6.55905	6.67814	6.63493	6.89791	6.64208	-0.122953	0.0541941	0.103811	0.0166987	0.0258919	0.611674	-0.0434056	0.728155	0.218412	6.78427e-08	-0.036093	0.495095	0.14574	0.00025401	0.226696	0.000131559	-0.0690945	0.190992	0.273762	2.64636e-08	-0.229841	2.44139e-07
ENSMUSG00000024515	Smad4	6.61658	6.56467	6.58571	6.41988	6.48138	6.48801	6.42757	6.37819	-0.0446907	0.597359	-0.0419092	0.39105	-0.197547	1.30706e-05	0.00594564	0.980646	-0.0572621	0.213828	-0.105458	0.0456128	-0.134947	0.00148854	0.00266165	0.978053	-0.146831	0.00416263	-0.0507953	0.325457	-0.0239502	0.695989
ENSMUSG00000023051	Tarbp2	6.00766	5.89949	5.70133	5.98224	5.7534	5.69906	5.61578	5.73278	-0.0999994	0.276363	-0.319071	5.39407e-09	-0.0262561	0.646217	-0.0525117	0.712096	-0.135654	0.0260411	-0.0186661	0.7949	-0.257051	2.81773e-07	-0.217951	0.00843803	0.301348	5.70887e-07	-0.0708899	0.251745	0.141154	0.0184455
ENSMUSG00000028886	Eya3	6.05075	5.98065	5.98887	6.13157	6.13196	6.11069	5.9134	6.18031	-0.0632852	0.40506	-0.0724365	0.157341	0.0784278	0.156035	-0.0226121	0.904708	-0.219126	2.10783e-05	0.0454742	0.417223	0.0820777	0.083663	-0.00980292	0.89806	0.16018	0.00861858	-0.184633	0.00224157	0.289455	3.66843e-08
ENSMUSG00000005354	Txn2	6.51671	6.45056	6.50447	6.50237	6.3597	6.37213	6.3123	6.29872	-0.0585254	0.457347	-0.0229223	0.691617	-0.0159703	0.779948	0.0127906	0.946891	-0.046937	0.325025	-0.0611841	0.301394	-0.15782	0.000277823	0.0354503	0.642641	0.0160039	0.82165	-0.0477711	0.362594	0.0109439	0.876924
ENSMUSG00000032350	Gclc	5.38304	5.58985	6.20575	5.59599	5.38357	5.46012	5.6807	5.50883	0.213117	0.00547775	0.810095	3.54583e-45	0.212936	0.000951907	0.0779796	0.507568	0.298433	7.25749e-09	0.125442	0.0538835	-0.00100058	1	0.596914	5.83742e-20	-0.58858	4.70885e-23	0.232176	3.65782e-05	-0.147885	0.0163579
ENSMUSG00000032481	Smarcc1	7.93034	7.81579	8.09696	7.9829	7.70076	7.65023	7.68874	7.73732	-0.107658	0.0667845	0.154999	0.000171608	0.0515346	0.183916	-0.0517594	0.580919	-0.014184	0.750178	0.0345617	0.485388	-0.228649	1.30266e-10	0.262142	9.27463e-06	-0.0946374	0.046755	0.0498549	0.272565	0.0732518	0.0924415
ENSMUSG00000006281	Tep1	5.58816	5.74272	5.22621	5.11705	5.57309	5.53002	5.26765	5.23295	0.160265	0.0323691	-0.374427	8.26312e-11	-0.471743	2.80495e-17	-0.0462748	0.795302	-0.310439	4.66494e-08	-0.343375	7.26687e-09	-0.0124168	0.837578	-0.534922	3.01017e-13	-0.0887416	0.233222	-0.2512	5.93169e-05	-0.00849117	0.918785
ENSMUSG00000031783	Polr2c	6.38949	6.31426	6.44819	6.36893	6.20069	6.14213	6.30821	6.23293	-0.0677328	0.391966	0.0459791	0.354999	-0.0207725	0.738014	-0.0575914	0.624098	0.10642	0.0285886	0.0327614	0.618808	-0.190061	1.24899e-05	0.114458	0.0938088	-0.0586679	0.379075	0.175839	0.000864041	-0.0489075	0.396986
ENSMUSG00000034341	Wbp2	7.01359	7.14712	6.92077	6.48172	6.8854	6.9405	6.78677	6.5723	0.141035	0.0310357	-0.103498	0.0307021	-0.532751	4.01314e-39	0.0536484	0.652501	-0.101286	0.0233333	-0.315313	1.7053e-11	-0.126447	0.00350672	-0.244705	0.000127313	-0.420405	2.57254e-17	-0.142505	0.00300958	-0.189642	1.95401e-05
ENSMUSG00000022865	Cxadr	4.85356	5.25543	5.57304	4.73026	4.9069	4.8479	5.08561	4.80724	0.407306	0.00134698	0.70896	1.02184e-25	-0.128315	0.14613	-0.0610096	0.764764	0.177782	0.00514184	-0.0972686	0.201293	0.0512366	0.469357	0.299834	0.0113634	-0.827319	6.29417e-23	0.250938	0.000515936	-0.250262	0.000162829
ENSMUSG00000037902	Sirpa	5.28039	5.25219	5.52343	5.71146	5.96353	6.01063	6.16169	6.23515	-0.0192515	0.872702	0.234399	0.000353686	0.430269	6.95532e-14	0.0457523	0.746348	0.196389	2.27583e-05	0.271173	1.08128e-08	0.683912	3.73238e-41	0.25271	0.00194297	0.204552	0.00206185	0.162884	0.00335094	0.0992611	0.0577308	0.75319	5.86357e-25
ENSMUSG00000032340	Neo1	7.20855	7.33479	7.48206	7.29563	7.26738	7.33564	7.34257	7.21103	0.133139	0.0210832	0.261669	3.73266e-11	0.0856183	0.0371568	0.067703	0.497416	0.0728538	0.0639019	-0.0579409	0.22857	0.0594932	0.142653	0.128387	0.0263275	-0.167222	0.000158373	0.017527	0.758214	-0.106324	0.0147539
ENSMUSG00000021645	Smn1	5.03872	5.00078	5.36379	5.24433	4.84494	4.81769	5.06258	5.08174	-0.0296053	0.806529	0.313043	2.57561e-07	0.205788	0.00143247	-0.030038	0.911814	0.212367	0.00258991	0.230507	0.00100125	-0.189864	0.00393048	0.343275	2.22423e-05	-0.0988237	0.184594	0.254465	0.000203168	0.0429806	0.576205
ENSMUSG00000026526	Fh1	6.19226	6.08083	6.03654	5.98848	6.21365	6.13844	6.12392	6.1218	-0.103896	0.148632	-0.165761	0.00119303	-0.203724	4.20058e-05	-0.0751082	0.538284	-0.0932133	0.122199	-0.0933989	0.106165	0.02221	0.697768	-0.0624534	0.372196	-0.0293191	0.681199	-0.00581304	0.959707	0.0247595	0.735318
ENSMUSG00000030560	Ctsc	4.26471	4.3176	4.52153	4.39412	4.34625	4.3229	4.53691	4.58385	0.0585872	0.645802	0.24755	0.00211516	0.130343	0.130348	-0.020798	0.939138	0.191339	0.00827715	0.239987	0.00282725	0.0804928	0.316969	0.18804	0.0569539	-0.108633	0.258953	0.22413	0.00284704	0.073472	0.413341
ENSMUSG00000025903	Lypla1	5.75649	5.78686	5.67861	5.6644	5.92269	6.02175	5.79078	5.72364	0.0364188	0.716549	-0.0877575	0.20794	-0.0935097	0.0872206	0.097714	0.311014	-0.136082	0.0165522	-0.201706	0.00915595	0.167192	0.000816051	-0.125766	0.183614	0.00337291	0.975167	-0.221796	3.5444e-05	-0.0419459	0.631979
ENSMUSG00000020737	Jpt1	7.52544	7.20755	7.3382	7.35414	7.18941	7.12956	7.09561	7.13792	-0.310488	1.73398e-06	-0.197962	7.00373e-05	-0.171918	1.54048e-05	-0.0606159	0.585885	-0.0962086	0.0387003	-0.0528803	0.347389	-0.335633	8.61137e-18	0.112093	0.141343	0.0347865	0.594234	-0.0234524	0.698834	0.067998	0.204232
ENSMUSG00000018583	G3bp1	8.67902	8.52827	9.06787	8.9595	8.5581	8.45404	8.77105	8.73063	-0.143675	0.0109725	0.377235	2.34954e-22	0.279638	1.11897e-14	-0.104927	0.101519	0.211326	1.14574e-09	0.171208	2.33918e-05	-0.120771	0.0008147	0.520694	9.38265e-22	-0.0889087	0.0513335	0.328378	1.1075e-15	-0.015435	0.75589
ENSMUSG00000022893	Adamts1	7.73605	7.53572	6.85589	6.9877	8.32452	8.0163	7.98207	7.25129	-0.193321	0.00816248	-0.892728	8.36458e-89	-0.749995	2.29991e-86	-0.309662	0.000442891	-0.345147	6.60585e-10	-1.07541	3.69023e-91	0.5897	6.1168e-35	-0.699285	1.10752e-22	0.151605	0.00439337	-0.0225599	0.760673	-0.705828	1.81047e-53
ENSMUSG00000025076	Casp7	4.52078	4.63498	4.45918	4.56905	4.29928	4.43367	4.25814	4.37925	0.120748	0.168631	-0.0755173	0.357326	0.0453359	0.576887	0.128892	0.398078	-0.0474386	0.612155	0.0780221	0.433515	-0.217684	0.00188068	-0.196088	0.030461	0.129802	0.155446	-0.163173	0.0530959	0.149294	0.103318
ENSMUSG00000030779	Rbbp6	6.50266	6.36233	6.5436	6.39019	6.44427	6.44238	6.33444	6.43351	-0.133497	0.0437072	0.029332	0.551208	-0.114396	0.0223662	-0.00382529	0.994515	-0.113824	0.0232853	-0.0147642	0.842479	-0.0560968	0.235478	0.162339	0.0108692	-0.134778	0.0150672	-0.0975429	0.0738126	0.12349	0.0201674
ENSMUSG00000032334	Loxl1	8.91925	8.40161	8.44419	8.5286	9.60865	9.40319	9.47009	9.35139	-0.510356	3.59595e-10	-0.485981	9.89195e-31	-0.391281	3.78847e-23	-0.206331	0.000116674	-0.140291	0.000173549	-0.258551	5.1581e-10	0.689828	7.98312e-69	0.024134	0.781341	0.103597	0.021866	0.0782395	0.0907566	-0.0936045	0.0288495	0.997989	1.98294e-37
ENSMUSG00000019846	Lama4	6.08885	6.11582	5.9828	5.97397	6.35675	6.46431	6.47621	6.40745	0.0341856	0.762737	-0.115314	0.071069	-0.114847	0.0622015	0.104356	0.348891	0.115534	0.0439529	0.0465405	0.508838	0.2711	1.39626e-05	-0.150448	0.0380133	0.00892981	0.905751	0.0241167	0.711126	-0.0450828	0.491426
ENSMUSG00000022098	Bmp1	7.91499	7.75583	7.74742	7.83954	7.67203	7.65112	7.64619	7.60342	-0.152067	0.0222923	-0.178552	1.34963e-05	-0.0761416	0.0532909	-0.02204	0.919674	-0.0276623	0.602831	-0.0695036	0.239222	-0.243036	1.042e-08	-0.0271778	0.710321	0.111155	0.015211	0.0069158	0.925944	-0.0172278	0.766269
ENSMUSG00000022887	Masp1	7.0615	7.0322	6.87028	6.65324	8.3862	8.33058	8.1901	7.91607	-0.0222554	0.773945	-0.203145	2.03471e-05	-0.408802	5.60437e-24	-0.0563158	0.556085	-0.197772	9.42719e-08	-0.471417	4.78936e-29	1.32495	0	-0.181227	0.00551067	-0.197064	0.000260194	-0.129237	0.00672152	-0.249053	1.48807e-08	1.29513	1.45317e-120
ENSMUSG00000022150	Dab2	5.95199	5.73008	5.89596	5.51531	6.63903	6.57434	6.49102	5.95032	-0.214524	0.000877872	-0.0660999	0.28025	-0.439292	5.40734e-14	-0.0665229	0.444764	-0.150317	0.000526683	-0.69225	8.69208e-54	0.688687	7.07037e-65	0.147833	0.0584645	-0.363403	1.47906e-06	-0.0715397	0.165427	-0.517268	6.38981e-26	0.840721	3.79812e-46
ENSMUSG00000042626	Shc1	7.682	7.58262	7.62825	7.42753	7.91104	7.9011	7.91264	7.698	-0.0920656	0.253689	-0.064414	0.165457	-0.255714	3.31599e-10	-0.0112435	0.950566	-0.00124867	0.993343	-0.215099	2.77568e-07	0.230152	1.94494e-09	0.0270146	0.732028	-0.182296	0.00022186	0.0223935	0.644424	-0.189352	3.42544e-06
ENSMUSG00000001525	Tubb5	10.8484	10.721	10.8689	10.7347	10.8471	10.808	10.8768	10.7047	-0.120259	0.0804176	0.00924062	0.823893	-0.114571	0.000664063	-0.0400139	0.71539	0.0278655	0.474739	-0.143856	0.000639337	-0.000911404	0.985483	0.129504	0.0403913	-0.115005	0.00576353	0.0800006	0.0819863	-0.147042	0.000255746
ENSMUSG00000005779	Psmb4	7.67595	7.46884	7.54343	7.46994	7.33512	7.32031	7.36417	7.28428	-0.199618	0.00113959	-0.143196	0.00819991	-0.206872	2.38441e-08	-0.0156704	0.954498	0.0263651	0.628416	-0.0527	0.339827	-0.339946	1.34609e-18	0.0563419	0.482274	-0.0548946	0.405312	0.0543841	0.448776	-0.0541685	0.314721
ENSMUSG00000025508	Rplp2	8.54786	8.43273	8.4754	8.43379	8.41145	8.34181	8.45244	8.30411	-0.107757	0.201169	-0.0834217	0.0537469	-0.114592	0.00500181	-0.0703652	0.639743	0.03953	0.500107	-0.1086	0.0167239	-0.136033	0.000466155	0.0244637	0.758178	-0.0224416	0.700139	0.12165	0.108326	-0.123259	0.0181184
ENSMUSG00000063882	Uqcrh	5.94791	5.42312	5.51706	5.68271	5.52329	5.52286	5.65213	5.58218	-0.516153	3.83046e-07	-0.44112	7.14639e-10	-0.265262	1.65559e-07	-0.001357	1	0.126889	0.244663	0.0575951	0.630211	-0.424175	3.50414e-07	0.0756767	0.556516	0.184172	0.0293222	0.139354	0.0957265	-0.0431824	0.536218
ENSMUSG00000024953	Prdx5	6.98941	6.83243	7.12046	7.12029	6.96202	6.83603	7.09275	6.94267	-0.149204	0.0507337	0.120752	0.0197314	0.13019	0.00356802	-0.126326	0.207939	0.129501	0.0124317	-0.0198931	0.753031	-0.0271479	0.583777	0.269757	0.000162455	0.0182244	0.791589	0.267591	1.30203e-05	-0.124713	0.0182412
ENSMUSG00000027361	Gabpb1	5.07322	5.05979	5.28002	4.91491	4.86831	4.9318	5.00528	4.81753	-0.00759119	0.956285	0.195322	0.00423761	-0.160475	0.0116738	0.0653044	0.756336	0.13565	0.0640347	-0.0519233	0.564088	-0.207298	0.00132289	0.201853	0.0203371	-0.346535	4.5999e-06	0.0820611	0.295	-0.16308	0.0232137
ENSMUSG00000008976	Gabpa	6.5006	6.53404	6.6282	6.55209	6.5061	6.4486	6.44612	6.37905	0.0397227	0.690456	0.116076	0.013227	0.0506167	0.320876	-0.0581272	0.53975	-0.0608218	0.203944	-0.126996	0.0139753	0.00545976	0.922385	0.0755538	0.320271	-0.0567468	0.28421	0.00949126	0.885325	-0.0416349	0.499819
ENSMUSG00000037852	Cpe	9.00463	9.04572	9.0789	9.01365	8.9506	8.96535	9.07466	9.02663	0.0481916	0.469265	0.0626751	0.129654	0.00827611	0.861265	0.0139669	0.933543	0.122388	0.000892952	0.0749476	0.114511	-0.0537811	0.141012	0.0142822	0.831373	-0.0457516	0.376582	0.120573	0.0108781	-0.0228369	0.666805
ENSMUSG00000031400	G6pdx	6.72622	6.48325	6.71134	6.748	6.58489	6.41453	6.51453	6.60648	-0.235983	4.49864e-05	-0.0255752	0.579665	0.0217226	0.694108	-0.170933	0.00186253	-0.0708916	0.0943399	0.0192434	0.740784	-0.140675	0.000326869	0.209582	0.000556697	0.0560522	0.324484	0.112009	0.0199807	0.115048	0.0205537
ENSMUSG00000032083	Apoa1	-6.45494	-6.09688	-4.324	-4.9231	-4.88989	-6.29879	#NUM!	-3.42699
ENSMUSG00000023951	Vegfa	6.3201	7.43908	8.29131	6.74576	5.66623	5.82209	8.11226	6.36391	1.12535	2.12194e-68	1.95874	8.24408e-251	0.425416	5.43201e-12	0.15414	0.316776	2.4462	0	0.699949	1.49598e-41	-0.656458	4.2851e-37	0.832983	2.94073e-30	-1.52513	6.20263e-115	2.30361	1.34932e-189	-1.72271	5.67583e-237	-1.62159	5.91314e-81
ENSMUSG00000068196	Col8a1	7.1427	7.15287	7.42861	7.35481	7.05771	7.1752	7.39135	7.07083	0.0170812	0.853946	0.274195	2.03706e-10	0.210986	5.62417e-07	0.116023	0.0956246	0.331953	7.17498e-17	0.0122369	0.844832	-0.0846783	0.0482521	0.256667	4.47056e-05	-0.0543894	0.322158	0.228283	2.15527e-07	-0.295151	5.20282e-12
ENSMUSG00000021264	Yy1	7.2955	7.21961	7.8282	7.34399	7.56058	7.56648	7.91311	7.5587	-0.0686803	0.342471	0.521258	1.71392e-36	0.0477205	0.290856	0.00488178	0.981327	0.350907	1.48833e-23	-0.0027399	0.966396	0.265508	2.41123e-12	0.589522	1.53379e-24	-0.464724	7.77466e-28	0.358178	5.03985e-18	-0.329047	2.22211e-15
ENSMUSG00000046402	Rbp1	4.15817	3.97684	3.79801	3.92555	3.0421	3.05989	3.31318	3.12656	-0.172075	0.158508	-0.368026	5.21278e-05	-0.232092	0.0100912	0.0219059	0.975646	0.271898	0.0117983	0.0837433	0.539028	-1.11405	4.59347e-34	-0.196462	0.0864365	0.144678	0.190549	0.261819	0.0169234	-0.163562	0.177073	-0.916936	1.35051e-16
ENSMUSG00000002602	Axl	9.1747	9.13417	9.49367	9.41723	9.26045	9.23686	9.48213	9.34468	-0.033476	0.66782	0.307418	1.38739e-15	0.241491	1.50483e-12	-0.0243402	0.860587	0.220032	2.01755e-09	0.0828262	0.0722699	0.0859137	0.0216591	0.340544	4.2204e-09	-0.0571364	0.205216	0.256468	1.289e-08	-0.112512	0.00951297
ENSMUSG00000071659	Hnrnpul2	8.36398	8.23474	8.25307	8.21089	8.384	8.30441	8.34841	8.2822	-0.122228	0.0306886	-0.122683	0.00366344	-0.154143	4.65691e-05	-0.0803681	0.338721	-0.0369507	0.351998	-0.102968	0.024343	0.0199655	0.623015	-0.000705277	0.996957	-0.0227238	0.692223	0.0554682	0.258329	-0.0413482	0.390621
ENSMUSG00000025958	Creb1	5.62188	5.692	5.64995	5.80328	5.58357	5.60084	5.36954	5.57071	0.0755651	0.512659	0.0152584	0.799148	0.179112	0.000659185	0.0174748	0.933146	-0.215572	6.94029e-05	-0.0100541	0.885642	-0.0399902	0.495867	-0.0603641	0.535122	0.172643	0.0029908	-0.220706	0.000114875	0.229904	0.000392279
ENSMUSG00000029661	Col1a2	11.9081	11.5421	11.4348	11.4855	11.5801	11.4735	11.4562	11.3837	-0.358899	6.19121e-10	-0.484435	4.94442e-34	-0.423567	1.26012e-32	-0.107533	0.226539	-0.125815	0.00140102	-0.197757	1.92076e-05	-0.327567	4.02243e-16	-0.125881	0.0396655	0.0698467	0.128901	-0.00595408	0.92206	-0.047362	0.308555
ENSMUSG00000020122	Egfr	6.17938	5.96748	6.64009	6.49615	5.61379	5.54825	5.7116	5.90274	-0.205458	0.0012692	0.44898	1.25971e-23	0.315437	6.81169e-12	-0.0677923	0.7386	0.0917179	0.206568	0.285023	1.50431e-05	-0.5607	8.5654e-26	0.654009	2.093e-26	-0.124661	0.0230284	0.172248	0.0191298	0.218749	0.000445436
ENSMUSG00000020914	Top2a	9.24209	9.20457	9.07736	9.12009	9.16831	9.17705	8.98561	9.12091	-0.0305754	0.672531	-0.176469	4.30838e-05	-0.122686	0.00280371	0.0078082	0.969698	-0.184476	1.79686e-07	-0.0487404	0.302755	-0.0734947	0.0476973	-0.146357	0.0191211	0.0623846	0.272099	-0.180017	4.79977e-05	0.160321	6.29223e-05
ENSMUSG00000000049	Apoh	-3.34346	-2.5813	-2.18589	-2.42407	-2.53364	-0.835812	-2.25429	-1.06921
ENSMUSG00000020986	Sec23a	6.89559	6.84167	6.96937	6.769	7.03377	6.92175	7.0294	6.96767	-0.0474251	0.544577	0.0624651	0.140032	-0.12731	0.00222132	-0.112793	0.142165	-0.00578212	0.90855	-0.0672952	0.186736	0.13798	0.000508729	0.109232	0.0908091	-0.181027	6.33458e-05	0.119212	0.0142352	-0.0369239	0.484158
ENSMUSG00000052957	Gas1	8.51409	7.7095	7.27614	7.62282	8.40668	8.16874	8.61408	8.24055	-0.797257	2.6994e-15	-1.24809	2.82824e-62	-0.892007	1.21125e-60	-0.239125	1.95608e-06	0.205372	1.06004e-08	-0.16734	0.00640181	-0.106743	0.0581099	-0.451083	1.58689e-05	0.365089	6.43552e-07	0.456802	2.91213e-29	-0.348199	8.85212e-11
ENSMUSG00000026727	Rsu1	5.91047	5.79052	5.90688	5.72048	6.53565	6.54958	6.61444	6.34556	-0.111896	0.184644	-0.0153741	0.797814	-0.191214	0.000136481	0.013899	0.959901	0.0769306	0.103258	-0.191219	0.000190306	0.626449	4.18793e-48	0.097009	0.204399	-0.1671	0.0042753	0.0750047	0.236165	-0.24354	7.19042e-07	0.755845	6.95709e-23
ENSMUSG00000020857	Nme2	8.46865	8.31666	8.46807	8.4406	8.28082	8.33915	8.4266	8.32173	-0.144625	0.048502	-0.0115771	0.825602	-0.0290443	0.476507	0.0575165	0.80109	0.144309	0.0227713	0.0394276	0.574861	-0.187653	6.54882e-05	0.133204	0.0689116	-0.00865649	0.896007	0.0984329	0.242474	-0.0798504	0.17413
ENSMUSG00000028452	Vcp	9.78267	9.54956	9.71492	9.65218	9.68498	9.51137	9.61238	9.5641	-0.226088	9.48415e-06	-0.0791718	0.0348488	-0.1312	0.00114124	-0.174441	0.00137048	-0.0743761	0.0474935	-0.12219	0.00407587	-0.0974345	0.00467851	0.146511	0.00931581	-0.0433723	0.415561	0.112263	0.0147667	-0.0232274	0.640708
ENSMUSG00000001924	Uba1	9.39212	9.22847	9.44144	9.36529	9.33923	9.22526	9.34617	9.31312	-0.156576	0.00530561	0.0378998	0.361642	-0.0276561	0.520378	-0.114776	0.077796	0.00516596	0.906625	-0.0273922	0.571136	-0.0526683	0.170414	0.194147	0.000469386	-0.0568559	0.222848	0.132096	0.00242996	-0.00794388	0.878238
ENSMUSG00000006932	Ctnnb1	9.69822	9.72906	9.70935	9.5909	10.0563	10.0371	9.99378	9.89782	0.0378776	0.574198	-0.000183342	1	-0.108396	0.00140537	-0.0201368	0.901561	-0.0645285	0.0828881	-0.159928	0.000135224	0.358514	1.01878e-26	-0.0385315	0.535591	-0.099312	0.0195205	-0.0320523	0.543845	-0.070833	0.0944378
ENSMUSG00000001552	Jup	7.27007	7.04583	7.15946	6.9272	7.21694	7.11616	7.27978	7.22336	-0.216618	0.00266249	-0.121477	0.00294653	-0.342873	3.34566e-17	-0.102548	0.215298	0.0596151	0.192426	0.00394292	0.949785	-0.0510699	0.265879	0.094714	0.18087	-0.212638	3.42944e-06	0.174504	3.00089e-05	-0.0311839	0.525911
ENSMUSG00000020755	Sap30bp	5.77351	5.80241	6.13291	5.91636	5.84453	5.86196	6.00858	5.98382	0.0352236	0.713624	0.34706	7.2781e-11	0.140411	0.0109454	0.0173871	0.927398	0.164119	0.00120122	0.138874	0.00992501	0.0704578	0.207762	0.311826	9.46975e-07	-0.197832	0.000276764	0.15873	0.00475917	-0.000633918	1
ENSMUSG00000020241	Col6a2	8.51344	8.28337	8.39382	8.50854	9.49104	9.56659	9.73702	9.7959	-0.22279	0.000761893	-0.130532	0.00224301	-0.00569716	0.908822	0.0745347	0.403742	0.243846	2.80387e-11	0.30348	1.88884e-10	0.978313	4.65873e-132	0.0918466	0.153111	0.133727	0.00209612	0.181594	2.82355e-05	0.0841271	0.076222	1.27972	8.57741e-96
ENSMUSG00000030824	Nucb1	7.99646	7.98178	8.04995	8.02593	8.30293	8.35631	8.43192	8.37979	-0.00727507	0.945668	0.0424052	0.330142	0.0285735	0.52711	0.0523499	0.617636	0.12673	0.00134261	0.0755946	0.211464	0.307467	3.71943e-14	0.0495212	0.462335	-0.00494608	0.934814	0.086684	0.0535299	-0.0266662	0.650722
ENSMUSG00000006445	Epha2	6.52634	6.60513	7.93033	6.8344	7.03503	7.05771	8.03396	7.14481	0.0857893	0.195475	1.39165	1.07472e-101	0.307543	2.55628e-11	0.0218328	0.875294	0.997572	5.33711e-144	0.107829	0.0289915	0.508174	3.65313e-39	1.30564	3.17365e-62	-1.07572	3.17092e-56	0.987958	5.97046e-110	-0.865114	1.67421e-88
ENSMUSG00000069089	Cdk7	5.48027	5.35704	5.78862	5.60732	5.15602	5.16286	5.35739	5.36619	-0.116491	0.133108	0.2995	4.14712e-06	0.128201	0.0465732	0.00788169	0.990305	0.198777	0.000474211	0.209304	0.0102223	-0.323573	6.93918e-10	0.41467	3.62599e-07	-0.162809	0.043875	0.203051	0.00690829	0.0349592	0.711627
ENSMUSG00000022995	Enah	6.22459	6.01365	6.69444	6.35669	6.24721	6.17473	6.73744	6.43923	-0.203127	0.0020222	0.457773	2.35335e-24	0.131735	0.0044942	-0.0727113	0.520308	0.490214	6.79598e-29	0.192473	9.17895e-05	0.020715	0.672526	0.661286	3.08858e-26	-0.317503	1.54469e-10	0.574758	9.18884e-31	-0.273219	1.6979e-09
ENSMUSG00000025428	Atp5a1	9.59177	9.43289	9.46428	9.4006	9.38769	9.30928	9.34377	9.24987	-0.151805	0.00443692	-0.138716	0.000214094	-0.192022	3.7446e-08	-0.079176	0.396621	-0.0456768	0.265029	-0.139147	0.00161054	-0.203898	1.56194e-09	0.0126924	0.846948	-0.0445666	0.361203	0.045495	0.403896	-0.0687354	0.130138
ENSMUSG00000023885	Thbs2	8.23906	8.20072	8.48561	8.39281	8.71127	8.62492	8.55774	8.72552	-0.0311748	0.674329	0.235124	4.21681e-09	0.152916	0.000126138	-0.0870039	0.274134	-0.155278	0.000154765	0.0130246	0.813096	0.472441	5.3365e-40	0.266009	4.60799e-06	-0.0734054	0.156781	-0.0559628	0.278442	0.192737	5.20713e-06
ENSMUSG00000024309	Pfdn6	5.35388	5.10734	5.3682	5.46445	5.3529	5.34422	5.45155	5.43696	-0.24015	0.000735464	0.00201901	0.981262	0.108534	0.107364	-0.00941367	0.973682	0.0957249	0.083762	0.0803301	0.296064	0.000556505	1	0.241801	0.0020625	0.11532	0.150804	0.117519	0.0539922	0.00862647	0.919687
ENSMUSG00000024927	Rela	7.37148	7.54013	7.80291	7.46896	7.05519	7.11813	7.45227	7.19309	0.176008	0.00489854	0.420049	1.05399e-28	0.0969206	0.0153532	0.0617345	0.472589	0.395195	7.46894e-29	0.136407	0.00461058	-0.315815	2.40845e-18	0.244047	2.88356e-05	-0.314437	4.35996e-14	0.345631	1.93264e-17	-0.234223	8.66372e-08
ENSMUSG00000001270	Ckb	4.44588	4.24421	4.82942	5.01106	5.2467	5.22453	6.18524	6.32109	-0.194381	0.099667	0.369458	1.5489e-06	0.564836	2.74551e-12	-0.0198606	0.937341	0.939211	2.54206e-76	1.0775	9.38282e-85	0.796955	7.38305e-30	0.564263	7.02301e-11	0.204177	0.0132314	0.969848	7.17201e-67	0.163656	0.0019851	0.976236	3.15646e-30
ENSMUSG00000037049	Smpd1	5.89909	5.85184	5.62133	5.47191	6.45994	6.45864	6.29639	6.1313	-0.039202	0.712531	-0.287916	1.07052e-06	-0.428051	1.66673e-15	-0.00371438	0.996374	-0.167913	0.000437322	-0.332589	2.27721e-11	0.563724	3.24787e-30	-0.248893	0.00144846	-0.131293	0.0584578	-0.151806	0.00131567	-0.140271	0.00463068
ENSMUSG00000014932	Yes1	5.50925	5.67014	5.88989	5.62679	5.52665	5.46371	5.60172	5.51215	0.16636	0.0512824	0.368546	7.88778e-13	0.114934	0.0401708	-0.0639386	0.732052	0.0760941	0.196453	-0.0129666	0.853912	0.0151769	0.794691	0.201768	0.00987906	-0.244693	2.16768e-05	0.151197	0.0381583	-0.0643685	0.312848
ENSMUSG00000070544	Top1	6.95448	6.82156	7.68552	7.13927	6.68476	6.60872	7.5305	6.98496	-0.126364	0.0469564	0.718928	1.37244e-50	0.184388	3.13386e-05	-0.0773931	0.385806	0.844518	6.06147e-105	0.299587	2.43599e-12	-0.270528	3.724e-12	0.844877	1.75186e-40	-0.526052	8.96225e-24	0.933971	5.21685e-91	-0.520419	2.3018e-34
ENSMUSG00000001119	Col6a1	9.47243	9.34022	9.43433	9.53068	10.1066	10.2102	10.3581	10.4109	-0.125119	0.0573168	-0.0490926	0.295389	0.0574967	0.216027	0.102649	0.189542	0.249391	6.13391e-10	0.302907	1.72623e-11	0.634727	1.34469e-51	0.0754983	0.225631	0.115508	0.0168452	0.159069	0.000487996	0.0780362	0.0900687	0.866667	1.46274e-52
ENSMUSG00000026437	Cdk18	5.1468	5.00106	5.4785	5.24954	4.70503	4.70743	5.02254	4.92029	-0.139132	0.105218	0.321106	3.79163e-08	0.100408	0.102804	0.00399186	1	0.320964	0.000797051	0.218282	0.00918733	-0.447512	7.74886e-11	0.459365	3.47133e-09	-0.211713	0.0011265	0.330236	0.000184334	-0.0807401	0.389324
ENSMUSG00000041324	Inhba	5.74261	5.71778	8.19446	6.73915	5.95845	5.9048	8.70593	7.15139	-0.018405	0.883941	2.4389	2.9549e-299	0.994868	2.91448e-82	-0.0536879	0.738263	2.74685	0	1.19416	2.12687e-95	0.212956	0.000361011	2.45703	8.98984e-206	-1.43515	4.04837e-116	2.81333	0	-1.52899	1.1377e-144
ENSMUSG00000005973	Rcn1	7.30805	7.20627	7.47694	7.40993	7.35465	7.25606	7.435	7.33841	-0.0944299	0.126329	0.157639	0.000120779	0.100924	0.0137186	-0.099453	0.126688	0.0782569	0.0370033	-0.0165856	0.796342	0.0474096	0.250153	0.251696	8.26938e-06	-0.0478721	0.349435	0.189955	3.44734e-06	-0.0702544	0.181456
ENSMUSG00000028763	Hspg2	10.0335	10.0463	10.2464	10.0653	10.1347	10.064	10.3423	10.2724	0.0199929	0.832718	0.20167	6.72763e-06	0.030985	0.528524	-0.0719204	0.860587	0.206035	0.0135317	0.136459	0.160687	0.101723	0.212914	0.180954	0.0025428	-0.161739	0.000131711	0.289563	0.00821415	-0.0447911	0.504818
ENSMUSG00000027533	Fabp5	6.40289	6.36256	6.47393	6.2826	5.89707	6.00582	5.84453	5.58126	-0.033687	0.717346	0.0591443	0.312371	-0.122685	0.0234424	0.107817	0.533055	-0.0555373	0.57042	-0.318087	2.75393e-05	-0.504809	1.03455e-15	0.0928569	0.170612	-0.172975	0.00204879	-0.152074	0.0711946	-0.236697	0.001208
ENSMUSG00000028047	Thbs3	6.4117	6.22209	6.18276	6.18028	6.7131	6.67037	6.64949	6.73417	-0.182306	0.0180318	-0.240658	2.75221e-07	-0.232173	1.29908e-06	-0.0445646	0.761484	-0.0668203	0.233839	0.0184463	0.795763	0.303637	6.77165e-10	-0.0587439	0.465118	0.0171854	0.814758	-0.00996393	0.867166	0.109688	0.0308612
ENSMUSG00000121513	PTPRG	5.58257	5.92361	6.1171	5.81507	5.56516	5.73788	5.79156	5.66778	0.347352	9.2894e-07	0.52256	2.2746e-22	0.230479	1.35553e-05	0.170277	0.043286	0.223046	2.12331e-05	0.09796	0.243952	-0.0149573	0.805602	0.174797	0.0196263	-0.283123	1.90216e-06	0.065408	0.270423	-0.101501	0.194532
ENSMUSG00000058070	Eml1	5.65778	5.57035	5.54662	6.02207	6.07958	6.0364	6.28051	6.70802	-0.0809463	0.366259	-0.12401	0.0257789	0.364448	3.93777e-11	-0.0437623	0.746694	0.200095	1.4048e-05	0.629465	3.31319e-41	0.419682	1.12295e-19	-0.0429068	0.617224	0.496614	4.34068e-16	0.255922	4.74939e-07	0.454024	2.44806e-22
ENSMUSG00000027968	Larp7	6.77765	6.69962	6.8109	6.71892	6.79579	6.75195	6.8612	6.82452	-0.0708512	0.359199	0.0214359	0.66727	-0.0588116	0.23726	-0.0450943	0.643235	0.0639146	0.146145	0.0272687	0.635526	0.018995	0.691259	0.0923073	0.162696	-0.0716969	0.190181	0.121119	0.0112155	-0.0120525	0.855728
ENSMUSG00000026083	Eif5b	7.4871	7.30822	7.77498	7.6353	7.48964	7.41354	7.7114	7.71741	-0.172285	0.0398415	0.275798	1.50156e-07	0.146775	0.00362836	-0.0777982	0.31973	0.219113	2.05642e-09	0.22595	2.06338e-07	0.0030439	0.966494	0.447929	2.63899e-12	-0.120345	0.00964509	0.309336	9.59446e-15	0.0312532	0.520937
ENSMUSG00000036707	Cab39	6.55624	6.62049	6.99758	6.62842	6.66238	6.63092	7.03354	6.67802	0.0714507	0.327553	0.430048	2.20111e-26	0.0717217	0.126067	-0.0310148	0.797533	0.37009	5.60118e-19	0.0159939	0.809367	0.105671	0.00887994	0.358502	8.54585e-10	-0.349612	1.40278e-14	0.413433	4.02149e-18	-0.329636	8.31886e-12
ENSMUSG00000024486	Hbegf	5.58413	5.48824	7.64024	5.9507	5.45489	5.37257	7.3109	5.97176	-0.0894554	0.289168	2.04323	8.62391e-165	0.366617	5.63843e-10	-0.0819678	0.485715	1.85356	5.36204e-300	0.516412	2.1668e-24	-0.129281	0.0168147	2.13219	1.50847e-127	-1.66852	2.6923e-102	1.94806	1.1987e-243	-1.313	5.04861e-144
ENSMUSG00000031996	Aplp2	8.59605	8.58107	8.66757	8.58461	8.97219	9.0254	9.14428	9.03292	-0.00784449	0.930014	0.060297	0.127795	-0.0121383	0.782227	0.0520588	0.642765	0.169784	4.98374e-05	0.0590496	0.251097	0.377065	3.9124e-21	0.0677715	0.263248	-0.0636121	0.164115	0.130091	0.00335167	-0.0862284	0.0419898
ENSMUSG00000022037	Clu	2.09747	1.63378	1.72821	1.62366	2.67942	3.00333	3.03234	3.00463	-0.45074	0.0382952	-0.37677	0.0326999	-0.478461	0.0274905	0.31301	0.0841629	0.339667	0.0068212	0.32063	0.0289865	0.58737	5.59444e-05	0.0742939	0.748433	-0.0908607	0.784282	0.0382773	0.775196	0.00520624	1	1.35639	1.79115e-19
ENSMUSG00000026185	Igfbp5	8.13654	7.61694	7.33718	7.20732	3.82941	4.12401	4.3148	4.53942	-0.512452	1.43464e-13	-0.809643	5.47715e-48	-0.930152	2.62293e-86	0.292868	0.0144817	0.485246	1.01245e-08	0.708557	1.26174e-20	-4.3057	0	-0.297878	9.40097e-06	-0.11167	0.0453706	0.20431	0.0247992	0.247666	0.00200119	-3.49613	0
ENSMUSG00000023830	Igf2r	8.41433	8.53089	8.5757	8.37681	8.4175	8.37047	8.40782	8.41701	0.12355	0.0523506	0.150017	0.000188273	-0.0386753	0.372864	-0.0480563	0.822535	-0.0122838	0.856344	-0.00263181	0.984924	0.00424844	0.949793	0.0258596	0.703667	-0.179771	3.39393e-05	0.0481679	0.537181	0.0341398	0.590618
ENSMUSG00000026249	Serpine2	4.49316	4.69588	4.79516	4.76541	5.84989	5.92192	6.10384	6.17869	0.210809	0.00897706	0.289694	1.09246e-05	0.27198	7.02093e-05	0.0698309	0.583286	0.249114	2.62316e-07	0.323627	8.88275e-10	1.35989	1.63294e-134	0.0792535	0.356718	-0.00911905	0.927053	0.192145	0.000354766	0.0984732	0.0601616	1.22264	4.07614e-69
ENSMUSG00000033880	Lgals3bp	5.46806	5.46784	5.37933	5.70664	7.16151	7.24303	7.39841	7.133	0.00780978	0.965306	-0.10138	0.0882069	0.235132	0.000366771	0.0794356	0.679023	0.234737	0.0471968	-0.0303611	0.776764	1.69513	4.60129e-130	-0.108476	0.245681	0.345261	1.33138e-06	0.167444	0.125068	-0.240595	0.0157376	1.77028	1.0991e-110
ENSMUSG00000003873	Bax	6.69471	6.8905	6.77116	6.57866	7.22254	7.26103	7.27607	7.05776	0.202877	0.0011838	0.0645238	0.170047	-0.117894	0.0226634	0.0379076	0.756623	0.0524634	0.199149	-0.166047	0.000310631	0.526906	3.2707e-40	-0.138202	0.0221074	-0.17381	0.00102638	0.026455	0.609547	-0.193785	7.76341e-06
ENSMUSG00000031885	Cbfb	7.25056	7.20867	7.72675	7.38601	7.11498	7.11511	7.49317	7.18222	-0.0351428	0.645802	0.464653	4.66022e-34	0.13353	0.00200079	-0.00109314	1	0.375935	1.28012e-22	0.0662796	0.172256	-0.135595	0.000345958	0.499446	8.2736e-19	-0.32219	3.13237e-12	0.389361	2.19989e-19	-0.285151	1.71604e-11
ENSMUSG00000001349	Cnn1	4.39238	4.17388	4.71258	4.80945	6.26326	6.1621	6.81074	6.79539	-0.208172	0.0862582	0.311983	7.88976e-05	0.420005	1.08678e-07	-0.100032	0.338352	0.546392	3.89717e-30	0.532855	1.35232e-30	1.87208	5.86548e-274	0.518846	1.65431e-07	0.116699	0.204354	0.658409	1.64651e-29	0.010967	0.880922	1.98261	3.02124e-113
ENSMUSG00000004665	Cnn2	8.81501	8.5615	8.96788	8.86656	9.25042	9.21009	9.36134	9.18882	-0.246321	4.28744e-06	0.141383	0.00029566	0.0507922	0.200266	-0.0411679	0.697328	0.109024	0.00242034	-0.0630197	0.163879	0.435695	1.95926e-36	0.387501	2.18464e-12	-0.0818638	0.0736589	0.162377	0.000129617	-0.147397	0.000164779
ENSMUSG00000067367	Lyar	6.19205	6.01992	6.81455	6.59237	5.94494	5.93605	6.52494	6.38466	-0.165777	0.0122885	0.610498	3.68933e-39	0.399402	6.04271e-18	-0.0104959	0.963183	0.579285	1.92493e-41	0.439733	2.67443e-17	-0.246757	1.98678e-08	0.775885	1.61299e-35	-0.202444	0.00014159	0.601726	2.22924e-37	-0.114669	0.0380904
ENSMUSG00000015766	Eps8	6.96139	7.17077	7.27612	7.16023	6.42714	6.5169	6.86339	7.12005	0.215938	0.000513118	0.30238	4.34365e-12	0.197553	8.81667e-07	0.0878419	0.360087	0.435903	3.29909e-29	0.693241	7.28135e-40	-0.534662	3.99736e-44	0.0863561	0.201769	-0.096033	0.0534642	0.359755	8.18039e-13	0.282635	1.01644e-07
ENSMUSG00000022912	Pros1	6.49949	6.51047	6.47166	6.50145	7.09602	7.16637	7.15105	7.14012	0.0180335	0.855598	-0.0377626	0.467402	0.0014098	0.992789	0.068438	0.454043	0.0511841	0.324913	0.0417867	0.434467	0.598466	6.6547e-49	-0.0566702	0.447119	0.0480292	0.441423	-0.00497058	0.947142	0.015301	0.815679
ENSMUSG00000006369	Fbln1	6.78607	6.68289	6.5512	6.46217	6.18195	6.21874	6.15894	6.07387	-0.0953719	0.259926	-0.245468	7.83755e-06	-0.323536	1.14967e-09	0.0354	0.869545	-0.0260241	0.750759	-0.110062	0.133544	-0.602131	2.55125e-22	-0.150445	0.0269853	-0.0691955	0.27736	-0.049063	0.427063	-0.0593871	0.328602
ENSMUSG00000027067	Ssrp1	8.6654	8.64626	8.76247	8.68158	8.59307	8.55817	8.58794	8.56445	-0.0120026	0.890128	0.0853546	0.0534367	0.0155789	0.761108	-0.0358316	0.742004	-0.00700783	0.872054	-0.0298607	0.538105	-0.0720393	0.0554039	0.0973377	0.122749	-0.0612102	0.272035	0.0410445	0.378207	0.00171739	0.97941
ENSMUSG00000040856	Dlk1	7.84467	8.14043	8.2911	8.25097	7.58269	7.89362	8.0097	7.97994	0.303124	2.40323e-05	0.435152	2.43746e-30	0.405664	4.09985e-28	0.309824	9.07934e-09	0.424425	8.3335e-31	0.39564	2.53005e-16	-0.260854	4.18199e-12	0.132159	0.0610836	-0.0207884	0.706534	0.12699	0.00670033	-0.00444006	0.946296
ENSMUSG00000037679	Inf2	7.73568	7.62552	7.59111	7.58943	7.89642	7.88607	7.85119	7.75849	-0.10304	0.269483	-0.155577	7.22338e-05	-0.147133	7.49141e-05	-0.0111959	0.956546	-0.046188	0.271745	-0.138827	0.0019279	0.160432	1.64875e-05	-0.053315	0.532156	0.0172723	0.755494	-0.0229115	0.653034	-0.067936	0.126606
ENSMUSG00000022263	Trio	7.60043	7.73798	8.32352	7.84743	7.33355	7.39509	8.11565	7.64416	0.14425	0.0241121	0.711633	2.31661e-81	0.246576	2.21844e-10	0.0607796	0.563703	0.780107	3.62047e-112	0.308197	3.39789e-08	-0.266546	8.51804e-14	0.566585	4.83352e-21	-0.456409	1.97779e-26	0.731531	8.04191e-59	-0.447474	1.39788e-18
ENSMUSG00000017478	Zc3h18	7.37338	7.33646	7.6345	7.42549	7.35167	7.29679	7.51264	7.39893	-0.0298968	0.703193	0.248969	1.1211e-07	0.0517051	0.330898	-0.0562708	0.560226	0.159959	1.77052e-05	0.0462784	0.371735	-0.0219038	0.630087	0.278854	3.86886e-06	-0.188885	0.00068415	0.228251	4.22186e-07	-0.0889152	0.059293
ENSMUSG00000052144	Ppp4r2	7.17329	7.1532	7.57491	7.39008	7.13951	7.08457	7.40132	7.27688	-0.0135848	0.901027	0.389927	2.65829e-19	0.216136	5.46961e-07	-0.0561857	0.524462	0.261027	2.10497e-11	0.137049	0.00282875	-0.0337746	0.465686	0.402966	2.80842e-10	-0.16512	0.000252867	0.32918	2.7134e-13	-0.0993107	0.0414839
ENSMUSG00000001441	Npepps	7.37595	7.32853	7.24929	7.20094	7.09114	7.10362	6.95502	6.98543	-0.0404427	0.577755	-0.138263	0.000621904	-0.17567	6.02349e-06	0.0115553	0.944414	-0.137469	0.000269631	-0.106779	0.03029	-0.284954	2.65151e-15	-0.0982651	0.110426	-0.0286862	0.595534	-0.136876	0.00152909	0.0554269	0.288837
ENSMUSG00000063931	Pepd	4.87654	4.98895	4.98703	4.87573	5.26038	5.31632	5.17453	5.1789	0.120894	0.169429	0.100916	0.124251	-0.00291381	0.989968	0.0570812	0.702718	-0.0843394	0.162869	-0.0856551	0.23647	0.384102	2.72393e-12	-0.0205246	0.829811	-0.0947034	0.2464	-0.129724	0.0547719	0.0240558	0.75087
ENSMUSG00000026319	Relch	5.03305	5.12575	5.17695	5.01858	5.36984	5.21807	5.3296	5.18812	0.0994308	0.251773	0.131973	0.0311407	-0.0150084	0.845001	-0.153011	0.213563	-0.0410162	0.607372	-0.182754	0.0120713	0.336748	5.7802e-08	0.032321	0.727875	-0.138385	0.0510097	0.124698	0.0864081	-0.117717	0.0982562
ENSMUSG00000003119	Cdk12	5.80637	5.91144	6.09071	6.09377	5.59691	5.62257	5.73106	5.70925	0.110933	0.195681	0.272937	7.86648e-08	0.285708	6.53995e-09	0.0257087	0.921328	0.136342	0.0244928	0.110556	0.116902	-0.211947	7.66129e-05	0.161258	0.0314404	0.0215699	0.752074	0.121556	0.100076	-0.000861529	0.996379
ENSMUSG00000048922	Cdca2	6.03151	5.96725	5.39122	6.03497	5.95362	5.89844	5.34761	6.12608	-0.0568028	0.467582	-0.652594	5.887e-39	0.00362496	0.968942	-0.0577215	0.666453	-0.608016	1.80545e-34	0.172804	0.000923629	-0.0780177	0.0994903	-0.595531	5.48298e-20	0.66457	1.09308e-30	-0.538117	2.00333e-20	0.805256	6.03228e-54
ENSMUSG00000021595	Nsun2	7.45011	7.46254	8.31476	8.21843	7.28602	7.1949	7.73848	7.81182	0.0191329	0.82799	0.852523	3.46272e-56	0.766979	5.07959e-87	-0.0918994	0.184166	0.451411	1.05556e-35	0.525118	2.61045e-36	-0.164441	4.00233e-05	0.832982	4.24168e-33	-0.0766301	0.225294	0.555403	5.59333e-43	0.0984972	0.0267949
ENSMUSG00000058298	Mcm9	4.23243	4.22872	3.93594	4.50221	4.26629	4.17155	3.87323	4.28378	0.00326867	0.989538	-0.302625	0.000557117	0.269128	0.000254638	-0.0955711	0.545475	-0.387378	7.51593e-06	0.0182873	0.876511	0.0333409	0.688146	-0.30741	0.0032683	0.58062	2.00705e-10	-0.279717	0.00192471	0.429487	1.24695e-06
ENSMUSG00000033444	Specc1l	6.79681	7.00682	6.54717	6.93912	6.65752	6.69552	6.49602	6.77771	0.216615	0.000450317	-0.26183	9.55925e-10	0.141928	0.000931114	0.0359513	0.79977	-0.165304	0.000588053	0.116991	0.0234985	-0.137379	0.00175597	-0.478604	1.61589e-14	0.412298	3.63481e-18	-0.188742	7.72311e-05	0.306861	3.24821e-12
ENSMUSG00000057177	Gsk3a	6.69753	6.52101	6.68099	6.54507	6.89857	6.87026	6.90988	6.76463	-0.168908	0.0100311	-0.0278585	0.561574	-0.153365	0.000344022	-0.0284118	0.819125	0.00966728	0.840104	-0.135343	0.00227635	0.201232	8.59548e-08	0.141017	0.029268	-0.116719	0.0214082	0.0501681	0.312913	-0.120371	0.00758584
ENSMUSG00000046743	Fat4	5.08321	5.11325	4.87311	4.57617	7.66494	7.5779	7.43007	7.36162	0.0351939	0.772557	-0.221207	0.000209078	-0.504343	5.88576e-10	-0.0881907	0.789414	-0.237517	0.00668785	-0.305697	0.00140683	2.58285	7.27339e-261	-0.257433	0.00475948	-0.274854	0.00502882	-0.137105	0.19526	-0.0440075	0.604711	2.46192	4.17949e-109
ENSMUSG00000028863	Meaf6	4.75146	4.7309	4.69049	4.78939	4.73561	4.81849	4.71923	4.86444	-0.0123958	0.919855	-0.0752966	0.316896	0.0336917	0.678974	0.0786507	0.636948	-0.0176719	0.831502	0.126436	0.117588	-0.0153417	0.844339	-0.0616994	0.532695	0.117746	0.198916	-0.0838872	0.284234	0.16863	0.0267949
ENSMUSG00000068922	Msto1	6.0401	6.02225	6.15059	6.12535	6.24726	6.21439	6.29097	6.27077	-0.0101214	0.917283	0.0986698	0.0468908	0.0851697	0.110754	-0.0336958	0.791115	0.0435413	0.382954	0.0223828	0.705066	0.208009	1.53223e-06	0.108849	0.0982631	-0.00496168	0.946063	0.0891162	0.0929366	0.00355704	0.955113
ENSMUSG00000038119	Cdon	6.55234	6.542	5.78592	5.73658	6.95422	6.83351	6.24439	6.31773	-0.00347234	0.978251	-0.77796	6.59222e-57	-0.817684	4.64369e-61	-0.122978	0.192497	-0.713492	6.40138e-47	-0.640869	1.48128e-32	0.404161	1.0896e-19	-0.774909	3.2252e-34	-0.0307313	0.695589	-0.577711	2.27396e-22	0.0970076	0.144108
ENSMUSG00000047565	Acot10	#NUM!	-6.09688	#NUM!	#NUM!	#NUM!	#NUM!	#NUM!	#NUM!
ENSMUSG00000024687	Osbp	7.04369	6.94547	7.14213	6.93916	6.94144	6.9235	7.38581	7.00308	-0.091513	0.18243	0.0867897	0.0402676	-0.104868	0.017553	-0.019085	0.917111	0.441769	5.94265e-26	0.0591656	0.274228	-0.100416	0.0226751	0.177866	0.00433243	-0.182972	0.000136798	0.473251	9.2271e-25	-0.358207	1.2502e-17
ENSMUSG00000000295	Hddc2	3.36193	3.41588	3.27705	3.41682	3.02992	3.01306	2.87368	2.77889	0.0639624	0.696952	-0.0946558	0.372983	0.0516017	0.69369	-0.0226913	0.971145	-0.162352	0.346296	-0.256174	0.0617873	-0.330076	0.00130236	-0.158888	0.193078	0.155284	0.224866	-0.129994	0.4688	-0.0673868	0.729007
ENSMUSG00000078921	Tgtp2	0.624254	0.413685	0.0974835	1.22903	-0.0586097	-0.0435325	-0.124489	0.517588	-0.208	0.691489	-0.550715	0.0982208	0.601373	0.0209002			-0.0170866	0.963999	0.573551	0.063099	-0.687075	0.0189968	-0.342518	0.427419	1.16156	0.000159811	-0.0204789	0.965096	0.604097	0.0642572
ENSMUSG00000046139	Patl1	6.21655	6.24765	6.41676	6.24437	5.93989	5.94505	6.11274	5.96069	0.038534	0.644813	0.188541	4.31264e-05	0.0268105	0.618323	0.00132544	0.997704	0.167566	0.0017585	0.0161845	0.80973	-0.273192	2.1665e-08	0.150169	0.0185559	-0.153003	0.00327004	0.178833	0.000388796	-0.126882	0.0165123
ENSMUSG00000020605	Hs1bp3	5.56527	5.73435	4.53936	5.32304	5.52451	5.68624	4.69297	5.37228	0.177588	0.0374917	-1.03903	3.09144e-66	-0.245189	0.000138347	0.158279	0.0470759	-0.834159	2.43552e-46	-0.154854	0.0173729	-0.0368682	0.529152	-1.21566	9.79044e-53	0.802722	3.18225e-25	-0.980124	2.6039e-69	0.703682	1.50613e-29
ENSMUSG00000031446	Cul4a	7.26098	7.3236	7.35269	7.33278	7.16067	7.19237	7.11068	7.20028	0.0693424	0.310665	0.0805251	0.0629244	0.0711522	0.0937179	0.0304036	0.824848	-0.0526936	0.200144	0.0377835	0.456576	-0.0993821	0.0119408	0.0105153	0.887522	-0.000654755	0.997994	-0.0705066	0.157654	0.114888	0.00802416
ENSMUSG00000029598	Plbd2	7.39916	7.44056	7.52599	7.46599	7.60443	7.65525	7.75655	7.68426	0.0489944	0.58565	0.116187	0.00977273	0.06571	0.131129	0.0498227	0.60416	0.150352	7.69786e-05	0.0783451	0.115508	0.205784	4.03705e-08	0.0670561	0.366889	-0.0414413	0.486288	0.112812	0.00934078	-0.0474597	0.338383
ENSMUSG00000028759	Hp1bp3	7.9922	7.94778	7.76943	7.68874	8.05512	8.06554	7.82726	7.77895	-0.0374652	0.587691	-0.234343	8.99703e-10	-0.303911	1.67543e-15	0.00919878	0.960897	-0.229576	2.49605e-10	-0.277621	1.37968e-11	0.0636134	0.0921184	-0.197147	0.000454584	-0.0609995	0.220685	-0.226547	1.60104e-07	-0.0234741	0.645323
ENSMUSG00000026655	Fam107b	6.33679	6.34979	6.97281	6.4106	6.72185	6.73167	7.25023	6.65396	0.0193577	0.847477	0.624204	2.34985e-51	0.0716704	0.153795	0.0104368	0.960897	0.526429	4.49775e-31	-0.0693499	0.170868	0.384388	2.67887e-22	0.604608	1.46402e-21	-0.543736	1.93138e-31	0.528719	2.83063e-25	-0.571309	6.12602e-32
ENSMUSG00000117098	Gm49909	7.67849	7.46069	7.67719	7.61609	7.99726	7.92935	8.14491	7.93327	-0.210275	0.00087008	-0.0125592	0.792343	-0.0625623	0.149844	-0.0685269	0.47869	0.145814	0.000418043	-0.0652999	0.222007	0.318973	8.8603e-17	0.1975	0.00153968	-0.0413404	0.452163	0.226318	3.3364e-07	-0.18648	1.89675e-05
ENSMUSG00000034868	Myl12b	6.24618	6.09236	6.01955	6.02745	5.84612	5.83724	5.65181	5.53174	-0.146771	0.049525	-0.236691	1.05577e-05	-0.220113	5.61465e-05	-0.00938978	0.978539	-0.194302	0.00156553	-0.317005	1.03656e-05	-0.399597	6.19218e-15	-0.0908728	0.245884	0.0258737	0.755877	-0.173172	0.011321	-0.0980388	0.206951
ENSMUSG00000075528	Aarsd1	4.85892	4.7458	4.72887	4.72422	4.90809	4.9695	4.92947	4.75511	-0.104889	0.243451	-0.141782	0.034049	-0.136577	0.0856586	0.0588714	0.786977	0.0184804	0.848385	-0.158156	0.0904575	0.0527276	0.53796	-0.0367256	0.696242	0.0138716	0.902438	-0.0281461	0.72539	-0.152925	0.056285
ENSMUSG00000024841	Eif1ad	5.51524	5.67431	6.3384	5.94226	5.17418	5.07411	5.67807	5.52269	0.165525	0.0652414	0.811484	1.7911e-59	0.425246	5.17789e-17	-0.0982297	0.547865	0.503626	1.60195e-22	0.351005	3.53917e-09	-0.34366	4.13163e-10	0.646043	5.38149e-20	-0.377506	8.91864e-14	0.612822	4.17477e-18	-0.127664	0.0294185
[truncated: 11,137 more rows]

## Sheet: Sheet3
Function Term	Name	Log2CPM1	Log2CPM2	Log2CPM3	Log2CPM4	Log2CPM5	Log2CPM6	Log2CPM7	Log2CPM8
UPR	Chac1	4.50888	6.69995	2.20872	3.37312	4.5973	4.60009	3.33041	4.2776
[truncated: 153 more rows]

## Sheet: Sheet4
Gene: Secreted		Average Log2 CPM (condition 1-8)								Differentially Expressed Genes (DEG)s defined by EdgeR
[truncated: 1,081 more rows]

[truncated: 3 more sheets: Sheet5, Sheet6, Sheet7]
