# Supplementary material for: FicD sensitizes cellular response to glucose fluctuations in mouse embryonic fibroblasts
Source: Proc Natl Acad Sci U S A. 2024 Sep 11;121(38):e2400781121. doi: 10.1073/pnas.2400781121 (PMC11420183; doi:10.1073/pnas.2400781121)
Supplement: Supplementary file 3 — Dataset S02 (XLSX) [file pnas.2400781121.sd02.xlsx]

## Sheet: Sheet1
Mass Spec FicD-/- unstressed vs. FicDF/F unstressed																																					UniprotDB
UP	DOWN	Protein FDR Confidence: Combined	Uniprot Accession	Protein Description	Exp. q-value: Combined	Sum PEP Score	Coverage [%]	# Peptides	# PSMs	# Unique Peptides	# AAs	MW [kDa]	# Peptides (by Search Engine): Sequest HT	# Razor Peptides	Abundance Ratio	Abundance Ratio (log2)	Ratio P-Values	Ratio P-values (-LOG10)	Ratio Adj. P-Values	Ratio Variability [%]	Abundances (Grouped)	Abundances (Grouped)	Abundances CV [%]	Abundances CV [%]	Abundances (Normalized)	Abundances (Normalized)	Abundances (Normalized)	Abundances (Normalized)	Abundances (Normalized)	Abundances (Normalized)	Found in 3680	Found in 3681	Found in 3682	Found in 3689	Found in 3690	Found in 3691	secreted	Entry	Entry Name	Gene Names (primary)	Gene Ontology (biological process)	Gene Ontology (cellular component)	Gene Ontology (molecular function)	Subcellular location [CC]	Reviewed
0	1	Medium	P82020	Beta-defensin 2 OS=Mus musculus OX=10090 GN=Defb2 PE=2 SV=1	0.037	1.953	13	1	1	1	71	7.8	1	0	0.172	-2.54	0.0353517	1.45159	0.258125	3.59	2.86553e+07	8.96143e+06	46.26	68.17	2.86553e+07	2.4389e+07	55191732	8.96143e+06	1.41779e+06	9.48018e+06	Peak Found	High	Peak Found	Peak Found	Not Found	Peak Found	yes	P82020	DEFB2_MOUSE	Defb2	defense response to bacterium [GO:0042742]; defense response to Gram-negative bacterium [GO:0050829]; defense response to Gram-positive bacterium [GO:0050830]; innate immune response in mucosa [GO:0002227]	extracellular space [GO:0005615]	CCR6 chemokine receptor binding [GO:0031731]	SUBCELLULAR LOCATION: Secreted {ECO:0000250}.	reviewed
0	1	Medium	Q3MI99	Collagen and calcium-binding EGF domain-containing protein 1 OS=Mus musculus OX=10090 GN=Ccbe1 PE=2 SV=2	0.013	2.503	2	1	2	1	408	44.3	1	0	0.151	-2.72	0.0112629	1.94835	0.121243	1.85	7.39187e+06	968139	59.61	44	7.39187e+06	1.96208e+06	8.77942e+06	1.3288e+06	508060	968139	Not Found	Not Found	Not Found	High	Peak Found	High	yes	Q3MI99	CCBE1_MOUSE	Ccbe1	endothelial cell migration [GO:0043542]; lung development [GO:0030324]; lymph vessel development [GO:0001945]; lymphangiogenesis [GO:0001946]; lymphatic endothelial cell migration [GO:1904977]; positive regulation of angiogenesis [GO:0045766]; positive regulation of endothelial cell migration [GO:0010595]; positive regulation of lymphangiogenesis [GO:1901492]; positive regulation of protein proce…	collagen trimer [GO:0005581]; extracellular matrix [GO:0031012]; extracellular space [GO:0005615]	calcium ion binding [GO:0005509]; collagen binding [GO:0005518]; protease binding [GO:0002020]	SUBCELLULAR LOCATION: Secreted {ECO:0000250|UniProtKB:Q6UXH8}.	reviewed
0	1	Medium	Q9D1H9	Microfibril-associated glycoprotein 4 OS=Mus musculus OX=10090 GN=Mfap4 PE=1 SV=1	0.02	2.259	7	1	2	1	257	28.9	1	0				#VALUE!													Not Found	High	High	Not Found	Not Found	Not Found	yes	Q9D1H9	MFAP4_MOUSE	Mfap4	cell adhesion [GO:0007155]; cellular response to UV-B [GO:0071493]; elastic fiber assembly [GO:0048251]; regulation of collagen metabolic process [GO:0010712]; supramolecular fiber organization [GO:0097435]; UV protection [GO:0009650]	collagen-containing extracellular matrix [GO:0062023]; elastic fiber [GO:0071953]; extracellular region [GO:0005576]; extracellular space [GO:0005615]; microfibril [GO:0001527]		SUBCELLULAR LOCATION: Secreted, extracellular space, extracellular matrix {ECO:0000250|UniProtKB:P55083}.	reviewed
0	1	Medium	P16056	Hepatocyte growth factor receptor OS=Mus musculus OX=10090 GN=Met PE=1 SV=1	0.04	1.891	1	1	2	1	1379	153.5	1	0				#VALUE!													Not Found	High	High	Not Found	Not Found	Not Found	yes	P16056	MET_MOUSE	Met	adult behavior [GO:0030534]; brain development [GO:0007420]; branching morphogenesis of an epithelial tube [GO:0048754]; cardiac muscle cell development [GO:0055013]; cardiac muscle contraction [GO:0060048]; cell migration [GO:0016477]; chemical synaptic transmission [GO:0007268]; endothelial cell morphogenesis [GO:0001886]; establishment of localization in cell [GO:0051649]; establishment of ski…	basal plasma membrane [GO:0009925]; dendrite [GO:0030425]; excitatory synapse [GO:0060076]; extracellular space [GO:0005615]; membrane [GO:0016020]; neuronal cell body [GO:0043025]; postsynaptic membrane [GO:0045211]; receptor complex [GO:0043235]; sperm flagellum [GO:0036126]	ATP binding [GO:0005524]; beta-catenin binding [GO:0008013]; hepatocyte growth factor receptor activity [GO:0005008]; identical protein binding [GO:0042802]; molecular function activator activity [GO:0140677]; phosphatidylinositol 3-kinase binding [GO:0043548]; phospholipase binding [GO:0043274]; protein kinase activity [GO:0004672]; protein phosphatase binding [GO:0019903]; protein tyrosine kina…	SUBCELLULAR LOCATION: Membrane; Single-pass type I membrane protein.	reviewed
0	1	Medium	P47738	Aldehyde dehydrogenase, mitochondrial OS=Mus musculus OX=10090 GN=Aldh2 PE=1 SV=1	0.024	2.154	2	1	1	1	519	56.5	1	0	0.028	-5.14	1.14694e-06	5.94046	6.68409e-05	0.09	5.37256e+06	152418	92.97	165.53	5.37256e+06	5.22762e+06	23723962	111291	8.66087e+06	152418	Not Found	Not Found	High	Not Found	Not Found	Not Found		P47738	ALDH2_MOUSE	Aldh2	acetaldehyde metabolic process [GO:0006117]; aldehyde catabolic process [GO:0046185]; behavioral response to ethanol [GO:0048149]; cellular detoxification of aldehyde [GO:0110095]; ethanol catabolic process [GO:0006068]; intrinsic apoptotic signaling pathway in response to oxidative stress [GO:0008631]; negative regulation of apoptotic process [GO:0043066]; regulation of dopamine biosynthetic pro…	mitochondrial matrix [GO:0005759]; mitochondrion [GO:0005739]	aldehyde dehydrogenase (NAD+) activity [GO:0004029]; carboxylesterase activity [GO:0106435]; glyceraldehyde-3-phosphate dehydrogenase (NAD+) (non-phosphorylating) activity [GO:0043878]; identical protein binding [GO:0042802]; NAD binding [GO:0051287]; NADH binding [GO:0070404]; nitroglycerin reductase activity [GO:0018547]; phenylacetaldehyde dehydrogenase activity [GO:0008957]	SUBCELLULAR LOCATION: Mitochondrion matrix.	reviewed
0	1	Medium	P61255	Large ribosomal subunit protein uL24 OS=Mus musculus OX=10090 GN=Rpl26 PE=1 SV=1	0.022	2.198	6	1	4	1	145	17.2	1	0	0.174	-2.52	0.040218	1.39558	0.27878	1.67	3.12399e+07	3.78073e+06	24.87	59.01	3.12399e+07	3.17067e+07	19622838	3.4138e+06	3.78073e+06	9.16086e+06	High	High	High	Not Found	Peak Found	High		P61255	RL26_MOUSE	Rpl26	cellular response to gamma radiation [GO:0071480]; cellular response to ionizing radiation [GO:0071479]; cellular response to UV [GO:0034644]; cytoplasmic translation [GO:0002181]; DNA damage response, signal transduction by p53 class mediator resulting in cell cycle arrest [GO:0006977]; positive regulation of DNA damage response, signal transduction by p53 class mediator resulting in transcripti…	cytoplasm [GO:0005737]; cytosol [GO:0005829]; cytosolic large ribosomal subunit [GO:0022625]; cytosolic ribosome [GO:0022626]; nucleolus [GO:0005730]; nucleoplasm [GO:0005654]; postsynapse [GO:0098794]; presynapse [GO:0098793]; ribonucleoprotein complex [GO:1990904]; ribosome [GO:0005840]; synapse [GO:0045202]; terminal bouton [GO:0043195]	mRNA 5'-UTR binding [GO:0048027]; RNA binding [GO:0003723]; structural constituent of ribosome [GO:0003735]	SUBCELLULAR LOCATION: Cytoplasm {ECO:0000269|PubMed:36517592}.	reviewed
0	1	Medium	P61514	Large ribosomal subunit protein eL43 OS=Mus musculus OX=10090 GN=Rpl37a PE=1 SV=2	0.012	2.551	9	1	2	1	92	10.3	1	0				#VALUE!													High	High	Not Found	Not Found	Not Found	Not Found		P61514	RL37A_MOUSE	Rpl37a	cytoplasmic translation [GO:0002181]; translation at postsynapse [GO:0140242]; translation at presynapse [GO:0140236]	cytoplasm [GO:0005737]; cytosol [GO:0005829]; cytosolic large ribosomal subunit [GO:0022625]; cytosolic ribosome [GO:0022626]; postsynapse [GO:0098794]; presynapse [GO:0098793]; ribosome [GO:0005840]; synapse [GO:0045202]	metal ion binding [GO:0046872]; structural constituent of ribosome [GO:0003735]	SUBCELLULAR LOCATION: Cytoplasm {ECO:0000269|PubMed:36517592}.	reviewed
0	1	Medium	Q5SV85	Synergin gamma OS=Mus musculus OX=10090 GN=Synrg PE=1 SV=1	0.013	2.514	1	1	2	1	1306	139.5	1	0				#VALUE!													High	High	Not Found	Not Found	Not Found	Not Found		Q5SV85	SYNRG_MOUSE	Synrg	endocytosis [GO:0006897]; protein transport [GO:0015031]	clathrin coat of trans-Golgi network vesicle [GO:0030130]; cytosol [GO:0005829]; perinuclear region of cytoplasm [GO:0048471]		SUBCELLULAR LOCATION: Cytoplasm, cytosol {ECO:0000269|PubMed:12808037}. Golgi apparatus, trans-Golgi network membrane {ECO:0000269|PubMed:12808037}; Peripheral membrane protein {ECO:0000269|PubMed:12808037}. Cytoplasm, perinuclear region {ECO:0000250|UniProtKB:Q9UMZ2}. Cytoplasmic vesicle, clathrin-coated vesicle {ECO:0000250|UniProtKB:Q9UMZ2}. Note=Localization at clathrin-coated vesicles depend…	reviewed
0	1	Medium	Q62432	Mothers against decapentaplegic homolog 2 OS=Mus musculus OX=10090 GN=Smad2 PE=1 SV=2	0.022	2.208	2	1	2	1	467	52.2	1	0				#VALUE!													High	High	Not Found	Not Found	Not Found	Not Found		Q62432	SMAD2_MOUSE	Smad2	activin receptor signaling pathway [GO:0032924]; adrenal gland development [GO:0030325]; anatomical structure morphogenesis [GO:0009653]; anterior/posterior pattern specification [GO:0009952]; aortic valve morphogenesis [GO:0003180]; cell differentiation [GO:0030154]; cell fate commitment [GO:0045165]; common-partner SMAD protein phosphorylation [GO:0007182]; developmental growth [GO:0048589]; em…	activin responsive factor complex [GO:0032444]; chromatin [GO:0000785]; cytoplasm [GO:0005737]; heteromeric SMAD protein complex [GO:0071144]; homomeric SMAD protein complex [GO:0071142]; nucleoplasm [GO:0005654]; nucleus [GO:0005634]; protein-containing complex [GO:0032991]; SMAD protein complex [GO:0071141]; transcription regulator complex [GO:0005667]	chromatin binding [GO:0003682]; co-SMAD binding [GO:0070410]; disordered domain specific binding [GO:0097718]; DNA binding [GO:0003677]; DNA-binding transcription activator activity, RNA polymerase II-specific [GO:0001228]; DNA-binding transcription factor activity [GO:0003700]; DNA-binding transcription factor activity, RNA polymerase II-specific [GO:0000981]; DNA-binding transcription factor bi…	SUBCELLULAR LOCATION: Cytoplasm {ECO:0000269|PubMed:21145499}. Nucleus {ECO:0000269|PubMed:21145499}. Note=Cytoplasmic and nuclear in the absence of TGF-beta. On TGF-beta stimulation, migrates to the nucleus when complexed with SMAD4 (PubMed:21145499). On dephosphorylation by phosphatase PPM1A, released from the SMAD2/SMAD4 complex, and exported out of the nucleus by interaction with RANBP1 (By s…	reviewed
0	1	Medium	Q8VDG3	Poly(A)-specific ribonuclease PARN OS=Mus musculus OX=10090 GN=Parn PE=1 SV=1	0.024	2.149	1	1	3	1	624	71.5	1	0	0.113	-3.15	0.00836478	2.07755	0.0974962	1.57	2.20769e+07	1.64311e+06	67.54	126.41	5.2891e+06	2.20769e+07	31388514	1.64311e+06	596275	1.00225e+07	Not Found	Peak Found	High	Not Found	High	High		Q8VDG3	PARN_MOUSE	Parn	box H/ACA RNA 3'-end processing [GO:0000495]; miRNA catabolic process [GO:0010587]; ncRNA deadenylation [GO:0110008]; nuclear-transcribed mRNA catabolic process, nonsense-mediated decay [GO:0000184]; nuclear-transcribed mRNA poly(A) tail shortening [GO:0000289]; polyadenylation-dependent snoRNA 3'-end processing [GO:0071051]; positive regulation of telomerase activity [GO:0051973]; positive regul…	cytoplasm [GO:0005737]; glutamatergic synapse [GO:0098978]; nuclear speck [GO:0016607]; nucleolus [GO:0005730]; postsynapse [GO:0098794]	cation binding [GO:0043169]; metal ion binding [GO:0046872]; poly(A)-specific ribonuclease activity [GO:0004535]; protein kinase binding [GO:0019901]; RNA binding [GO:0003723]	SUBCELLULAR LOCATION: Nucleus {ECO:0000250|UniProtKB:O95453}. Cytoplasm {ECO:0000250|UniProtKB:O95453}. Nucleus, nucleolus {ECO:0000250|UniProtKB:O95453}. Note=Some nuclear fraction is nucleolar. {ECO:0000250|UniProtKB:O95453}.	reviewed
0	1	Medium	Q99LU0	Charged multivesicular body protein 1B1 OS=Mus musculus OX=10090 GN=Chmp1b1 PE=1 SV=1	0.02	2.272	4	1	2	1	199	22.1	1	0	0.142	-2.81	0.014409	1.84137	0.144383	1.63	3.99696e+07	5.68232e+06	64.42	44.6	8.76794e+07	3.99696e+07	24925495	4.18593e+06	5.68232e+06	9.8414e+06	High	High	Peak Found	Peak Found	Peak Found	Not Found		Q99LU0	CH1B1_MOUSE	Chmp1b1	autophagosome maturation [GO:0097352]; autophagy [GO:0006914]; cell division [GO:0051301]; endosome transport via multivesicular body sorting pathway [GO:0032509]; establishment of protein localization [GO:0045184]; late endosome to lysosome transport [GO:1902774]; late endosome to vacuole transport [GO:0045324]; membrane fission [GO:0090148]; midbody abscission [GO:0061952]; mitotic metaphase pl…	amphisome membrane [GO:1904930]; autophagosome membrane [GO:0000421]; cytosol [GO:0005829]; endosome membrane [GO:0010008]; ESCRT III complex [GO:0000815]; kinetochore [GO:0000776]; kinetochore microtubule [GO:0005828]; lysosomal membrane [GO:0005765]; membrane coat [GO:0030117]; midbody [GO:0030496]; multivesicular body [GO:0005771]; multivesicular body membrane [GO:0032585]; nuclear pore [GO:00…	identical protein binding [GO:0042802]; MIT domain binding [GO:0090541]; protein domain specific binding [GO:0019904]	SUBCELLULAR LOCATION: Cytoplasm, cytosol {ECO:0000250}. Endosome {ECO:0000250}. Late endosome membrane {ECO:0000250}; Peripheral membrane protein {ECO:0000250}. Note=Localizes to the midbody of dividing cells, colocalizing with CEP55 and CHMP5. Localized at the periphery of the Fleming body (By similarity). {ECO:0000250}.	reviewed
0	1	Medium	Q9CY25	Protein MIS12 homolog OS=Mus musculus OX=10090 GN=Mis12 PE=2 SV=1	0.01	2.694	7	1	2	1	206	24.1	1	0				#VALUE!													Not Found	High	High	Not Found	Not Found	Not Found		Q9CY25	MIS12_MOUSE	Mis12	attachment of mitotic spindle microtubules to kinetochore [GO:0051315]; cell division [GO:0051301]; chromosome segregation [GO:0007059]; kinetochore assembly [GO:0051382]; mitotic sister chromatid segregation [GO:0000070]	chromosome, centromeric region [GO:0000775]; kinetochore [GO:0000776]; MIS12/MIND type complex [GO:0000444]; nucleus [GO:0005634]		SUBCELLULAR LOCATION: Chromosome, centromere, kinetochore {ECO:0000250|UniProtKB:Q9H081}. Note=Associated with the kinetochore. {ECO:0000250|UniProtKB:Q9H081}.	reviewed
0	1	Medium	Q9D0J4	ADP-ribosylation factor-like protein 2 OS=Mus musculus OX=10090 GN=Arl2 PE=1 SV=1	0.037	1.947	3	1	1	1	184	20.9	1	0	0.177	-2.5	0.0225819	1.64624	0.19535	3.98	4.35478e+06	771507	68.36	125.13	7.8571e+06	4.35478e+06	1.58395e+06	771507	200790	4.1632e+06	Not Found	Not Found	High	Not Found	Not Found	Not Found		Q9D0J4	ARL2_MOUSE	Arl2	acetylcholine transport [GO:0015870]; bicellular tight junction assembly [GO:0070830]; centrosome cycle [GO:0007098]; maintenance of protein location in nucleus [GO:0051457]; negative regulation of GTPase activity [GO:0034260]; positive regulation of cell-substrate adhesion [GO:0010811]; positive regulation of microtubule polymerization [GO:0031116]; protein folding [GO:0006457]; regulation of ae…	centrosome [GO:0005813]; cytoplasm [GO:0005737]; cytosol [GO:0005829]; focal adhesion [GO:0005925]; Golgi apparatus [GO:0005794]; lateral plasma membrane [GO:0016328]; microtubule cytoskeleton [GO:0015630]; mitochondrial intermembrane space [GO:0005758]; mitochondrion [GO:0005739]; nucleolus [GO:0005730]; nucleoplasm [GO:0005654]; nucleus [GO:0005634]	GDP binding [GO:0019003]; GTP binding [GO:0005525]; GTPase activity [GO:0003924]	SUBCELLULAR LOCATION: Mitochondrion intermembrane space. Cytoplasm, cytoskeleton, microtubule organizing center, centrosome. Nucleus. Cytoplasm. Note=The complex formed with ARL2BP, ARL2 and SLC25A6 is expressed in mitochondria. Not detected in the Golgi, nucleus and on the mitotic spindle. Centrosome-associated throughout the cell cycle. Not detected to interphase microtubules (By similarity). T…	reviewed
0	1	Medium	Q8BHL3	TBC1 domain family member 10B OS=Mus musculus OX=10090 GN=Tbc1d10b PE=1 SV=2	0.025	2.138	2	1	2	1	798	87.2	1	0				#VALUE!													High	High	Not Found	Not Found	Not Found	Not Found		Q8BHL3	TB10B_MOUSE	Tbc1d10b	activation of GTPase activity [GO:0090630]; regulation of GTPase activity [GO:0043087]; retrograde transport, endosome to Golgi [GO:0042147]	cytosol [GO:0005829]; plasma membrane [GO:0005886]	GTPase activator activity [GO:0005096]	SUBCELLULAR LOCATION: Cytoplasm {ECO:0000250}.	reviewed
0	1	Medium	Q8BMN4	Leishmanolysin-like peptidase OS=Mus musculus OX=10090 GN=Lmln PE=2 SV=1	0.018	2.319	4	1	2	1	681	76.5	1	0	0.291	-1.78	0.031169	1.50628	0.239826	0.88	9.97178e+08	2.90431e+08	24.61	5.6	6.53244e+08	9.97178e+08	1072021248	2.90431e+08	2.74634e+08	3.07208e+08	High	Peak Found	Peak Found	Peak Found	Peak Found	Peak Found		Q8BMN4	LMLN_MOUSE	Lmln	cell adhesion [GO:0007155]; cell cycle [GO:0007049]; cell division [GO:0051301]; proteolysis [GO:0006508]	cytoplasm [GO:0005737]; cytosol [GO:0005829]; focal adhesion [GO:0005925]; lipid droplet [GO:0005811]; membrane [GO:0016020]	metal ion binding [GO:0046872]; metalloendopeptidase activity [GO:0004222]; peptidase activity [GO:0008233]	SUBCELLULAR LOCATION: Cytoplasm. Lipid droplet {ECO:0000250}. Note=Found in ring-like structures resembling invadopodia. In migrating cells it relocalizes from internal structures to the leading edge of cells (By similarity). {ECO:0000250}.	reviewed
0	1	Medium	Q8BXA1	Golgi integral membrane protein 4 OS=Mus musculus OX=10090 GN=Golim4 PE=1 SV=1	0.017	2.359	2	1	2	1	655	76.7	1	0	0.15	-2.73	0.0108078	1.96626	0.118831	1.09	6.68711e+06	1.00639e+06	24.49	135.37	6.57943e+06	6.68711e+06	9.90811e+06	1.00639e+06	1.02728e+07	746753	Not Found	Not Found	Not Found	High	Not Found	High		Q8BXA1	GOLI4_MOUSE	Golim4		endosome membrane [GO:0010008]; Golgi apparatus [GO:0005794]; Golgi cisterna membrane [GO:0032580]; Golgi membrane [GO:0000139]; membrane [GO:0016020]		SUBCELLULAR LOCATION: Golgi apparatus, Golgi stack membrane {ECO:0000250}; Single-pass type II membrane protein {ECO:0000250}. Endosome membrane {ECO:0000250}; Single-pass type II membrane protein {ECO:0000250}. Membrane {ECO:0000250|UniProtKB:O00461}; Lipid-anchor {ECO:0000250|UniProtKB:O00461}. Note=Localizes to cis and medial Golgi cisternae. Probably cycles between early Golgi and distal comp…	reviewed
0	1	Medium	Q8VE09	Tetratricopeptide repeat protein 39C OS=Mus musculus OX=10090 GN=Ttc39c PE=1 SV=2	0.022	2.22	2	1	1	1	580	65.4	1	0				#VALUE!													Peak Found	Peak Found	High	Not Found	Not Found	Not Found		Q8VE09	TT39C_MOUSE	Ttc39c	cilium assembly [GO:0060271]; otolith morphogenesis [GO:0032474]				reviewed
0	1	Medium	Q91WG8	Bifunctional UDP-N-acetylglucosamine 2-epimerase/N-acetylmannosamine kinase OS=Mus musculus OX=10090 GN=Gne PE=1 SV=1	0.016	2.415	2	1	2	1	722	79.1	1	0				#VALUE!													Not Found	High	High	Not Found	Not Found	Not Found		Q91WG8	GLCNE_MOUSE	Gne	N-acetylglucosamine biosynthetic process [GO:0006045]; N-acetylneuraminate metabolic process [GO:0006054]; UDP-N-acetylglucosamine metabolic process [GO:0006047]	cytoplasm [GO:0005737]	ATP binding [GO:0005524]; catalytic activity [GO:0003824]; hydrolase activity, hydrolyzing O-glycosyl compounds [GO:0004553]; metal ion binding [GO:0046872]; N-acylmannosamine kinase activity [GO:0009384]; UDP-N-acetylglucosamine 2-epimerase activity [GO:0008761]	SUBCELLULAR LOCATION: Cytoplasm {ECO:0000250}.	reviewed
0	1	Medium	Q9D024	PAT complex subunit CCDC47 OS=Mus musculus OX=10090 GN=Ccdc47 PE=1 SV=2	0.024	2.149	2	1	1	1	483	55.8	1	0	0.18	-2.47	0.0251331	1.59975	0.211481	4.73	5.64493e+06	4.71394e+06	120.98	85.3	3.15158e+07	2.40357e+06	5.64493e+06	5.67655e+06	97537.8	4.71394e+06	High	Not Found	Not Found	Not Found	Not Found	Not Found		Q9D024	CCD47_MOUSE	Ccdc47	calcium ion homeostasis [GO:0055074]; endoplasmic reticulum calcium ion homeostasis [GO:0032469]; endoplasmic reticulum organization [GO:0007029]; ER overload response [GO:0006983]; ERAD pathway [GO:0036503]; multi-pass transmembrane protein insertion into ER membrane [GO:0160063]; post-embryonic development [GO:0009791]; protein insertion into ER membrane [GO:0045048]; ubiquitin-dependent ERAD p…	endoplasmic reticulum [GO:0005783]; endoplasmic reticulum membrane [GO:0005789]; multi-pass translocon complex [GO:0160064]; protein folding chaperone complex [GO:0101031]; rough endoplasmic reticulum [GO:0005791]; rough endoplasmic reticulum membrane [GO:0030867]	calcium ion binding [GO:0005509]; protein folding chaperone [GO:0044183]; ribosome binding [GO:0043022]	SUBCELLULAR LOCATION: Endoplasmic reticulum membrane {ECO:0000250|UniProtKB:Q96A33}; Single-pass type I membrane protein {ECO:0000255}. Rough endoplasmic reticulum membrane {ECO:0000269|PubMed:25009997}; Single-pass type I membrane protein {ECO:0000255}.	reviewed
0	1	Medium	Q9Z129	ATP-dependent DNA helicase Q1 OS=Mus musculus OX=10090 GN=Recql PE=1 SV=2	0.018	2.327	1	1	1	1	648	72.4	1	0	0.108	-3.21	0.00577874	2.23817	0.0734142	0.69	1.23805e+07	1.33412e+06	60.28	28.5	1.23805e+07	2.07606e+07	5.32188e+06	1.80869e+06	1.02286e+06	1.33412e+06	Peak Found	Peak Found	Not Found	High	Peak Found	Peak Found		Q9Z129	RECQ1_MOUSE	Recql	DNA unwinding involved in DNA replication [GO:0006268]; double-strand break repair via homologous recombination [GO:0000724]	chromosome [GO:0005694]; cytoplasm [GO:0005737]; nucleoplasm [GO:0005654]	3'-5' DNA helicase activity [GO:0043138]; ATP binding [GO:0005524]; ATP hydrolysis activity [GO:0016887]; DNA helicase activity [GO:0003678]; DNA/DNA annealing activity [GO:1990814]; four-way junction helicase activity [GO:0009378]	SUBCELLULAR LOCATION: Nucleus {ECO:0000250|UniProtKB:P46063}.	reviewed
1	0	Medium	P28665	Murinoglobulin-1 OS=Mus musculus OX=10090 GN=Mug1 PE=1 SV=3	0.023	2.191	1	1	7	1	1476	165.2	1	0	1.758	0.81	0.0350562	1.45523	0.257762	23.49	1.79133e+09	3.14932e+09	2.53	32.8	1.79133e+09	1.85411e+09	1765508096	2.65025e+09	3.14932e+09	4.87402e+09	High	High	High	High	High	High	yes	P28665	MUG1_MOUSE	Mug1	embryo implantation [GO:0007566]; negative regulation of peptidase activity [GO:0010466]	extracellular space [GO:0005615]	endopeptidase inhibitor activity [GO:0004866]; protease binding [GO:0002020]; serine-type endopeptidase inhibitor activity [GO:0004867]	SUBCELLULAR LOCATION: Secreted.	reviewed
1	0	Medium	O89020	Afamin OS=Mus musculus OX=10090 GN=Afm PE=1 SV=2	0.039	1.901	1	1	4	1	608	69.3	1	0	2.372	1.25	0.0264739	1.57718	0.22099	100.49	23965916	5.68379e+07	98.71	4.05	7.43764e+07	7.52376e+06	23965916	5.83264e+07	5.68379e+07	5.38475e+07	High	Not Found	Peak Found	High	High	High	yes	O89020	AFAM_MOUSE	Afm	protein stabilization [GO:0050821]; protein transport within extracellular region [GO:0071693]; vitamin transport [GO:0051180]	cytoplasm [GO:0005737]; extracellular space [GO:0005615]	vitamin E binding [GO:0008431]	SUBCELLULAR LOCATION: Secreted {ECO:0000250|UniProtKB:P43652}.	reviewed
1	0	Medium	P55097	Cathepsin K OS=Mus musculus OX=10090 GN=Ctsk PE=1 SV=2	0.017	2.404	2	1	2	1	329	36.9	1	0	4.584	2.2	0.00756169	2.12138	0.0908269	24.38	7.55572e+06	3.46389e+07	29	39.07	7.55572e+06	8.0857e+06	4.48247e+06	1.71704e+07	3.46389e+07	4.00701e+07	Not Found	Not Found	Not Found	Peak Found	High	High	yes	P55097	CATK_MOUSE	Ctsk	bone resorption [GO:0045453]; cellular response to transforming growth factor beta stimulus [GO:0071560]; cellular response to tumor necrosis factor [GO:0071356]; cellular response to zinc ion starvation [GO:0034224]; collagen catabolic process [GO:0030574]; immune response [GO:0006955]; intramembranous ossification [GO:0001957]; mononuclear cell differentiation [GO:1903131]; negative regulation …	apical plasma membrane [GO:0016324]; external side of plasma membrane [GO:0009897]; extracellular space [GO:0005615]; intracellular membrane-bounded organelle [GO:0043231]; lysosome [GO:0005764]; nucleoplasm [GO:0005654]	collagen binding [GO:0005518]; cysteine-type endopeptidase activator activity involved in apoptotic process [GO:0008656]; cysteine-type endopeptidase activity [GO:0004197]; cysteine-type peptidase activity [GO:0008234]; fibronectin binding [GO:0001968]; proteoglycan binding [GO:0043394]	SUBCELLULAR LOCATION: Lysosome {ECO:0000269|PubMed:12782676}. Secreted {ECO:0000269|PubMed:12782676}. Apical cell membrane {ECO:0000269|PubMed:12782676}; Peripheral membrane protein {ECO:0000269|PubMed:12782676}; Extracellular side {ECO:0000269|PubMed:12782676}. Note=Localizes to the lumen of thyroid follicles and to the apical membrane of thyroid epithelial cells. {ECO:0000269|PubMed:12782676}.	reviewed
1	0	Medium	Q3UHU5	Microtubule cross-linking factor 1 OS=Mus musculus OX=10090 GN=Mtcl1 PE=1 SV=1	0.011	2.594	1	1	1	1	1945	213.7	1	0	2.27	1.18	0.0121109	1.91682	0.127468	29.61	1.88665e+08	3.59737e+08	20.63	25.96	1.50981e+08	1.88665e+08	229217264	5.3632e+08	3.42698e+08	3.59737e+08	Peak Found	Peak Found	High	Peak Found	Peak Found	Peak Found	yes	Q3UHU5	MTCL1_MOUSE	Mtcl1	establishment or maintenance of epithelial cell apical/basal polarity [GO:0045197]; microtubule bundle formation [GO:0001578]; positive regulation of protein targeting to membrane [GO:0090314]; regulation of autophagy [GO:0010506]	apical plasma membrane [GO:0016324]; apicolateral plasma membrane [GO:0016327]; cytoplasm [GO:0005737]; cytoskeleton [GO:0005856]; extracellular space [GO:0005615]; lateral plasma membrane [GO:0016328]; microtubule bundle [GO:0097427]; midbody [GO:0030496]; spindle pole [GO:0000922]	microtubule binding [GO:0008017]; protein homodimerization activity [GO:0042803]	SUBCELLULAR LOCATION: [Isoform 1]: Lateral cell membrane. Apical cell membrane. Cytoplasm, cytoskeleton, spindle pole. Midbody. Cytoplasm, cytoskeleton. Note=Colocalized with microtubules at the base of cilia. Gradually accumulates on the apicobasal microtubule bundles during epithelial cell polarization (By similarity). Colocalized with the apicobasal microtubule bundles running beneath the late…	reviewed
1	0	Medium	P24788	Cyclin-dependent kinase 11B OS=Mus musculus OX=10090 GN=Cdk11b PE=1 SV=2	0.037	1.955	1	1	2	1	784	91.5	1	0	4.803	2.26	0.0122236	1.9128	0.128225	123.75	1.26732e+06	8.7516e+06	31.51	81.63	993146	1.83688e+06	1.26732e+06	342750	8.7516e+06	8.82262e+06	Peak Found	High	High	Not Found	Not Found	Not Found		P24788	CD11B_MOUSE	Cdk11b	blastocyst development [GO:0001824]; cell cycle [GO:0007049]; negative regulation of apoptotic signaling pathway [GO:2001234]; protein phosphorylation [GO:0006468]; regulation of apoptotic process [GO:0042981]; regulation of cell cycle [GO:0051726]; regulation of centrosome cycle [GO:0046605]; regulation of mitotic cell cycle [GO:0007346]; regulation of mitotic nuclear division [GO:0007088]; regu…	cyclin-dependent protein kinase holoenzyme complex [GO:0000307]; nucleoplasm [GO:0005654]; nucleus [GO:0005634]	ATP binding [GO:0005524]; cyclin-dependent protein serine/threonine kinase activity [GO:0004693]; protein serine kinase activity [GO:0106310]; protein serine/threonine kinase activity [GO:0004674]		reviewed
1	0	Medium	Q62481	Vacuolar protein sorting-associated protein 72 homolog OS=Mus musculus OX=10090 GN=Vps72 PE=1 SV=2	0.01	2.695	2	1	3	1	368	40.8	1	0	4.057	2.02	0.0359815	1.44392	0.26151	98.43	281691	1.14296e+06	17.17	124.48	281691	357266	259133	6.48153e+06	1.14296e+06	384156	High	High	High	Not Found	Not Found	Not Found		Q62481	VPS72_MOUSE	Vps72	histone acetylation [GO:0016573]; histone H2A acetylation [GO:0043968]; histone H4 acetylation [GO:0043967]; positive regulation of DNA-templated transcription [GO:0045893]; positive regulation of double-strand break repair via homologous recombination [GO:1905168]; regulation of apoptotic process [GO:0042981]; regulation of cell cycle [GO:0051726]; regulation of DNA-templated transcription [GO:0…	NuA4 histone acetyltransferase complex [GO:0035267]; nuclear speck [GO:0016607]; nucleosome [GO:0000786]; nucleus [GO:0005634]; protein-containing complex [GO:0032991]	ATP-dependent H2AZ histone chaperone activity [GO:0140849]; DNA binding [GO:0003677]; histone binding [GO:0042393]; histone chaperone activity [GO:0140713]	SUBCELLULAR LOCATION: Nucleus {ECO:0000250|UniProtKB:Q15906}.	reviewed
1	0	Medium	Q7TMK6	Protein Hook homolog 2 OS=Mus musculus OX=10090 GN=Hook2 PE=1 SV=3	0.037	1.944	1	1	6	1	716	83.3	1	0	1.692	0.76	0.0550497	1.25925	0.350691	55.27	2.66482e+08	4.4354e+08	43.48	38	3.65829e+08	2.66482e+08	141880192	6.18895e+08	2.79097e+08	4.4354e+08	High	High	High	High	High	High		Q7TMK6	HOOK2_MOUSE	Hook2	cytoplasmic microtubule organization [GO:0031122]; cytoskeleton-dependent intracellular transport [GO:0030705]; early endosome to late endosome transport [GO:0045022]; endosome organization [GO:0007032]; endosome to lysosome transport [GO:0008333]; lysosome organization [GO:0007040]; protein localization to perinuclear region of cytoplasm [GO:1905719]; protein transport [GO:0015031]	centrosome [GO:0005813]; cytoplasm [GO:0005737]; cytosol [GO:0005829]; FHF complex [GO:0070695]; HOPS complex [GO:0030897]; intracellular membrane-bounded organelle [GO:0043231]; microtubule [GO:0005874]; trans-Golgi network [GO:0005802]	dynein light intermediate chain binding [GO:0051959]; identical protein binding [GO:0042802]; microtubule binding [GO:0008017]	SUBCELLULAR LOCATION: Cytoplasm, cytoskeleton, microtubule organizing center, centrosome {ECO:0000269|PubMed:17140400, ECO:0000269|PubMed:25781171}. Cytoplasm {ECO:0000269|PubMed:17140400}. Cytoplasm, cytoskeleton {ECO:0000269|PubMed:17140400, ECO:0000269|PubMed:28003339}. Golgi apparatus, trans-Golgi network {ECO:0000250|UniProtKB:Q96ED9}. Note=Colocalizes with aggresomes, which are aggregates o…	reviewed
1	0	Medium	Q810Y8	Preferentially expressed antigen in melanoma-like protein 7 OS=Mus musculus OX=10090 GN=Pramel7 PE=1 SV=1	0.035	1.995	1	1	1	1	479	55.8	1	0	22.557	4.5	1.75841e-06	5.75488	9.37917e-05	91.47	942870	2.12687e+07	148.25	12.75	1.43362e+07	583102	942870	2.12687e+07	1.94845e+07	2.49608e+07	Peak Found	Not Found	Not Found	High	Peak Found	Peak Found		Q810Y8	PRAL7_MOUSE	Pramel7	blastocyst formation [GO:0001825]; negative regulation of apoptotic process [GO:0043066]; negative regulation of cell differentiation [GO:0045596]; negative regulation of DNA-templated transcription [GO:0045892]; positive regulation of cell population proliferation [GO:0008284]; regulation of ERK1 and ERK2 cascade [GO:0070372]; somatic stem cell population maintenance [GO:0035019]; stem cell popu…	cytoplasm [GO:0005737]			reviewed
1	0	Medium	Q8CA71	Protein shisa-4 OS=Mus musculus OX=10090 GN=Shisa4 PE=1 SV=1	0.013	2.514	5	1	3	1	197	21.5	1	0	3.197	1.68	0.0384648	1.41494	0.271178	12.4	8.37537e+06	2.50783e+07	6.29	10.48	8.68866e+06	8.37537e+06	7.67482e+06	2.95768e+07	2.50783e+07	2.45376e+07	Not Found	High	Not Found	High	Peak Found	High		Q8CA71	SHSA4_MOUSE	Shisa4		membrane [GO:0016020]		SUBCELLULAR LOCATION: Membrane {ECO:0000305}; Single-pass type I membrane protein {ECO:0000305}.	reviewed
1	0	Medium	Q8K1A6	Coiled-coil and C2 domain-containing protein 1A OS=Mus musculus OX=10090 GN=Cc2d1a PE=1 SV=2	0.02	2.275	1	1	2	1	943	103.6	1	0				#VALUE!													Not Found	Not Found	Not Found	High	Not Found	High		Q8K1A6	C2D1A_MOUSE	Cc2d1a	negative regulation of snRNA transcription by RNA polymerase II [GO:1905381]; negative regulation of transcription by RNA polymerase II [GO:0000122]; regulation of transcription by RNA polymerase II [GO:0006357]	cytosol [GO:0005829]; fibrillar center [GO:0001650]; microtubule organizing center [GO:0005815]; nucleus [GO:0005634]; plasma membrane [GO:0005886]	DNA-binding transcription factor activity, RNA polymerase II-specific [GO:0000981]; DNA-binding transcription repressor activity, RNA polymerase II-specific [GO:0001227]; RNA polymerase II cis-regulatory region sequence-specific DNA binding [GO:0000978]	SUBCELLULAR LOCATION: Cytoplasm {ECO:0000250|UniProtKB:Q6P1N0}. Nucleus {ECO:0000250|UniProtKB:Q66HA5}. Cytoplasm, cytoskeleton, microtubule organizing center, centrosome {ECO:0000250|UniProtKB:Q6P1N0}.	reviewed
1	0	Medium	Q924W7	DENN domain-containing protein 2B OS=Mus musculus OX=10090 GN=Dennd2b PE=1 SV=1	0.049	1.786	2	1	1	1	1134	126.8	1	0	2.092	1.07	0.0407902	1.38944	0.28089	78.61	1.28021e+08	2.67842e+08	69.43	52.52	3.12363e+08	1.28021e+08	83661096	2.31243e+08	2.67842e+08	5.73103e+08	Peak Found	Peak Found	Peak Found	Peak Found	Peak Found	High		Q924W7	DEN2B_MOUSE	Dennd2b	positive regulation of ERK1 and ERK2 cascade [GO:0070374]	cell cortex [GO:0005938]; plasma membrane [GO:0005886]; recycling endosome [GO:0055037]	guanyl-nucleotide exchange factor activity [GO:0005085]	SUBCELLULAR LOCATION: Cytoplasm, cell cortex {ECO:0000250|UniProtKB:P78524}. Cell membrane {ECO:0000250|UniProtKB:P78524}. Recycling endosome {ECO:0000250|UniProtKB:P78524}. Note=Colocalizes with RAB13 and ITSN1 at cytoplasmic vesicles that are most likely recycling endosomes. Colocalizes with the cortical actin cytoskeleton. {ECO:0000250|UniProtKB:P78524}.	reviewed
1	0	Medium	Q9D4H9	PHD finger protein 14 OS=Mus musculus OX=10090 GN=Phf14 PE=1 SV=2	0.038	1.918	1	1	2	1	941	105.9	1	0	9.26	3.21	0.000468466	3.32932	0.010761	129.78	250889	6.49524e+06	94.98	71.96	920233	250889	150523	1.06234e+06	8.52175e+06	6.49524e+06	High	High	Peak Found	Not Found	Not Found	Not Found		Q9D4H9	PHF14_MOUSE	Phf14	germinal center B cell differentiation [GO:0002314]; lung alveolus development [GO:0048286]; mesenchymal cell proliferation [GO:0010463]; mesenchymal cell proliferation involved in lung development [GO:0060916]; negative regulation of cell population proliferation [GO:0008285]; negative regulation of mesenchymal cell proliferation [GO:0072201]; negative regulation of mesenchymal cell proliferatio…	chromatin [GO:0000785]; cytoplasm [GO:0005737]; nucleus [GO:0005634]	histone binding [GO:0042393]; histone reader activity [GO:0140566]; zinc ion binding [GO:0008270]	SUBCELLULAR LOCATION: [Isoform 1]: Nucleus {ECO:0000269|PubMed:22730381}. Chromosome {ECO:0000250|UniProtKB:O94880}. Note=Mainly localized in the nucleus of interphase cells. In mitotic cells, colocalizes with condensed chromatin during metaphase and anaphase. {ECO:0000250|UniProtKB:O94880}.; SUBCELLULAR LOCATION: [Isoform 2]: Cytoplasm {ECO:0000250|UniProtKB:O94880}.	reviewed
1	0	Medium	Q9JLM8	Serine/threonine-protein kinase DCLK1 OS=Mus musculus OX=10090 GN=Dclk1 PE=1 SV=1	0.042	1.862	1	1	1	1	756	84.1	1	0	3.069	1.62	0.0521431	1.2828	0.336259	54.84	2.27105e+06	6.96965e+06	79.52	25.59	6.91425e+06	2.27105e+06	1.65782e+06	8.70392e+06	5.15202e+06	6.96965e+06	Peak Found	Not Found	Not Found	High	Not Found	Not Found		Q9JLM8	DCLK1_MOUSE	Dclk1	axon extension [GO:0048675]; axonogenesis [GO:0007409]; brain development [GO:0007420]; central nervous system projection neuron axonogenesis [GO:0021952]; dendrite morphogenesis [GO:0048813]; forebrain development [GO:0030900]; intracellular signal transduction [GO:0035556]; negative regulation of protein localization to nucleus [GO:1900181]; neuron migration [GO:0001764]; neuron projection morp…	axon [GO:0030424]; growth cone [GO:0030426]; postsynaptic density [GO:0014069]	ATP binding [GO:0005524]; protein kinase activity [GO:0004672]; protein serine kinase activity [GO:0106310]; protein serine/threonine kinase activity [GO:0004674]		reviewed
1	0	Medium	Q9QY33	Tetraspanin-3 OS=Mus musculus OX=10090 GN=Tspan3 PE=1 SV=1	0.024	2.146	3	1	2	1	253	28	1	0	1.691	0.76	0.0425786	1.37081	0.290661	40.03	3.17256e+08	5.78119e+08	39.55	17.79	5.84346e+08	3.17256e+08	302260032	7.21289e+08	5.78119e+08	5.11085e+08	High	Peak Found	High	Peak Found	Peak Found	Peak Found		Q9QY33	TSN3_MOUSE	Tspan3		membrane [GO:0016020]		SUBCELLULAR LOCATION: Membrane {ECO:0000305}; Multi-pass membrane protein {ECO:0000305}.	reviewed
1	0	Medium	A2ARZ3	Fibrous sheath-interacting protein 2 OS=Mus musculus OX=10090 GN=Fsip2 PE=1 SV=3	0.038	1.924	0	1	1	1	6995	784.4	1	0	3.386	1.76	0.0024034	2.61917	0.0372586	74.58	34924984	1.15786e+08	56.69	36.38	9.48989e+06	3.74802e+07	34924984	1.15786e+08	5.87719e+07	1.26912e+08	Not Found	Peak Found	Peak Found	High	Peak Found	Peak Found		A2ARZ3	FSIP2_MOUSE	Fsip2	flagellated sperm motility [GO:0030317]; protein localization to cilium [GO:0061512]; sperm axoneme assembly [GO:0007288]	mitochondrion [GO:0005739]; motile cilium [GO:0031514]; sperm connecting piece [GO:0097224]; sperm end piece [GO:0097229]; sperm midpiece [GO:0097225]; sperm principal piece [GO:0097228]			reviewed
1	0	Medium	O70191	Cyclic AMP-dependent transcription factor ATF-5 OS=Mus musculus OX=10090 GN=Atf5 PE=1 SV=2	0.042	1.868	5	1	1	1	283	30.3	1	0	3.217	1.69	0.0242099	1.61601	0.204808	52.48	1.20529e+07	3.85381e+07	40.53	23.85	1.6758e+07	1.20529e+07	7.0651e+06	5.39073e+07	3.85381e+07	3.48242e+07	Peak Found	Peak Found	High	Peak Found	Peak Found	Peak Found		O70191	ATF5_MOUSE	Atf5	cerebellar granule cell precursor proliferation [GO:0021930]; circadian rhythm [GO:0007623]; fat cell differentiation [GO:0045444]; multicellular organism growth [GO:0035264]; negative regulation of apoptotic process [GO:0043066]; negative regulation of astrocyte differentiation [GO:0048712]; negative regulation of cell cycle G2/M phase transition [GO:1902750]; negative regulation of cell populat…	centrosome [GO:0005813]; cytosol [GO:0005829]; nucleoplasm [GO:0005654]; nucleus [GO:0005634]; RNA polymerase II transcription regulator complex [GO:0090575]; transcription regulator complex [GO:0005667]	chromatin binding [GO:0003682]; DNA-binding transcription activator activity, RNA polymerase II-specific [GO:0001228]; DNA-binding transcription factor activity [GO:0003700]; heat shock protein binding [GO:0031072]; kinase binding [GO:0019900]; RNA polymerase II transcription regulatory region sequence-specific DNA binding [GO:0000977]; sequence-specific DNA binding [GO:0043565]; transcription ci…	SUBCELLULAR LOCATION: Cytoplasm {ECO:0000250|UniProtKB:Q9Y2D1}. Nucleus {ECO:0000269|PubMed:22095825}. Cytoplasm, cytoskeleton, microtubule organizing center, centrosome {ECO:0000250|UniProtKB:Q9Y2D1}. Note=Actively transported to the centrosome and accumulated in the pericentriolar material (PCM) during G1 to M phase via a microtubule-dependent mechanism. During late telophase and cytokinesis, t…	reviewed
1	0	Medium	Q3UXZ9	Lysine-specific demethylase 5A OS=Mus musculus OX=10090 GN=Kdm5a PE=1 SV=2	0.025	2.139	1	1	2	1	1690	192.1	1	0				#VALUE!													Not Found	Not Found	Not Found	High	High	Not Found		Q3UXZ9	KDM5A_MOUSE	Kdm5a	chromatin remodeling [GO:0006338]; circadian regulation of gene expression [GO:0032922]; facultative heterochromatin formation [GO:0140718]; histone modification [GO:0016570]; male gonad development [GO:0008584]; negative regulation of transcription by RNA polymerase II [GO:0000122]; positive regulation of DNA-templated transcription [GO:0045893]; regulation of DNA-binding transcription factor ac…	nucleolus [GO:0005730]; nucleus [GO:0005634]; protein-DNA complex [GO:0032993]	chromatin binding [GO:0003682]; chromatin DNA binding [GO:0031490]; DNA binding [GO:0003677]; enzyme inhibitor activity [GO:0004857]; histone binding [GO:0042393]; histone H3K4 demethylase activity [GO:0032453]; histone H3K4me/H3K4me2/H3K4me3 demethylase activity [GO:0034647]; methylated histone binding [GO:0035064]; transcription cis-regulatory region binding [GO:0000976]; transcription coactiva…	SUBCELLULAR LOCATION: Nucleus, nucleolus {ECO:0000250|UniProtKB:P29375}. Nucleus {ECO:0000255|PROSITE-ProRule:PRU00355, ECO:0000255|PROSITE-ProRule:PRU00537, ECO:0000269|PubMed:20064375}. Note=Occupies promoters of genes involved in RNA metabolism and mitochondrial function. {ECO:0000269|PubMed:20064375}.	reviewed
1	0	Medium	Q5DU25	IQ motif and SEC7 domain-containing protein 2 OS=Mus musculus OX=10090 GN=Iqsec2 PE=1 SV=3	0.039	1.893	1	1	3	1	1478	161.7	1	0	100	6.64	1e-17	17	6.294e-15	42.65	4.88816e+06	8.70452e+08	35.72	17.98	4.88816e+06	4.99337e+06	2.40785e+06	6.59749e+08	8.70452e+08	9.46096e+08	Not Found	Not Found	Not Found	High	High	High		Q5DU25	IQEC2_MOUSE	Iqsec2	actin cytoskeleton organization [GO:0030036]; modulation of chemical synaptic transmission [GO:0050804]; positive regulation of long-term synaptic depression [GO:1900454]; positive regulation of synaptic transmission, glutamatergic [GO:0051968]; regulation of ARF protein signal transduction [GO:0032012]; regulation of neurotransmitter receptor localization to postsynaptic specialization membrane …	glutamatergic synapse [GO:0098978]; photoreceptor ribbon synapse [GO:0098684]; postsynaptic density membrane [GO:0098839]; postsynaptic density, intracellular component [GO:0099092]; presynaptic active zone cytoplasmic component [GO:0098831]; Schaffer collateral - CA1 synapse [GO:0098685]	guanyl-nucleotide exchange factor activity [GO:0005085]	SUBCELLULAR LOCATION: Cytoplasm {ECO:0000305}.	reviewed
1	0	Medium	Q66JQ7	Kinetochore scaffold 1 OS=Mus musculus OX=10090 GN=Knl1 PE=1 SV=3	0.026	2.111	0	1	2	1	1612	179.2	1	0	3.244	1.7	0.0431944	1.36457	0.293698	30.71	7.07204e+06	2.29393e+07	32.37	7.82	1.07671e+07	7.07204e+06	5.85842e+06	2.01672e+07	2.29393e+07	2.33542e+07	Peak Found	High	Peak Found	Peak Found	High	Peak Found		Q66JQ7	KNL1_MOUSE	Knl1	attachment of spindle microtubules to kinetochore [GO:0008608]; cell division [GO:0051301]; protein localization to kinetochore [GO:0034501]	acrosomal vesicle [GO:0001669]; kinetochore [GO:0000776]; nuclear body [GO:0016604]; nucleoplasm [GO:0005654]; nucleus [GO:0005634]		SUBCELLULAR LOCATION: Nucleus {ECO:0000250|UniProtKB:Q8NG31}. Chromosome, centromere, kinetochore {ECO:0000250|UniProtKB:Q8NG31}. Note=Weakly expressed in interphase nuclei. Expression increases from prophase to late anaphase, but greatly diminishes from the telophase and cytokinesis to early G1 phase of cell cycle (By similarity). {ECO:0000250|UniProtKB:Q8NG31}.	reviewed
1	0	Medium	Q8C0V0	Serine/threonine-protein kinase tousled-like 1 OS=Mus musculus OX=10090 GN=Tlk1 PE=1 SV=2	0.035	1.994	1	1	1	1	766	86.6	1	0	4.17	2.06	0.0182545	1.73863	0.172002	22.29	3.34039e+06	1.39294e+07	68.34	8.69	3.34039e+06	2.90386e+06	9.20727e+06	1.28857e+07	1.39294e+07	1.53187e+07	Not Found	Peak Found	Not Found	Peak Found	Peak Found	High		Q8C0V0	TLK1_MOUSE	Tlk1	chromatin organization [GO:0006325]; chromosome segregation [GO:0007059]; DNA damage response [GO:0006974]; intracellular protein transport [GO:0006886]; intracellular signal transduction [GO:0035556]; peptidyl-serine phosphorylation [GO:0018105]; protein phosphorylation [GO:0006468]; regulation of chromatin organization [GO:1902275]	nucleoplasm [GO:0005654]; nucleus [GO:0005634]	ATP binding [GO:0005524]; protein serine kinase activity [GO:0106310]; protein serine/threonine kinase activity [GO:0004674]	SUBCELLULAR LOCATION: Nucleus {ECO:0000250}.	reviewed
1	0	Medium	Q8K1G2	Limbin OS=Mus musculus OX=10090 GN=Evc2 PE=1 SV=1	0.044	1.837	1	1	1	1	1220	137.6	1	0	8.08	3.01	0.000846563	3.07234	0.0170176	122.2	2.09953e+06	1.01221e+07	99.12	91.72	4.36421e+06	2.09953e+06	57104.3	1.01221e+07	3.52643e+07	6.19909e+06	Not Found	Not Found	Not Found	Not Found	High	Not Found		Q8K1G2	LBN_MOUSE	Evc2	smoothened signaling pathway [GO:0007224]	ciliary membrane [GO:0060170]; cilium [GO:0005929]; cytoplasm [GO:0005737]; cytoskeleton [GO:0005856]; nucleus [GO:0005634]; plasma membrane protein complex [GO:0098797]		SUBCELLULAR LOCATION: Cell membrane {ECO:0000269|PubMed:21356043}; Single-pass type I membrane protein {ECO:0000269|PubMed:21356043}. Cytoplasm, cytoskeleton, cilium basal body {ECO:0000269|PubMed:21356043}. Cell projection, cilium {ECO:0000269|PubMed:21356043}. Cell projection, cilium membrane {ECO:0000269|PubMed:21356043, ECO:0000269|PubMed:24582806}. Nucleus {ECO:0000269|PubMed:21356043}. Note…	reviewed
0	0	Medium	P21180	Complement C2 OS=Mus musculus OX=10090 GN=C2 PE=1 SV=2	0.023	2.191	2	1	1	1	760	84.7	1	0				#VALUE!													Not Found	High	Not Found	Not Found	Not Found	Not Found	yes	P21180	CO2_MOUSE	C2	complement activation [GO:0006956]; complement activation, classical pathway [GO:0006958]; innate immune response [GO:0045087]; positive regulation of apoptotic cell clearance [GO:2000427]; positive regulation of immune response [GO:0050778]; positive regulation of opsonization [GO:1903028]; proteolysis [GO:0006508]; response to bacterium [GO:0009617]; response to lipopolysaccharide [GO:0032496];…	classical-complement-pathway C3/C5 convertase complex [GO:0005601]; extracellular space [GO:0005615]; plasma membrane [GO:0005886]	metal ion binding [GO:0046872]; serine-type endopeptidase activity [GO:0004252]	SUBCELLULAR LOCATION: Secreted.	reviewed
0	0	Medium	P97792	Coxsackievirus and adenovirus receptor homolog OS=Mus musculus OX=10090 GN=Cxadr PE=1 SV=1	0.032	2.042	3	1	1	1	365	39.9	1	0	0.284	-1.81	0.167625	0.775662	0.679472	1.93	2.66637e+07	7.58203e+06	51.9	13.3	3.17732e+07	2.66637e+07	9.38271e+06	6.57592e+06	7.58203e+06	8.59374e+06	High	Peak Found	Not Found	Not Found	Not Found	Not Found	yes	P97792	CXAR_MOUSE	Cxadr	actin cytoskeleton reorganization [GO:0031532]; AV node cell to bundle of His cell communication [GO:0086067]; AV node cell-bundle of His cell adhesion involved in cell communication [GO:0086072]; cardiac muscle cell development [GO:0055013]; cardiac muscle cell proliferation [GO:0060038]; cell-cell adhesion [GO:0098609]; cell-cell junction organization [GO:0045216]; defense response to virus [GO…	acrosomal vesicle [GO:0001669]; adherens junction [GO:0005912]; apicolateral plasma membrane [GO:0016327]; basolateral plasma membrane [GO:0016323]; bicellular tight junction [GO:0005923]; cell body [GO:0044297]; cell junction [GO:0030054]; cell-cell junction [GO:0005911]; cytoplasm [GO:0005737]; extracellular space [GO:0005615]; filopodium [GO:0030175]; growth cone [GO:0030426]; intercalated dis…	beta-catenin binding [GO:0008013]; cell adhesion molecule binding [GO:0050839]; cell adhesive protein binding involved in AV node cell-bundle of His cell communication [GO:0086082]; connexin binding [GO:0071253]; identical protein binding [GO:0042802]; integrin binding [GO:0005178]; PDZ domain binding [GO:0030165]; signaling receptor binding [GO:0005102]	SUBCELLULAR LOCATION: [Isoform 1]: Cell membrane {ECO:0000269|PubMed:15533241}; Single-pass type I membrane protein {ECO:0000255}. Basolateral cell membrane {ECO:0000250|UniProtKB:P78310}; Single-pass type I membrane protein {ECO:0000255}. Cell junction, tight junction {ECO:0000250|UniProtKB:P78310}. Cell junction, adherens junction {ECO:0000250|UniProtKB:P78310}. Note=In epithelial cells localiz…	reviewed
0	0	Medium	Q9CR35	Chymotrypsinogen B OS=Mus musculus OX=10090 GN=Ctrb1 PE=1 SV=1	0.042	1.876	3	1	3	1	263	27.8	1	0	2.696	1.43	0.0753428	1.12296	0.422645	86.57	1.37104e+07	1.60812e+07	59.62	59.29	3.23392e+06	1.37104e+07	14152429	1.38105e+07	1.60812e+07	3.81572e+07	Not Found	Peak Found	Peak Found	High	High	High	yes	Q9CR35	CTRB1_MOUSE	Ctrb1	digestion [GO:0007586]; positive regulation of apoptotic process [GO:0043065]; protein catabolic process [GO:0030163]; proteolysis [GO:0006508]; response to cytokine [GO:0034097]	extracellular space [GO:0005615]	peptidase activity [GO:0008233]; serine-type endopeptidase activity [GO:0004252]; serine-type peptidase activity [GO:0008236]	SUBCELLULAR LOCATION: Secreted, extracellular space {ECO:0000250}.	reviewed
0	0	Medium	Q9JJN5	Carboxypeptidase N catalytic chain OS=Mus musculus OX=10090 GN=Cpn1 PE=1 SV=1	0.018	2.301	3	1	1	1	457	51.8	1	0				#VALUE!													Not Found	Not Found	Not Found	Not Found	High	Not Found	yes	Q9JJN5	CBPN_MOUSE	Cpn1	bradykinin catabolic process [GO:0010815]; peptide metabolic process [GO:0006518]; protein catabolic process [GO:0030163]; protein processing [GO:0016485]; response to glucocorticoid [GO:0051384]	extracellular space [GO:0005615]	carboxypeptidase activity [GO:0004180]; metallocarboxypeptidase activity [GO:0004181]; zinc ion binding [GO:0008270]	SUBCELLULAR LOCATION: Secreted, extracellular space {ECO:0000269|PubMed:10878383}.	reviewed
0	0	Medium	E1U8D0	Protein SOGA1 OS=Mus musculus OX=10090 GN=Soga1 PE=1 SV=3	0.05	1.775	1	1	1	1	1418	159.1	1	0	0.593	-0.75	0.677481	0.169103	0.992204	14.9	8.31308e+06	4.93135e+06	30.93	46.61	1.36457e+07	8.31308e+06	8206846	4.93135e+06	8.67205e+06	3.52294e+06	Peak Found	High	Peak Found	Peak Found	Not Found	Peak Found	yes	E1U8D0	SOGA1_MOUSE	Soga1	insulin receptor signaling pathway [GO:0008286]; negative regulation of gluconeogenesis [GO:0045721]; regulation of autophagy [GO:0010506]	extracellular space [GO:0005615]		SUBCELLULAR LOCATION: [C-terminal 80 kDa form]: Secreted. Note=Secreted in primary hepatocyte-conditioned media.	reviewed
0	0	Medium	O55042	Alpha-synuclein OS=Mus musculus OX=10090 GN=Snca PE=1 SV=2	0.034	2.007	6	1	1	1	140	14.5	1	0				#VALUE!													High	Not Found	Not Found	Not Found	Not Found	Not Found	yes	O55042	SYUA_MOUSE	Snca	activation of cysteine-type endopeptidase activity involved in apoptotic process [GO:0006919]; adult locomotory behavior [GO:0008344]; amyloid fibril formation [GO:1990000]; behavioral response to cocaine [GO:0048148]; cellular response to copper ion [GO:0071280]; cellular response to oxidative stress [GO:0034599]; chemical synaptic transmission [GO:0007268]; dopamine biosynthetic process [GO:004…	actin cytoskeleton [GO:0015629]; axon [GO:0030424]; axon terminus [GO:0043679]; cell cortex [GO:0005938]; cytoplasm [GO:0005737]; cytoplasmic vesicle membrane [GO:0030659]; cytoskeleton [GO:0005856]; cytosol [GO:0005829]; extracellular region [GO:0005576]; extracellular space [GO:0005615]; growth cone [GO:0030426]; inclusion body [GO:0016234]; membrane [GO:0016020]; mitochondrial inner membrane […	actin binding [GO:0003779]; alpha-tubulin binding [GO:0043014]; arachidonic acid binding [GO:0050544]; beta-tubulin binding [GO:0048487]; calcium ion binding [GO:0005509]; copper ion binding [GO:0005507]; cuprous ion binding [GO:1903136]; cysteine-type endopeptidase inhibitor activity involved in apoptotic process [GO:0043027]; dynein complex binding [GO:0070840]; enzyme binding [GO:0019899]; fer…	SUBCELLULAR LOCATION: Cytoplasm {ECO:0000269|PubMed:31034892}. Membrane {ECO:0000250|UniProtKB:P37840}. Nucleus {ECO:0000250|UniProtKB:P37840}. Synapse {ECO:0000250|UniProtKB:P37840}. Secreted {ECO:0000250|UniProtKB:P37840}. Cell projection, axon {ECO:0000269|PubMed:17296554}. Note=Membrane-bound in dopaminergic neurons (By similarity). Expressed and colocalized with SEPTIN4 in dopaminergic axon …	reviewed
0	0	Medium	P05017	Insulin-like growth factor I OS=Mus musculus OX=10090 GN=Igf1 PE=1 SV=2	0.022	2.22	10	1	1	1	153	17.1	1	0				#VALUE!													Not Found	High	Not Found	Not Found	Not Found	Not Found	yes	P05017	IGF1_MOUSE	Igf1	activation of protein kinase B activity [GO:0032148]; androgen receptor signaling pathway [GO:0030521]; blood vessel remodeling [GO:0001974]; bone mineralization involved in bone maturation [GO:0035630]; branching morphogenesis of an epithelial tube [GO:0048754]; cell activation [GO:0001775]; cell development [GO:0048468]; cell population proliferation [GO:0008283]; cellular response to amyloid-b…	alphav-beta3 integrin-IGF-1-IGF1R complex [GO:0035867]; exocytic vesicle [GO:0070382]; extracellular space [GO:0005615]; glutamatergic synapse [GO:0098978]; insulin-like growth factor ternary complex [GO:0042567]; interstitial matrix [GO:0005614]; neuronal cell body [GO:0043025]; neuronal dense core vesicle lumen [GO:0099013]; platelet alpha granule [GO:0031091]; postsynapse [GO:0098794]	growth factor activity [GO:0008083]; hormone activity [GO:0005179]; insulin receptor binding [GO:0005158]; insulin-like growth factor receptor binding [GO:0005159]; integrin binding [GO:0005178]; protein serine/threonine kinase activator activity [GO:0043539]; receptor ligand activity [GO:0048018]; steroid binding [GO:0005496]; transmembrane receptor protein tyrosine kinase activator activity [GO…	SUBCELLULAR LOCATION: Secreted {ECO:0000269|PubMed:21496647}.	reviewed
0	0	Medium	Q02853	Stromelysin-3 OS=Mus musculus OX=10090 GN=Mmp11 PE=1 SV=2	0.018	2.326	4	1	1	1	492	55.4	1	0				#VALUE!													Not Found	Not Found	Not Found	High	Not Found	Not Found	yes	Q02853	MMP11_MOUSE	Mmp11	basement membrane organization [GO:0071711]; collagen catabolic process [GO:0030574]; collagen fibril organization [GO:0030199]; extracellular matrix organization [GO:0030198]; negative regulation of fat cell differentiation [GO:0045599]; proteolysis [GO:0006508]	extracellular matrix [GO:0031012]; extracellular space [GO:0005615]	metalloendopeptidase activity [GO:0004222]; metallopeptidase activity [GO:0008237]; zinc ion binding [GO:0008270]	SUBCELLULAR LOCATION: Secreted, extracellular space, extracellular matrix {ECO:0000305}.	reviewed
0	0	Medium	Q06194	Coagulation factor VIII OS=Mus musculus OX=10090 GN=F8 PE=2 SV=2	0.024	2.167	0	1	1	1	2319	266	1	0				#VALUE!													Not Found	Not Found	High	Not Found	Not Found	Not Found	yes	Q06194	FA8_MOUSE	F8	acute-phase response [GO:0006953]; blood coagulation, intrinsic pathway [GO:0007597]; proteolysis [GO:0006508]	extracellular space [GO:0005615]; protein-containing complex [GO:0032991]	copper ion binding [GO:0005507]; oxidoreductase activity [GO:0016491]	SUBCELLULAR LOCATION: Secreted, extracellular space.	reviewed
0	0	Medium	Q60963	Platelet-activating factor acetylhydrolase OS=Mus musculus OX=10090 GN=Pla2g7 PE=1 SV=2	0.049	1.788	3	1	1	1	440	49.2	1	0				#VALUE!													Not Found	Not Found	High	Not Found	Not Found	Not Found	yes	Q60963	PAFA_MOUSE	Pla2g7	inflammatory response [GO:0006954]; lipid oxidation [GO:0034440]; low-density lipoprotein particle remodeling [GO:0034374]; phosphatidylcholine catabolic process [GO:0034638]; plasma lipoprotein particle oxidation [GO:0034441]; platelet activating factor catabolic process [GO:0062234]; platelet activating factor metabolic process [GO:0046469]; positive regulation of monocyte chemotaxis [GO:009002…	extracellular space [GO:0005615]; high-density lipoprotein particle [GO:0034364]; low-density lipoprotein particle [GO:0034362]	1-alkyl-2-acetylglycerophosphocholine esterase activity [GO:0003847]; calcium-independent phospholipase A2 activity [GO:0047499]; phospholipid binding [GO:0005543]	SUBCELLULAR LOCATION: Secreted, extracellular space {ECO:0000269|PubMed:18434304}. Note=Associates with HDL particles in plasma. {ECO:0000269|PubMed:18434304}.	reviewed
0	0	Medium	Q6IR41	Complement C1q tumor necrosis factor-related protein 6 OS=Mus musculus OX=10090 GN=C1qtnf6 PE=2 SV=1	0.032	2.038	6	1	1	1	264	29.1	1	0				#VALUE!													Not Found	Not Found	Not Found	Not Found	High	Not Found	yes	Q6IR41	C1QT6_MOUSE	C1qtnf6		collagen trimer [GO:0005581]; extracellular space [GO:0005615]; protein-containing complex [GO:0032991]	identical protein binding [GO:0042802]	SUBCELLULAR LOCATION: Secreted {ECO:0000305}.	reviewed
0	0	Medium	Q8BIS8	Coiled-coil domain-containing protein 126 OS=Mus musculus OX=10090 GN=Ccdc126 PE=2 SV=1	0.037	1.943	9	1	1	1	140	15.6	1	0				#VALUE!													Not Found	Not Found	Not Found	High	Not Found	Not Found	yes	Q8BIS8	CC126_MOUSE	Ccdc126		extracellular region [GO:0005576]		SUBCELLULAR LOCATION: Secreted {ECO:0000305}.	reviewed
0	0	Medium	Q8BMS2	Spondin-2 OS=Mus musculus OX=10090 GN=Spon2 PE=2 SV=2	0.015	2.442	6	1	1	1	330	35.9	1	0				#VALUE!													Not Found	Not Found	Not Found	Not Found	High	Not Found	yes	Q8BMS2	SPON2_MOUSE	Spon2	cell adhesion [GO:0007155]; cellular response to lipopolysaccharide [GO:0071222]; defense response to bacterium [GO:0042742]; defense response to fungus [GO:0050832]; defense response to virus [GO:0051607]; induction of bacterial agglutination [GO:0043152]; innate immune response [GO:0045087]; mast cell mediated immunity [GO:0002448]; opsonization [GO:0008228]; positive regulation of interleukin-…	extracellular matrix [GO:0031012]; extracellular space [GO:0005615]	antigen binding [GO:0003823]; lipopolysaccharide binding [GO:0001530]; metal ion binding [GO:0046872]; signaling receptor binding [GO:0005102]	SUBCELLULAR LOCATION: Secreted, extracellular space, extracellular matrix {ECO:0000269|PubMed:14691481}.	reviewed
0	0	Medium	Q8VDL4	ADP-dependent glucokinase OS=Mus musculus OX=10090 GN=Adpgk PE=1 SV=2	0.018	2.352	3	1	1	1	496	53.9	1	0				#VALUE!													Not Found	Not Found	Not Found	Not Found	High	Not Found	yes	Q8VDL4	ADPGK_MOUSE	Adpgk	glucose metabolic process [GO:0006006]; glycolytic process [GO:0006096]; phosphorylation [GO:0016310]	endoplasmic reticulum [GO:0005783]; extracellular region [GO:0005576]	ADP-specific glucokinase activity [GO:0043843]; metal ion binding [GO:0046872]	SUBCELLULAR LOCATION: Secreted {ECO:0000305}.	reviewed
0	0	Medium	Q9DCZ4	MICOS complex subunit Mic26 OS=Mus musculus OX=10090 GN=Apoo PE=1 SV=2	0.02	2.255	6	1	1	1	198	22.6	1	0				#VALUE!													Peak Found	High	Peak Found	Peak Found	Peak Found	Peak Found	yes	Q9DCZ4	MIC26_MOUSE	Apoo	cristae formation [GO:0042407]	cytosol [GO:0005829]; endoplasmic reticulum membrane [GO:0005789]; extracellular region [GO:0005576]; Golgi membrane [GO:0000139]; MICOS complex [GO:0061617]; mitochondrial inner membrane [GO:0005743]; mitochondrion [GO:0005739]		SUBCELLULAR LOCATION: Mitochondrion inner membrane {ECO:0000250|UniProtKB:Q9BUR5}; Single-pass membrane protein {ECO:0000255}. Mitochondrion {ECO:0000269|PubMed:24743151}. Endoplasmic reticulum membrane {ECO:0000250|UniProtKB:Q9BUR5}. Golgi apparatus membrane {ECO:0000250|UniProtKB:Q9BUR5}. Note=Exists in three distinct forms: a glycosylated and secreted form, an ER/Golgi-resident form and a non-…	reviewed
0	0	Medium	Q9JI33	Netrin-4 OS=Mus musculus OX=10090 GN=Ntn4 PE=1 SV=2	0.011	2.6	1	1	1	1	628	69.8	1	0	0.336	-1.57	0.207633	0.682704	0.745682	13.32	9.3813e+06	3.15181e+06	55.18	82.14	1.05361e+07	9.3813e+06	2.79339e+06	3.15181e+06	191774	4.09646e+06	Peak Found	High	Not Found	Peak Found	Not Found	Peak Found	yes	Q9JI33	NET4_MOUSE	Ntn4	animal organ morphogenesis [GO:0009887]; basement membrane assembly [GO:0070831]; cell migration [GO:0016477]; neuron remodeling [GO:0016322]; regulation of branching involved in salivary gland morphogenesis by extracellular matrix-epithelial cell signaling [GO:0060668]; substrate adhesion-dependent cell spreading [GO:0034446]; tissue development [GO:0009888]	basement membrane [GO:0005604]; extracellular region [GO:0005576]; laminin complex [GO:0043256]; plasma membrane [GO:0005886]	laminin-1 binding [GO:0043237]	SUBCELLULAR LOCATION: Secreted, extracellular space, extracellular matrix, basement membrane. Note=Major component.	reviewed
0	0	Medium	O35674	Disintegrin and metalloproteinase domain-containing protein 19 OS=Mus musculus OX=10090 GN=Adam19 PE=2 SV=2	0.035	1.986	1	1	1	1	920	100.8	1	0				#VALUE!													Not Found	High	Not Found	Not Found	Not Found	Not Found	yes	O35674	ADA19_MOUSE	Adam19	amyloid precursor protein catabolic process [GO:0042987]; heart development [GO:0007507]; membrane protein ectodomain proteolysis [GO:0006509]; placenta development [GO:0001890]; positive regulation of cell-cell adhesion mediated by cadherin [GO:2000049]; positive regulation of gene expression [GO:0010628]; protein processing [GO:0016485]	collagen-containing extracellular matrix [GO:0062023]; Golgi apparatus [GO:0005794]; membrane [GO:0016020]; nucleus [GO:0005634]	metal ion binding [GO:0046872]; metalloendopeptidase activity [GO:0004222]; metalloendopeptidase activity involved in amyloid precursor protein catabolic process [GO:1902945]; SH3 domain binding [GO:0017124]	SUBCELLULAR LOCATION: Membrane; Single-pass type I membrane protein.	reviewed
0	0	Medium	P97785	GDNF family receptor alpha-1 OS=Mus musculus OX=10090 GN=Gfra1 PE=1 SV=2	0.012	2.546	3	1	1	1	468	51.7	1	0				#VALUE!													Not Found	Not Found	Not Found	Not Found	High	Not Found	yes	P97785	GFRA1_MOUSE	Gfra1	anatomical structure morphogenesis [GO:0009653]; cell migration [GO:0016477]; kidney development [GO:0001822]; male gonad development [GO:0008584]; nervous system development [GO:0007399]; neuron differentiation [GO:0030182]; neuron projection development [GO:0031175]; positive regulation of peptidyl-tyrosine phosphorylation [GO:0050731]; transmembrane receptor protein tyrosine kinase signaling p…	axon [GO:0030424]; external side of plasma membrane [GO:0009897]; extracellular space [GO:0005615]; extrinsic component of membrane [GO:0019898]; Golgi apparatus [GO:0005794]; multivesicular body [GO:0005771]; neuronal cell body [GO:0043025]; plasma membrane protein complex [GO:0098797]; receptor complex [GO:0043235]	integrin binding [GO:0005178]; neurotrophin receptor activity [GO:0005030]; signaling receptor activity [GO:0038023]	SUBCELLULAR LOCATION: Cell membrane {ECO:0000250|UniProtKB:Q62997}; Lipid-anchor, GPI-anchor {ECO:0000250|UniProtKB:Q62997}. Golgi apparatus, trans-Golgi network {ECO:0000250|UniProtKB:Q62997}. Endosome {ECO:0000250|UniProtKB:Q62997}. Endosome, multivesicular body {ECO:0000250|UniProtKB:Q62997}. Note=Localizes mainly to the plasma membrane. In the presence of SORL1, shifts to vesicular structures…	reviewed
0	0	Medium	Q05117	Tartrate-resistant acid phosphatase type 5 OS=Mus musculus OX=10090 GN=Acp5 PE=1 SV=2	0.017	2.379	6	1	1	1	327	36.8	1	0				#VALUE!													Not Found	Not Found	Not Found	Not Found	High	Not Found	yes	Q05117	PPA5_MOUSE	Acp5	bone morphogenesis [GO:0060349]; bone resorption [GO:0045453]; defense response to Gram-positive bacterium [GO:0050830]; dephosphorylation [GO:0016311]; negative regulation of cell adhesion [GO:0007162]; negative regulation of inflammatory response [GO:0050728]; negative regulation of interleukin-1 beta production [GO:0032691]; negative regulation of interleukin-12 production [GO:0032695]; negati…	extracellular space [GO:0005615]; lysosome [GO:0005764]	acid phosphatase activity [GO:0003993]; ferric iron binding [GO:0008199]; ferrous iron binding [GO:0008198]; hydrolase activity [GO:0016787]	SUBCELLULAR LOCATION: Lysosome.	reviewed
0	0	Medium	Q8BM88	Cathepsin O OS=Mus musculus OX=10090 GN=Ctso PE=2 SV=1	0.018	2.33	3	1	1	1	312	34.7	1	0				#VALUE!													Not Found	Not Found	Not Found	High	Not Found	Not Found	yes	Q8BM88	CATO_MOUSE	Ctso	proteolysis involved in protein catabolic process [GO:0051603]	extracellular space [GO:0005615]; lysosome [GO:0005764]	cysteine-type endopeptidase activity [GO:0004197]	SUBCELLULAR LOCATION: Lysosome {ECO:0000250}.	reviewed
0	0	Medium	Q8BSU2	C-X-C motif chemokine 16 OS=Mus musculus OX=10090 GN=Cxcl16 PE=1 SV=2	0.049	1.793	3	1	1	1	246	26.9	1	0				#VALUE!													Not Found	Not Found	Not Found	Not Found	Not Found	High	yes	Q8BSU2	CXL16_MOUSE	Cxcl16	cellular response to lipopolysaccharide [GO:0071222]; positive regulation of cell growth [GO:0030307]; positive regulation of cell migration [GO:0030335]; receptor-mediated endocytosis [GO:0006898]; response to cytokine [GO:0034097]; response to tumor necrosis factor [GO:0034612]; response to type II interferon [GO:0034341]; T cell chemotaxis [GO:0010818]	extracellular space [GO:0005615]; membrane [GO:0016020]	chemokine activity [GO:0008009]; chemokine receptor binding [GO:0042379]; low-density lipoprotein particle receptor activity [GO:0005041]; scavenger receptor activity [GO:0005044]	SUBCELLULAR LOCATION: Membrane {ECO:0000305}; Single-pass type I membrane protein {ECO:0000305}.	reviewed
0	0	Medium	Q9D0F3	Protein ERGIC-53 OS=Mus musculus OX=10090 GN=Lman1 PE=1 SV=1	0.021	2.23	2	1	2	1	517	57.8	1	0				#VALUE!													Not Found	High	Not Found	Not Found	Not Found	High	yes	Q9D0F3	LMAN1_MOUSE	Lman1	endoplasmic reticulum organization [GO:0007029]; endoplasmic reticulum to Golgi vesicle-mediated transport [GO:0006888]; Golgi organization [GO:0007030]; positive regulation of organelle organization [GO:0010638]; protein transport [GO:0015031]	collagen-containing extracellular matrix [GO:0062023]; COPII-coated ER to Golgi transport vesicle [GO:0030134]; endoplasmic reticulum [GO:0005783]; endoplasmic reticulum membrane [GO:0005789]; endoplasmic reticulum-Golgi intermediate compartment [GO:0005793]; endoplasmic reticulum-Golgi intermediate compartment membrane [GO:0033116]; Golgi apparatus [GO:0005794]; Golgi membrane [GO:0000139]; sarc…	identical protein binding [GO:0042802]; mannose binding [GO:0005537]; metal ion binding [GO:0046872]	SUBCELLULAR LOCATION: Endoplasmic reticulum-Golgi intermediate compartment membrane {ECO:0000250}; Single-pass type I membrane protein {ECO:0000250}. Golgi apparatus membrane {ECO:0000250}; Single-pass membrane protein {ECO:0000250}. Endoplasmic reticulum membrane {ECO:0000250}; Single-pass membrane protein {ECO:0000250}.	reviewed
0	0	Medium	Q9QUK9	Trypsin-5 OS=Mus musculus OX=10090 GN=Try5 PE=1 SV=1	0.01	2.673	8	1	1	1	246	26.3	1	0				#VALUE!													Not Found	High	Not Found	Not Found	Not Found	Not Found	yes	Q9QUK9	TRY5_MOUSE	Try5	proteolysis [GO:0006508]	acrosomal vesicle [GO:0001669]; extracellular region [GO:0005576]; extracellular space [GO:0005615]	calcium ion binding [GO:0005509]; serine-type endopeptidase activity [GO:0004252]; serine-type peptidase activity [GO:0008236]	SUBCELLULAR LOCATION: Cytoplasmic vesicle, secretory vesicle, acrosome {ECO:0000269|PubMed:10506205}.	reviewed
0	0	Medium	Q3UA37	Transcriptional regulator QRICH1 OS=Mus musculus OX=10090 GN=Qrich1 PE=1 SV=1	0.018	2.323	1	1	1	1	777	86.5	1	0	0.222	-2.17	0.072296	1.14089	0.412914	4.72	1.15426e+07	2.56271e+06	25.48	73.96	7.78868e+06	1.15426e+07	13170311	5.10694e+06	908473	2.56271e+06	Not Found	Peak Found	High	Not Found	Not Found	Not Found		Q3UA37	QRIC1_MOUSE	Qrich1	endoplasmic reticulum unfolded protein response [GO:0030968]; integrated stress response signaling [GO:0140467]; intrinsic apoptotic signaling pathway in response to endoplasmic reticulum stress [GO:0070059]; kidney development [GO:0001822]; PERK-mediated unfolded protein response [GO:0036499]; positive regulation of apoptotic process [GO:0043065]; positive regulation of DNA-templated transcripti…	cytoplasm [GO:0005737]; nucleoplasm [GO:0005654]; nucleus [GO:0005634]; plasma membrane [GO:0005886]	DNA binding [GO:0003677]	SUBCELLULAR LOCATION: Nucleus {ECO:0000250|UniProtKB:Q2TAL8}. Cytoplasm {ECO:0000250|UniProtKB:Q2TAL8}. Cell membrane {ECO:0000250|UniProtKB:Q2TAL8}.	reviewed
0	0	Medium	A2CG63	AT-rich interactive domain-containing protein 4B OS=Mus musculus OX=10090 GN=Arid4b PE=1 SV=1	0.032	2.042	1	1	1	1	1314	147.6	1	0	1.251	0.32	0.633554	0.198216	0.992204	63.8	676172	845644	37.44	80.84	1.18689e+06	676172	625330	845644	578070	2.55362e+06	Peak Found	High	Peak Found	Peak Found	Peak Found	Not Found		A2CG63	ARI4B_MOUSE	Arid4b	chromatin organization [GO:0006325]; DNA methylation [GO:0006306]; establishment of Sertoli cell barrier [GO:0097368]; negative regulation of cell migration [GO:0030336]; negative regulation of stem cell population maintenance [GO:1902455]; negative regulation of transcription by RNA polymerase II [GO:0000122]; negative regulation of transforming growth factor beta receptor signaling pathway [GO:…	cytosol [GO:0005829]; mitochondrion [GO:0005739]; nucleoplasm [GO:0005654]; nucleus [GO:0005634]; Sin3 complex [GO:0016580]	transcription cis-regulatory region binding [GO:0000976]	SUBCELLULAR LOCATION: Nucleus {ECO:0000255|PROSITE-ProRule:PRU00355}.	reviewed
0	0	Medium	F6XLV1	Ciliary rootlet coiled-coil protein 2 OS=Mus musculus OX=10090 GN=Crocc2 PE=3 SV=2	0.018	2.324	1	1	2	1	1638	186.5	1	0				#VALUE!													Not Found	Not Found	High	Not Found	High	Not Found		F6XLV1	CRCC2_MOUSE	Crocc2		centriole [GO:0005814]; centrosome [GO:0005813]			reviewed
0	0	Medium	O55098	Serine/threonine-protein kinase 10 OS=Mus musculus OX=10090 GN=Stk10 PE=1 SV=2	0.05	1.778	1	1	1	1	966	111.8	1	0				#VALUE!													Not Found	Not Found	Not Found	High	Not Found	Not Found		O55098	STK10_MOUSE	Stk10	cell cycle [GO:0007049]; lymphocyte aggregation [GO:0071593]; protein autophosphorylation [GO:0046777]; protein phosphorylation [GO:0006468]; regulation of lymphocyte migration [GO:2000401]	cytoplasm [GO:0005737]; plasma membrane [GO:0005886]	ATP binding [GO:0005524]; identical protein binding [GO:0042802]; protein homodimerization activity [GO:0042803]; protein serine kinase activity [GO:0106310]; protein serine/threonine kinase activity [GO:0004674]	SUBCELLULAR LOCATION: Cell membrane {ECO:0000250}; Peripheral membrane protein {ECO:0000250}.	reviewed
0	0	Medium	O70194	Eukaryotic translation initiation factor 3 subunit D OS=Mus musculus OX=10090 GN=Eif3d PE=1 SV=2	0.026	2.112	4	1	2	1	548	63.9	1	0	0.723	-0.47	0.954481	0.0202326	0.999661	25.9	1.01487e+07	7.33502e+06	17.92	37.83	1.01487e+07	1.33645e+07	9737215	7.33502e+06	1.03131e+07	4.68402e+06	High	Peak Found	High	Not Found	Not Found	Not Found		O70194	EIF3D_MOUSE	Eif3d	cap-dependent translational initiation [GO:0002191]; formation of cytoplasmic translation initiation complex [GO:0001732]; IRES-dependent viral translational initiation [GO:0075522]; positive regulation of mRNA binding [GO:1902416]; positive regulation of translation [GO:0045727]; translational initiation [GO:0006413]; viral translational termination-reinitiation [GO:0075525]	eukaryotic 43S preinitiation complex [GO:0016282]; eukaryotic 48S preinitiation complex [GO:0033290]; eukaryotic translation initiation factor 3 complex [GO:0005852]; eukaryotic translation initiation factor 3 complex, eIF3m [GO:0071541]; synapse [GO:0045202]	mRNA cap binding [GO:0098808]; RNA binding [GO:0003723]; translation initiation factor activity [GO:0003743]	SUBCELLULAR LOCATION: Cytoplasm {ECO:0000255|HAMAP-Rule:MF_03003}.	reviewed
0	0	Medium	P06837	Neuromodulin OS=Mus musculus OX=10090 GN=Gap43 PE=1 SV=1	0.029	2.06	5	1	1	1	227	23.6	1	0	0.655	-0.61	0.844888	0.0732006	0.992204	35.4	30301822	1.98389e+07	23.9	67.61	3.08433e+07	1.94616e+07	30301822	2.20892e+07	1.98389e+07	3.38396e+06	Peak Found	Peak Found	Peak Found	High	Peak Found	Not Found		P06837	NEUM_MOUSE	Gap43	astrocyte differentiation [GO:0048708]; axon choice point recognition [GO:0016198]; axon guidance [GO:0007411]; axon regeneration [GO:0031103]; cell fate commitment [GO:0045165]; radial glial cell differentiation [GO:0060019]; regulation of filopodium assembly [GO:0051489]; regulation of growth [GO:0040008]; regulation of postsynaptic specialization assembly [GO:0099150]; tissue regeneration [GO:…	axon [GO:0030424]; cell periphery [GO:0071944]; cytoplasm [GO:0005737]; dendrite [GO:0030425]; filopodium membrane [GO:0031527]; GABA-ergic synapse [GO:0098982]; growth cone membrane [GO:0032584]; perikaryon [GO:0043204]; plasma membrane [GO:0005886]; postsynaptic density [GO:0014069]; presynapse [GO:0098793]	calmodulin binding [GO:0005516]; lysophosphatidic acid binding [GO:0035727]; phosphatidylinositol phosphate binding [GO:1901981]; phosphatidylserine binding [GO:0001786]	SUBCELLULAR LOCATION: Cell membrane {ECO:0000250|UniProtKB:P17677}; Peripheral membrane protein {ECO:0000250|UniProtKB:P17677}; Cytoplasmic side {ECO:0000250|UniProtKB:P17677}. Cell projection, growth cone membrane {ECO:0000250|UniProtKB:P17677}; Peripheral membrane protein {ECO:0000250|UniProtKB:P17677}; Cytoplasmic side {ECO:0000250|UniProtKB:P17677}. Synapse {ECO:0000250|UniProtKB:P17677}. Cel…	reviewed
0	0	Medium	P0DW87	Zinc finger TRAF-type-containing protein 1 OS=Mus musculus OX=10090 GN=Zftraf1 PE=1 SV=1	0.036	1.973	2	1	3	1	399	43.4	1	0				#VALUE!													Not Found	High	High	Not Found	Not Found	High		P0DW87	ZTRF1_MOUSE	Zftraf1		cytoplasm [GO:0005737]; nuclear envelope [GO:0005635]; nucleus [GO:0005634]; perinuclear region of cytoplasm [GO:0048471]	zinc ion binding [GO:0008270]	SUBCELLULAR LOCATION: Cytoplasm {ECO:0000269|PubMed:10745073}. Cytoplasm, perinuclear region {ECO:0000269|PubMed:10745073}. Note=Shows a prominent perinuclear and cytoplasmic localization. {ECO:0000269|PubMed:10745073}.	reviewed
0	0	Medium	P0DW87	Zinc finger TRAF-type-containing protein 1 OS=Mus musculus OX=10090 GN=Zftraf1 PE=1 SV=1	0.036	1.973	2	1	3	1	399	43.4	1	0				#VALUE!													Not Found	High	High	Not Found	Not Found	High		P0DW87	ZTRF1_MOUSE	Zftraf1		cytoplasm [GO:0005737]; nuclear envelope [GO:0005635]; nucleus [GO:0005634]; perinuclear region of cytoplasm [GO:0048471]	zinc ion binding [GO:0008270]	SUBCELLULAR LOCATION: Cytoplasm {ECO:0000269|PubMed:10745073}. Cytoplasm, perinuclear region {ECO:0000269|PubMed:10745073}. Note=Shows a prominent perinuclear and cytoplasmic localization. {ECO:0000269|PubMed:10745073}.	reviewed
0	0	Medium	P15066	Transcription factor JunD OS=Mus musculus OX=10090 GN=Jund PE=1 SV=1	0.041	1.878	2	1	5	1	341	34.9	1	0	0.793	-0.33	0.938629	0.027506	0.999661	25.31	1.71663e+07	1.2266e+07	67.45	62.64	1.86936e+07	1.71663e+07	2.89558e+06	2.91917e+06	1.2266e+07	1.48211e+07	High	Peak Found	High	High	High	High		P15066	JUND_MOUSE	Jund	cellular response to calcium ion [GO:0071277]; negative regulation of transcription by RNA polymerase II [GO:0000122]; osteoblast development [GO:0002076]; positive regulation of macrophage activation [GO:0043032]; positive regulation of osteoblast differentiation [GO:0045669]; positive regulation of transcription by RNA polymerase II [GO:0045944]; regulation of cell cycle [GO:0051726]; regulatio…	nucleoplasm [GO:0005654]; nucleus [GO:0005634]; protein-containing complex [GO:0032991]; protein-DNA complex [GO:0032993]; RNA polymerase II transcription regulator complex [GO:0090575]; transcription factor AP-1 complex [GO:0035976]; transcription regulator complex [GO:0005667]; transcription repressor complex [GO:0017053]	DNA binding [GO:0003677]; DNA-binding transcription activator activity, RNA polymerase II-specific [GO:0001228]; DNA-binding transcription factor activity [GO:0003700]; DNA-binding transcription factor activity, RNA polymerase II-specific [GO:0000981]; double-stranded DNA binding [GO:0003690]; enzyme binding [GO:0019899]; nuclear receptor binding [GO:0016922]; RNA polymerase II cis-regulatory reg…	SUBCELLULAR LOCATION: Nucleus.	reviewed
0	0	Medium	P23298	Protein kinase C eta type OS=Mus musculus OX=10090 GN=Prkch PE=1 SV=2	0.012	2.556	2	1	3	1	683	77.9	1	0				#VALUE!													High	High	Not Found	Not Found	High	Not Found		P23298	KPCL_MOUSE	Prkch	cell differentiation [GO:0030154]; cellular response to amino acid starvation [GO:0034198]; intracellular signal transduction [GO:0035556]; negative regulation of glial cell apoptotic process [GO:0034351]; negative regulation of protein serine/threonine kinase activity [GO:0071901]; negative regulation of translation [GO:0017148]; peptidyl-serine phosphorylation [GO:0018105]; positive regulation …	cell-cell junction [GO:0005911]; cytoplasm [GO:0005737]; cytosol [GO:0005829]; plasma membrane [GO:0005886]	ATP binding [GO:0005524]; calcium-dependent protein kinase C activity [GO:0004698]; calcium-independent protein kinase C activity [GO:0004699]; enzyme binding [GO:0019899]; metal ion binding [GO:0046872]; protein kinase activity [GO:0004672]; protein serine kinase activity [GO:0106310]; protein serine/threonine kinase activity [GO:0004674]; protein serine/threonine kinase binding [GO:0120283]; pr…	SUBCELLULAR LOCATION: Cytoplasm {ECO:0000269|PubMed:11106751, ECO:0000269|PubMed:21346190}. Note=Associates with cell membrane during keratinocytes differentiation.	reviewed
0	0	Medium	P25976	Nucleolar transcription factor 1 OS=Mus musculus OX=10090 GN=Ubtf PE=1 SV=1	0.048	1.804	1	1	1	1	765	89.5	1	0	0.245	-2.03	0.0690648	1.16074	0.405498	6.04	3.99673e+06	978968	32.84	103.9	3.99673e+06	2.67028e+06	5.28772e+06	978968	314164	3.40582e+06	High	Not Found	Not Found	Peak Found	Peak Found	Peak Found		P25976	UBF1_MOUSE	Ubtf	cellular response to leukemia inhibitory factor [GO:1990830]; positive regulation of transcription by RNA polymerase I [GO:0045943]; transcription by RNA polymerase I [GO:0006360]; transcription elongation by RNA polymerase I [GO:0006362]; transcription initiation at RNA polymerase I promoter [GO:0006361]	fibrillar center [GO:0001650]; nucleolus [GO:0005730]; nucleus [GO:0005634]	chromatin binding [GO:0003682]; RNA polymerase I cis-regulatory region sequence-specific DNA binding [GO:0001165]; RNA polymerase I core promoter sequence-specific DNA binding [GO:0001164]; RNA polymerase I general transcription initiation factor activity [GO:0001181]; scaffold protein binding [GO:0097110]	SUBCELLULAR LOCATION: Nucleus, nucleolus {ECO:0000269|PubMed:20168301}.	reviewed
0	0	Medium	P28740	Kinesin-like protein KIF2A OS=Mus musculus OX=10090 GN=Kif2a PE=1 SV=2	0.019	2.281	1	1	2	1	705	79.7	1	0				#VALUE!													High	Not Found	Not Found	Not Found	High	Not Found		P28740	KIF2A_MOUSE	Kif2a	cell differentiation [GO:0030154]; cell division [GO:0051301]; microtubule cytoskeleton organization [GO:0000226]; microtubule-based movement [GO:0007018]; mitotic spindle assembly [GO:0090307]; mitotic spindle organization [GO:0007052]; nervous system development [GO:0007399]; regulation of cell migration [GO:0030334]	centriolar subdistal appendage [GO:0120103]; centriole [GO:0005814]; centrosome [GO:0005813]; cytoplasm [GO:0005737]; kinesin complex [GO:0005871]; lysosome [GO:0005764]; microtubule [GO:0005874]; nuclear body [GO:0016604]; nucleolus [GO:0005730]; nucleoplasm [GO:0005654]; sperm principal piece [GO:0097228]; spindle [GO:0005819]; spindle microtubule [GO:0005876]; spindle pole [GO:0000922]	ATP binding [GO:0005524]; ATP hydrolysis activity [GO:0016887]; microtubule binding [GO:0008017]; microtubule motor activity [GO:0003777]; protein kinase binding [GO:0019901]	SUBCELLULAR LOCATION: Cytoplasm {ECO:0000250}. Cytoplasm, cytoskeleton {ECO:0000269|PubMed:9774330}. Cytoplasm, cytoskeleton, microtubule organizing center, centrosome {ECO:0000269|PubMed:9774330}. Cytoplasm, cytoskeleton, spindle pole {ECO:0000269|PubMed:9774330}. Cytoplasm, cytoskeleton, spindle {ECO:0000250}. Lysosome {ECO:0000269|PubMed:9774330}. Note=Localized to the spindle microtubules and…	reviewed
0	0	Medium	P33215	Protein NEDD1 OS=Mus musculus OX=10090 GN=Nedd1 PE=1 SV=2	0.018	2.327	2	1	1	1	660	71.2	1	0				#VALUE!													High	Peak Found	Peak Found	Peak Found	Peak Found	Peak Found		P33215	NEDD1_MOUSE	Nedd1	cell division [GO:0051301]; microtubule depolymerization [GO:0007019]; microtubule nucleation [GO:0007020]; microtubule polymerization or depolymerization [GO:0031109]; mitotic cell cycle [GO:0000278]; regulation of establishment of protein localization [GO:0070201]	apical part of cell [GO:0045177]; centriole [GO:0005814]; centrosome [GO:0005813]; ciliary basal body [GO:0036064]; cytoplasm [GO:0005737]; cytosol [GO:0005829]; fibrillar center [GO:0001650]; gamma-tubulin ring complex [GO:0000931]; nucleoplasm [GO:0005654]; pericentriolar material [GO:0000242]; spindle pole [GO:0000922]	gamma-tubulin binding [GO:0043015]	SUBCELLULAR LOCATION: Cytoplasm, cytoskeleton, microtubule organizing center, centrosome {ECO:0000250|UniProtKB:Q8NHV4}.	reviewed
0	0	Medium	P38060	Hydroxymethylglutaryl-CoA lyase, mitochondrial OS=Mus musculus OX=10090 GN=Hmgcl PE=1 SV=2	0.037	1.945	4	1	2	1	325	34.2	1	0	0.849	-0.24	0.859601	0.0657033	0.992204	17.37	19825464	1.68251e+07	23.11	10.23	2.3597e+07	1.46814e+07	19825464	1.61863e+07	1.95626e+07	1.68251e+07	Peak Found	Peak Found	High	Peak Found	High	Peak Found		P38060	HMGCL_MOUSE	Hmgcl	acyl-CoA metabolic process [GO:0006637]; ketone body biosynthetic process [GO:0046951]; leucine catabolic process [GO:0006552]; lipid metabolic process [GO:0006629]; mitochondrion organization [GO:0007005]	mitochondrial inner membrane [GO:0005743]; mitochondrial matrix [GO:0005759]; mitochondrion [GO:0005739]; peroxisome [GO:0005777]; protein-containing complex [GO:0032991]	carboxylic acid binding [GO:0031406]; fatty-acyl-CoA binding [GO:0000062]; hydroxymethylglutaryl-CoA lyase activity [GO:0004419]; magnesium ion binding [GO:0000287]; manganese ion binding [GO:0030145]; metal ion binding [GO:0046872]; structural molecule activity [GO:0005198]	SUBCELLULAR LOCATION: Mitochondrion matrix {ECO:0000269|PubMed:7527399}. Peroxisome {ECO:0000269|PubMed:7527399}. Note=Unprocessed form is peroxisomal.	reviewed
0	0	Medium	P55937	Golgin subfamily A member 3 OS=Mus musculus OX=10090 GN=Golga3 PE=1 SV=3	0.018	2.336	1	1	1	1	1487	167.1	1	0	1.126	0.17	0.646823	0.189215	0.992204	51.66	5.71942e+06	6.44101e+06	56.37	26.46	2.01159e+06	5.71942e+06	7.74594e+06	8.68527e+06	5.1505e+06	6.44101e+06	Peak Found	High	Not Found	Not Found	Not Found	Not Found		P55937	GOGA3_MOUSE	Golga3	cell differentiation [GO:0030154]; spermatogenesis [GO:0007283]	cytosol [GO:0005829]; endoplasmic reticulum-Golgi intermediate compartment [GO:0005793]; extrinsic component of Golgi membrane [GO:0090498]; Golgi apparatus [GO:0005794]; Golgi cisterna membrane [GO:0032580]; Golgi membrane [GO:0000139]; nucleolus [GO:0005730]; nucleoplasm [GO:0005654]		SUBCELLULAR LOCATION: Cytoplasm {ECO:0000250}. Golgi apparatus, Golgi stack membrane {ECO:0000250}; Peripheral membrane protein {ECO:0000250}.	reviewed
0	0	Medium	P57716	Nicastrin OS=Mus musculus OX=10090 GN=Ncstn PE=1 SV=3	0.047	1.808	4	1	2	1	708	78.4	1	0				#VALUE!													Not Found	Not Found	High	Not Found	High	Not Found		P57716	NICA_MOUSE	Ncstn	adult behavior [GO:0030534]; amyloid precursor protein biosynthetic process [GO:0042983]; amyloid precursor protein catabolic process [GO:0042987]; amyloid precursor protein metabolic process [GO:0042982]; amyloid-beta formation [GO:0034205]; amyloid-beta metabolic process [GO:0050435]; cellular response to calcium ion [GO:0071277]; central nervous system myelination [GO:0022010]; cerebellum deve…	cytoplasmic vesicle membrane [GO:0030659]; early endosome [GO:0005769]; endoplasmic reticulum [GO:0005783]; gamma-secretase complex [GO:0070765]; Golgi apparatus [GO:0005794]; lysosomal membrane [GO:0005765]; lysosome [GO:0005764]; melanosome [GO:0042470]; membrane [GO:0016020]; plasma membrane [GO:0005886]; presynaptic membrane [GO:0042734]; protein-containing complex [GO:0032991]; sarcolemma [G…	aspartic endopeptidase activity, intramembrane cleaving [GO:0042500]; ATPase binding [GO:0051117]; endopeptidase activity [GO:0004175]; growth factor receptor binding [GO:0070851]; peptidase activity [GO:0008233]; protein-macromolecule adaptor activity [GO:0030674]	SUBCELLULAR LOCATION: Membrane {ECO:0000250|UniProtKB:Q92542}; Single-pass type I membrane protein {ECO:0000250|UniProtKB:Q92542}. Cytoplasmic vesicle membrane {ECO:0000250|UniProtKB:Q92542}; Single-pass type I membrane protein {ECO:0000250|UniProtKB:Q92542}. Melanosome {ECO:0000250|UniProtKB:Q92542}. Note=Identified by mass spectrometry in melanosome fractions from stage I to stage IV. {ECO:0000…	reviewed
0	0	Medium	P59048	p53 and DNA damage-regulated protein 1 OS=Mus musculus OX=10090 GN=Pdrg1 PE=2 SV=1	0.021	2.229	13	1	2	1	133	15.4	1	0				#VALUE!													High	Not Found	Not Found	Not Found	High	Not Found		P59048	PDRG1_MOUSE	Pdrg1	protein folding [GO:0006457]	cytoplasm [GO:0005737]; prefoldin complex [GO:0016272]; RPAP3/R2TP/prefoldin-like complex [GO:1990062]	unfolded protein binding [GO:0051082]	SUBCELLULAR LOCATION: Cytoplasm {ECO:0000305}.	reviewed
0	0	Medium	P59114	mRNA (2'-O-methyladenosine-N(6)-)-methyltransferase OS=Mus musculus OX=10090 GN=Pcif1 PE=1 SV=1	0.014	2.464	2	1	1	1	706	80.5	1	0				#VALUE!													Not Found	Not Found	Not Found	Not Found	High	Not Found		P59114	CAPAM_MOUSE	Pcif1	mRNA methylation [GO:0080009]; negative regulation of translation [GO:0017148]; positive regulation of translation [GO:0045727]	intercellular bridge [GO:0045171]; microtubule cytoskeleton [GO:0015630]; nucleoplasm [GO:0005654]; nucleus [GO:0005634]	mRNA (2'-O-methyladenosine-N6-)-methyltransferase activity [GO:0016422]; RNA polymerase II C-terminal domain binding [GO:0099122]; RNA polymerase II C-terminal domain phosphoserine binding [GO:1990269]; S-adenosyl-L-methionine binding [GO:1904047]	SUBCELLULAR LOCATION: Nucleus {ECO:0000250|UniProtKB:Q9H4Z3}.	reviewed
0	0	Medium	P62274	Small ribosomal subunit protein uS14 OS=Mus musculus OX=10090 GN=Rps29 PE=1 SV=2	0.042	1.863	13	1	1	1	56	6.7	1	0				#VALUE!													Not Found	High	Not Found	Not Found	Not Found	Not Found		P62274	RS29_MOUSE	Rps29	cytoplasmic translation [GO:0002181]; translation [GO:0006412]	cytoplasm [GO:0005737]; cytoplasmic side of rough endoplasmic reticulum membrane [GO:0098556]; cytosol [GO:0005829]; cytosolic small ribosomal subunit [GO:0022627]; polysomal ribosome [GO:0042788]	structural constituent of ribosome [GO:0003735]; zinc ion binding [GO:0008270]	SUBCELLULAR LOCATION: Cytoplasm, cytosol {ECO:0000250|UniProtKB:P62273}. Cytoplasm {ECO:0000269|PubMed:36517592}. Rough endoplasmic reticulum {ECO:0000250|UniProtKB:Q6QAP6}. Note=Detected on cytosolic polysomes (By similarity). Detected in ribosomes that are associated with the rough endoplasmic reticulum (By similarity). {ECO:0000250|UniProtKB:P62273, ECO:0000250|UniProtKB:Q6QAP6}.	reviewed
0	0	Medium	P63321	Ras-related protein Ral-A OS=Mus musculus OX=10090 GN=Rala PE=1 SV=1	0.026	2.117	3	1	2	1	206	23.5	1	0				#VALUE!													Not Found	Not Found	High	High	Not Found	Not Found		P63321	RALA_MOUSE	Rala	cell cycle [GO:0007049]; cell division [GO:0051301]; establishment of protein localization to mitochondrion [GO:0072655]; exocytosis [GO:0006887]; membrane raft localization [GO:0051665]; neural tube closure [GO:0001843]; positive regulation of epidermal growth factor receptor signaling pathway [GO:0045742]; positive regulation of filopodium assembly [GO:0051491]; positive regulation of mitochond…	cell surface [GO:0009986]; cleavage furrow [GO:0032154]; cytoplasmic vesicle membrane [GO:0030659]; endocytic vesicle [GO:0030139]; Flemming body [GO:0090543]; focal adhesion [GO:0005925]; mitochondrion [GO:0005739]; myelin sheath [GO:0043209]; plasma membrane [GO:0005886]; Schaffer collateral - CA1 synapse [GO:0098685]; synaptic membrane [GO:0097060]	ATPase binding [GO:0051117]; Edg-2 lysophosphatidic acid receptor binding [GO:0031755]; G protein activity [GO:0003925]; GDP binding [GO:0019003]; GTP binding [GO:0005525]; GTPase activity [GO:0003924]; myosin binding [GO:0017022]; ubiquitin protein ligase binding [GO:0031625]	SUBCELLULAR LOCATION: Cell membrane {ECO:0000250|UniProtKB:P11233}; Lipid-anchor {ECO:0000250|UniProtKB:P11233}; Cytoplasmic side {ECO:0000250|UniProtKB:P11233}. Cleavage furrow {ECO:0000250|UniProtKB:P11233}. Midbody, Midbody ring {ECO:0000250|UniProtKB:P11233}. Mitochondrion {ECO:0000250|UniProtKB:P11233}. Note=Predominantly at the cell surface in the absence of LPA. In the presence of LPA, col…	reviewed
0	0	Medium	P97473	RISC-loading complex subunit TARBP2 OS=Mus musculus OX=10090 GN=Tarbp2 PE=1 SV=2	0.019	2.279	3	1	2	1	365	38.8	1	0				#VALUE!													High	Not Found	Not Found	High	Not Found	Not Found		P97473	TRBP2_MOUSE	Tarbp2	global gene silencing by mRNA cleavage [GO:0098795]; miRNA processing [GO:0035196]; multicellular organism growth [GO:0035264]; negative regulation of defense response to virus by host [GO:0050689]; neural precursor cell proliferation [GO:0061351]; positive regulation of muscle cell differentiation [GO:0051149]; positive regulation of translation [GO:0045727]; positive regulation of viral genome …	cytoplasm [GO:0005737]; nuclear body [GO:0016604]; nucleoplasm [GO:0005654]; nucleus [GO:0005634]; perinuclear region of cytoplasm [GO:0048471]; RISC complex [GO:0016442]; RISC-loading complex [GO:0070578]	double-stranded RNA binding [GO:0003725]; enzyme binding [GO:0019899]; identical protein binding [GO:0042802]; miRNA binding [GO:0035198]; pre-miRNA binding [GO:0070883]; protein homodimerization activity [GO:0042803]; siRNA binding [GO:0035197]	SUBCELLULAR LOCATION: Cytoplasm {ECO:0000255|HAMAP-Rule:MF_03034, ECO:0000269|PubMed:8649414}. Cytoplasm, perinuclear region {ECO:0000255|HAMAP-Rule:MF_03034}. Nucleus {ECO:0000255|HAMAP-Rule:MF_03034, ECO:0000269|PubMed:8649414}.	reviewed
0	0	Medium	P97760	DNA-directed RNA polymerase II subunit RPB3 OS=Mus musculus OX=10090 GN=Polr2c PE=1 SV=2	0.017	2.381	9	1	1	1	275	31.4	1	0				#VALUE!													Not Found	High	Not Found	Not Found	Not Found	Not Found		P97760	RPB3_MOUSE	Polr2c	transcription by RNA polymerase II [GO:0006366]	cytoplasm [GO:0005737]; cytosol [GO:0005829]; nucleoplasm [GO:0005654]; nucleus [GO:0005634]; RNA polymerase II, core complex [GO:0005665]	DNA binding [GO:0003677]; DNA-directed 5'-3' RNA polymerase activity [GO:0003899]; protein dimerization activity [GO:0046983]	SUBCELLULAR LOCATION: Nucleus {ECO:0000250}.	reviewed
0	0	Medium	P98078	Disabled homolog 2 OS=Mus musculus OX=10090 GN=Dab2 PE=1 SV=2	0.018	2.343	2	1	1	1	766	82.3	1	0	0.902	-0.15	0.792446	0.10103	0.992204	108.4	17507484	1.77936e+07	83.37	100.22	8.50122e+06	4.75306e+07	17507484	1.77936e+07	1.58899e+06	4.28571e+07	Not Found	Peak Found	Peak Found	High	Not Found	Peak Found		P98078	DAB2_MOUSE	Dab2	cell morphogenesis involved in differentiation [GO:0000904]; cellular response to epidermal growth factor stimulus [GO:0071364]; cellular response to transforming growth factor beta stimulus [GO:0071560]; clathrin coat assembly [GO:0048268]; extrinsic apoptotic signaling pathway [GO:0097191]; hematopoietic stem cell proliferation [GO:0071425]; in utero embryonic development [GO:0001701]; leading …	apical plasma membrane [GO:0016324]; clathrin coat of coated pit [GO:0030132]; clathrin-coated pit [GO:0005905]; clathrin-coated vesicle [GO:0030136]; clathrin-coated vesicle membrane [GO:0030665]; cytoplasm [GO:0005737]; fibrillar center [GO:0001650]; intracellular membrane-bounded organelle [GO:0043231]; perinuclear region of cytoplasm [GO:0048471]; plasma membrane [GO:0005886]	AP-2 adaptor complex binding [GO:0035612]; cargo receptor activity [GO:0038024]; clathrin adaptor activity [GO:0035615]; clathrin binding [GO:0030276]; integrin binding [GO:0005178]; low-density lipoprotein particle receptor binding [GO:0050750]; phosphatidylinositol binding [GO:0035091]; phosphatidylinositol-4,5-bisphosphate binding [GO:0005546]; SMAD binding [GO:0046332]	SUBCELLULAR LOCATION: Cytoplasmic vesicle, clathrin-coated vesicle membrane. Membrane, clathrin-coated pit. Note=Colocalizes with large insert-containing isoforms of MYO6 at clathrin-coated pits/vesicles. During mitosis is progressively displaced from the membrane and translocated to the cytoplasm (By similarity). {ECO:0000250}.; SUBCELLULAR LOCATION: [Isoform p96]: Membrane, clathrin-coated pit.…	reviewed
0	0	Medium	Q32MD9	Cell adhesion molecule-related/down-regulated by oncogenes OS=Mus musculus OX=10090 GN=Cdon PE=1 SV=2	0.011	2.585	2	1	4	1	1250	135.3	1	0	1.457	0.54	0.449811	0.34697	0.948445	62.65	2.55188e+06	3.71746e+06	34.9	108.41	2.55188e+06	4.41928e+06	2.47977e+06	1.88632e+07	3.71746e+06	2.57736e+06	Not Found	Not Found	Not Found	High	High	High		Q32MD9	CDON_MOUSE	Cdon	anterior/posterior pattern specification [GO:0009952]; cell adhesion [GO:0007155]; cell fate specification [GO:0001708]; cell-cell adhesion [GO:0098609]; cerebral cortex development [GO:0021987]; embryonic body morphogenesis [GO:0010172]; embryonic morphogenesis [GO:0048598]; embryonic retina morphogenesis in camera-type eye [GO:0060059]; lens development in camera-type eye [GO:0002088]; myoblast…	cell surface [GO:0009986]; plasma membrane [GO:0005886]		SUBCELLULAR LOCATION: Cell membrane {ECO:0000250}; Single-pass membrane protein {ECO:0000250}.	reviewed
0	0	Medium	Q3T9E4	T-cell-specific guanine nucleotide triphosphate-binding protein 2 OS=Mus musculus OX=10090 GN=Tgtp2 PE=1 SV=2	0.02	2.243	7	1	1	1	415	47.1	1	0				#VALUE!													High	Not Found	Not Found	Not Found	Not Found	Not Found		Q3T9E4	TGTP2_MOUSE	Tgtp2	cellular response to interferon-beta [GO:0035458]; defense response [GO:0006952]; defense response to protozoan [GO:0042832]; innate immune response [GO:0045087]	endoplasmic reticulum membrane [GO:0005789]; Golgi apparatus [GO:0005794]	GTP binding [GO:0005525]; GTPase activity [GO:0003924]	SUBCELLULAR LOCATION: Cytoplasm {ECO:0000269|PubMed:19285957}. Endoplasmic reticulum {ECO:0000269|PubMed:19285957}. Golgi apparatus {ECO:0000269|PubMed:19285957}. Note=In astrocytes stimulated with IFNG or TNF, diffuse cytoplasmic localization decreases and the protein partially relocalizes to the endoplasmic reticulum and Golgi apparatus (PubMed:19285957). Due to sequence similarity with Tgtp1, …	reviewed
0	0	Medium	Q3TIU4	2',5'-phosphodiesterase 12 OS=Mus musculus OX=10090 GN=Pde12 PE=1 SV=2	0.039	1.908	3	1	1	1	608	67.5	1	0				#VALUE!													High	Not Found	Not Found	Not Found	Not Found	Not Found		Q3TIU4	PDE12_MOUSE	Pde12	antiviral innate immune response [GO:0140374]; cellular response to dsRNA [GO:0071359]; cellular response to interferon-alpha [GO:0035457]; cellular response to type II interferon [GO:0071346]; mitochondrial mRNA catabolic process [GO:0000958]; mRNA processing [GO:0006397]; negative regulation of oxidative phosphorylation [GO:0090324]; nuclear-transcribed mRNA catabolic process, deadenylation-dep…	mitochondrial matrix [GO:0005759]; mitochondrion [GO:0005739]	3'-5'-RNA exonuclease activity [GO:0000175]; exonuclease activity [GO:0004527]; metal ion binding [GO:0046872]; poly(A)-specific ribonuclease activity [GO:0004535]	SUBCELLULAR LOCATION: Mitochondrion matrix {ECO:0000250|UniProtKB:Q6L8Q7}.	reviewed
0	0	Medium	Q3UD01	Ataxin-7-like protein 3B OS=Mus musculus OX=10090 GN=Atxn7l3b PE=1 SV=1	0.024	2.163	21	1	1	1	97	10.7	1	0				#VALUE!													Not Found	High	Not Found	Not Found	Not Found	Not Found		Q3UD01	A7L3B_MOUSE	Atxn7l3b	regulation of gene expression [GO:0010468]	cytoplasm [GO:0005737]		SUBCELLULAR LOCATION: Cytoplasm {ECO:0000250|UniProtKB:Q96GX2}.	reviewed
0	0	Medium	Q3UMG5	Leucine-rich repeat and calponin homology domain-containing protein 2 OS=Mus musculus OX=10090 GN=Lrch2 PE=2 SV=2	0.017	2.369	4	1	1	1	773	84.9	1	0				#VALUE!													High	Not Found	Not Found	Not Found	Not Found	Not Found		Q3UMG5	LRCH2_MOUSE	Lrch2					reviewed
0	0	Medium	Q3USH5	Splicing factor, suppressor of white-apricot homolog OS=Mus musculus OX=10090 GN=Sfswap PE=1 SV=2	0.05	1.781	1	1	2	1	945	104.1	1	0	2.056	1.04	0.157908	0.801597	0.657322	144.5	4.92297e+06	2.05397e+07	95.87	83.61	4.92297e+06	1.12409e+07	592861	587005	2.05397e+07	2.31166e+07	Peak Found	Peak Found	High	Not Found	Peak Found	High		Q3USH5	SFSWA_MOUSE	Sfswap	alternative mRNA splicing, via spliceosome [GO:0000380]; mRNA 5'-splice site recognition [GO:0000395]; negative regulation of mRNA splicing, via spliceosome [GO:0048025]	nucleus [GO:0005634]	RNA binding [GO:0003723]	SUBCELLULAR LOCATION: Nucleus {ECO:0000305}.	reviewed
0	0	Medium	Q5PR69	Capping protein-inhibiting regulator of actin dynamics OS=Mus musculus OX=10090 GN=Cracd PE=1 SV=4	0.045	1.833	2	1	3	1	1291	142.8	1	0	1.29	0.37	0.541423	0.266463	0.974134	42.51	3.75515e+06	4.84499e+06	39.03	19.9	4.44783e+06	3.75515e+06	1.9043e+06	4.84499e+06	5.11319e+06	3.45586e+06	High	High	High	Peak Found	Peak Found	Peak Found		Q5PR69	CRACD_MOUSE	Cracd	epithelial structure maintenance [GO:0010669]; maintenance of gastrointestinal epithelium [GO:0030277]; negative regulation of barbed-end actin filament capping [GO:2000813]; positive regulation of actin filament polymerization [GO:0030838]	cytosol [GO:0005829]		SUBCELLULAR LOCATION: Cytoplasm, cytosol {ECO:0000305|PubMed:30361697}.	reviewed
0	0	Medium	Q5SFM8	RNA-binding protein 27 OS=Mus musculus OX=10090 GN=Rbm27 PE=1 SV=3	0.011	2.591	1	1	1	1	1060	118.5	1	0	1.573	0.65	0.12871	0.890389	0.58841	33.17	49103568	7.93542e+07	17.37	28.16	6.14649e+07	4.4061e+07	49103568	9.6682e+07	5.38009e+07	7.93542e+07	Peak Found	High	Peak Found	Peak Found	Peak Found	Peak Found		Q5SFM8	RBM27_MOUSE	Rbm27	mRNA processing [GO:0006397]	cytoplasm [GO:0005737]; nuclear speck [GO:0016607]; nucleus [GO:0005634]	metal ion binding [GO:0046872]; RNA binding [GO:0003723]	SUBCELLULAR LOCATION: Cytoplasm {ECO:0000269|PubMed:15741184}. Nucleus speckle {ECO:0000269|PubMed:15741184}. Note=Incorporated into the nuclear speckles and to speckles proximal to the nuclear periphery. Also localizes to punctate structures in the cytoplasm termed cytospeckles.	reviewed
0	0	Medium	Q640M1	U3 small nucleolar RNA-associated protein 14 homolog A OS=Mus musculus OX=10090 GN=Utp14a PE=1 SV=1	0.013	2.526	3	1	1	1	767	87.2	1	0				#VALUE!													High	Not Found	Not Found	Not Found	Not Found	Not Found		Q640M1	UT14A_MOUSE	Utp14a	rRNA processing [GO:0006364]	cytosol [GO:0005829]; nucleolus [GO:0005730]; small-subunit processome [GO:0032040]		SUBCELLULAR LOCATION: Nucleus, nucleolus {ECO:0000250}.	reviewed
0	0	Medium	Q64322	Neural proliferation differentiation and control protein 1 OS=Mus musculus OX=10090 GN=Npdc1 PE=2 SV=2	0.046	1.811	5	1	1	1	332	35.7	1	0				#VALUE!													Not Found	Not Found	Not Found	Not Found	High	Not Found		Q64322	NPDC1_MOUSE	Npdc1		membrane [GO:0016020]		SUBCELLULAR LOCATION: Membrane {ECO:0000305}; Single-pass membrane protein {ECO:0000305}.	reviewed
0	0	Medium	Q6NZR5	Superkiller complex protein 2 OS=Mus musculus OX=10090 GN=Skic2 PE=2 SV=1	0.045	1.826	1	1	1	1	1244	137.4	1	0				#VALUE!													Not Found	Not Found	Not Found	Not Found	Not Found	High		Q6NZR5	SKI2_MOUSE	Skic2	nuclear-transcribed mRNA catabolic process, 3'-5' exonucleolytic nonsense-mediated decay [GO:0070478]; rescue of stalled ribosome [GO:0072344]	nucleus [GO:0005634]; Ski complex [GO:0055087]	3'-5' RNA helicase activity [GO:0034458]; ATP binding [GO:0005524]; hydrolase activity [GO:0016787]; RNA binding [GO:0003723]; RNA helicase activity [GO:0003724]	SUBCELLULAR LOCATION: Nucleus {ECO:0000250|UniProtKB:Q15477}. Cytoplasm {ECO:0000250|UniProtKB:Q15477}.	reviewed
0	0	Medium	Q6P6M7	O-phosphoseryl-tRNA(Sec) selenium transferase OS=Mus musculus OX=10090 GN=Sepsecs PE=1 SV=2	0.036	1.969	2	1	1	1	504	55.3	1	0	1.38	0.46	0.521285	0.282925	0.967266	146.17	1.33289e+06	4.17807e+06	115.45	98.28	474980	1.33289e+06	6.16889e+06	4.17807e+06	8.51214e+06	120024	High	Not Found	Not Found	Not Found	Not Found	Not Found		Q6P6M7	SPCS_MOUSE	Sepsecs	conversion of seryl-tRNAsec to selenocys-tRNAsec [GO:0001717]; selenocysteine incorporation [GO:0001514]	cytoplasm [GO:0005737]; nucleus [GO:0005634]	phosphoseryl-selenocysteinyl-tRNA selenium transferase activity [GO:0098621]; tRNA binding [GO:0000049]	SUBCELLULAR LOCATION: Cytoplasm {ECO:0000250|UniProtKB:Q9HD40}.	reviewed
0	0	Medium	Q6PE01	U5 small nuclear ribonucleoprotein 40 kDa protein OS=Mus musculus OX=10090 GN=Snrnp40 PE=1 SV=1	0.011	2.659	3	1	1	1	358	39.3	1	0	0.248	-2.01	0.111783	0.951623	0.537893	2.7	3.19945e+07	6.59485e+06	63.49	58.66	7.13138e+06	3.19945e+07	37727740	6.59485e+06	9.36137e+06	2.28402e+06	Not Found	Peak Found	High	Not Found	Not Found	Not Found		Q6PE01	SNR40_MOUSE	Snrnp40	mRNA processing [GO:0006397]; RNA splicing [GO:0008380]	catalytic step 2 spliceosome [GO:0071013]; cytosol [GO:0005829]; nuclear speck [GO:0016607]; U2-type catalytic step 2 spliceosome [GO:0071007]; U4/U6 x U5 tri-snRNP complex [GO:0046540]		SUBCELLULAR LOCATION: Nucleus {ECO:0000250|UniProtKB:Q96DI7}.	reviewed
0	0	Medium	Q6ZWR6	Nesprin-1 OS=Mus musculus OX=10090 GN=Syne1 PE=1 SV=2	0.014	2.472	0	1	1	1	8799	1009.3	1	0	0.242	-2.05	0.118924	0.924729	0.559425	5.81	1.79112e+07	3.17091e+06	71.42	59.42	2.76518e+06	1.79112e+07	22179536	1.42573e+06	5.36224e+06	3.17091e+06	Peak Found	High	Peak Found	Not Found	Not Found	Not Found		Q6ZWR6	SYNE1_MOUSE	Syne1	centrosome localization [GO:0051642]; Golgi organization [GO:0007030]; muscle cell differentiation [GO:0042692]; nuclear matrix anchoring at nuclear membrane [GO:0090292]; nuclear migration [GO:0007097]; regulation of cilium assembly [GO:1902017]; spermatogenesis [GO:0007283]	cytoplasm [GO:0005737]; cytoskeleton [GO:0005856]; Golgi apparatus [GO:0005794]; meiotic nuclear membrane microtubule tethering complex [GO:0034993]; membrane [GO:0016020]; nuclear envelope [GO:0005635]; nuclear membrane [GO:0031965]; nuclear outer membrane [GO:0005640]; nucleolus [GO:0005730]; nucleoplasm [GO:0005654]; P-body [GO:0000932]; postsynaptic membrane [GO:0045211]; sarcomere [GO:003001…	actin binding [GO:0003779]; actin filament binding [GO:0051015]; cytoskeleton-nuclear membrane anchor activity [GO:0140444]; enzyme binding [GO:0019899]; identical protein binding [GO:0042802]; lamin binding [GO:0005521]; protein homodimerization activity [GO:0042803]	SUBCELLULAR LOCATION: Nucleus outer membrane {ECO:0000305}; Single-pass type IV membrane protein {ECO:0000305}; Cytoplasmic side {ECO:0000305}. Nucleus. Nucleus envelope. Cytoplasm, cytoskeleton. Cytoplasm, myofibril, sarcomere {ECO:0000250}. Note=The largest part of the protein is cytoplasmic, while its C-terminal part is associated with the nuclear envelope, most probably the outer nuclear memb…	reviewed
0	0	Medium	Q7SIG6	Arf-GAP with SH3 domain, ANK repeat and PH domain-containing protein 2 OS=Mus musculus OX=10090 GN=Asap2 PE=1 SV=3	0.017	2.355	1	1	5	1	958	106.7	1	0	0.363	-1.46	0.184462	0.734092	0.711761	19.32	119592296	4.34539e+07	19.24	99.73	1.30403e+08	8.85802e+07	119592296	415291	8.8252e+07	4.34539e+07	Peak Found	High	High	High	High	High		Q7SIG6	ASAP2_MOUSE	Asap2	positive regulation of GTPase activity [GO:0043547]	cytosol [GO:0005829]; Golgi cisterna membrane [GO:0032580]; plasma membrane [GO:0005886]	GTPase activator activity [GO:0005096]; metal ion binding [GO:0046872]	SUBCELLULAR LOCATION: Cytoplasm. Golgi apparatus, Golgi stack membrane; Peripheral membrane protein. Cell membrane; Peripheral membrane protein. Note=Colocalizes with F-actin and ARF6 in phagocytic cups.	reviewed
0	0	Medium	Q80W68	Kin of IRRE-like protein 1 OS=Mus musculus OX=10090 GN=Kirrel1 PE=1 SV=1	0.026	2.117	2	1	2	1	789	87.1	1	0				#VALUE!													High	Not Found	Not Found	Not Found	Not Found	High		Q80W68	KIRR1_MOUSE	Kirrel1	cell-cell adhesion [GO:0098609]; cell-cell junction maintenance [GO:0045217]; glomerular filtration [GO:0003094]; negative regulation of protein phosphorylation [GO:0001933]; positive regulation of actin filament polymerization [GO:0030838]; renal protein absorption [GO:0097017]	cell projection membrane [GO:0031253]; cell-cell junction [GO:0005911]; dendritic shaft [GO:0043198]; membrane raft [GO:0045121]; perinuclear region of cytoplasm [GO:0048471]; plasma membrane [GO:0005886]	cell adhesion molecule binding [GO:0050839]; myosin binding [GO:0017022]	SUBCELLULAR LOCATION: Cell membrane {ECO:0000305}; Single-pass type I membrane protein {ECO:0000305}. Note=Predominantly located at podocyte slit diaphragm.	reviewed
0	0	Medium	Q8BH57	WD repeat-containing protein 48 OS=Mus musculus OX=10090 GN=Wdr48 PE=1 SV=1	0.022	2.213	2	1	1	1	676	76	1	0	0.527	-0.92	0.617394	0.209438	0.992204	15.85	17643712	8.93109e+06	47.41	29.53	9.9456e+06	2.72393e+07	17643712	8.93109e+06	1.43551e+07	8.8284e+06	Peak Found	High	Peak Found	Not Found	Peak Found	Peak Found		Q8BH57	WDR48_MOUSE	Wdr48	DNA damage response [GO:0006974]; double-strand break repair via homologous recombination [GO:0000724]; embryonic organ development [GO:0048568]; homeostasis of number of cells [GO:0048872]; male gonad development [GO:0008584]; multicellular organism growth [GO:0035264]; positive regulation of double-strand break repair via homologous recombination [GO:1905168]; positive regulation of epithelial …	intracellular membrane-bounded organelle [GO:0043231]; late endosome [GO:0005770]; lysosome [GO:0005764]; nucleus [GO:0005634]	deubiquitinase activator activity [GO:0035800]; DNA binding [GO:0003677]; double-stranded DNA binding [GO:0003690]; single-stranded DNA binding [GO:0003697]; ubiquitin binding [GO:0043130]	SUBCELLULAR LOCATION: Nucleus {ECO:0000250|UniProtKB:Q8TAF3}. Cytoplasm {ECO:0000250|UniProtKB:Q8TAF3}. Lysosome {ECO:0000250|UniProtKB:Q8TAF3}. Late endosome {ECO:0000250|UniProtKB:Q8TAF3}. Note=Mainly in cytoplasmic compartments. {ECO:0000250|UniProtKB:Q8TAF3}.	reviewed
0	0	Medium	Q8BK75	Elongator complex protein 6 OS=Mus musculus OX=10090 GN=Elp6 PE=1 SV=1	0.034	2.019	3	1	1	1	266	29.3	1	0				#VALUE!													Not Found	High	Not Found	Not Found	Not Found	Not Found		Q8BK75	ELP6_MOUSE	Elp6	positive regulation of cell migration [GO:0030335]; tRNA wobble uridine modification [GO:0002098]	cytosol [GO:0005829]; elongator holoenzyme complex [GO:0033588]; nucleus [GO:0005634]			reviewed
0	0	Medium	Q8BRM2	RAB6-interacting golgin OS=Mus musculus OX=10090 GN=Gorab PE=1 SV=1	0.043	1.859	3	1	1	1	368	41.5	1	0				#VALUE!													Not Found	Not Found	Not Found	High	Not Found	Not Found		Q8BRM2	GORAB_MOUSE	Gorab	hair follicle morphogenesis [GO:0031069]; non-motile cilium assembly [GO:1905515]; positive regulation of smoothened signaling pathway involved in dorsal/ventral neural tube patterning [GO:1901622]	cytoplasm [GO:0005737]; cytosol [GO:0005829]; Golgi apparatus [GO:0005794]; nucleolus [GO:0005730]; nucleoplasm [GO:0005654]		SUBCELLULAR LOCATION: Cytoplasm {ECO:0000269|PubMed:12783284}. Golgi apparatus {ECO:0000269|PubMed:18997784}.	reviewed
0	0	Medium	Q8BTW9	Serine/threonine-protein kinase PAK 4 OS=Mus musculus OX=10090 GN=Pak4 PE=1 SV=1	0.018	2.298	3	1	1	1	593	64.6	1	0				#VALUE!													High	Not Found	Not Found	Not Found	Not Found	Not Found		Q8BTW9	PAK4_MOUSE	Pak4	apoptotic process [GO:0006915]; cell cycle [GO:0007049]; cellular response to organic cyclic compound [GO:0071407]; dendritic spine development [GO:0060996]; intracellular signal transduction [GO:0035556]; negative regulation of endothelial cell apoptotic process [GO:2000352]; positive regulation of angiogenesis [GO:0045766]; protein phosphorylation [GO:0006468]; regulation of MAPK cascade [GO:00…	cytoplasm [GO:0005737]	ATP binding [GO:0005524]; protein kinase activity [GO:0004672]; protein serine kinase activity [GO:0106310]; protein serine/threonine kinase activity [GO:0004674]	SUBCELLULAR LOCATION: Cytoplasm {ECO:0000250|UniProtKB:O96013}. Note=Seems to shuttle between cytoplasmic compartments depending on the activating effector. For example, can be found on the cell periphery after activation of growth-factor or integrin-mediated signaling pathways. {ECO:0000250|UniProtKB:O96013}.	reviewed
0	0	Medium	Q8BVA4	Leiomodin-1 OS=Mus musculus OX=10090 GN=Lmod1 PE=1 SV=1	0.035	1.999	1	1	1	1	595	66.3	1	0	1.409	0.5	0.379991	0.420227	0.927463	83.17	8.2338e+06	1.16054e+07	82.02	62.83	1.87556e+07	8.2338e+06	2754628	5.10422e+06	1.16054e+07	2.07015e+07	High	Peak Found	Peak Found	Not Found	Peak Found	Peak Found		Q8BVA4	LMOD1_MOUSE	Lmod1	actin filament organization [GO:0007015]; actin nucleation [GO:0045010]; muscle contraction [GO:0006936]; myofibril assembly [GO:0030239]; pointed-end actin filament capping [GO:0051694]; positive regulation of actin filament polymerization [GO:0030838]	actin filament [GO:0005884]; cytoskeleton [GO:0005856]; cytosol [GO:0005829]; myofibril [GO:0030016]; sarcomere [GO:0030017]; striated muscle thin filament [GO:0005865]	actin binding [GO:0003779]; tropomyosin binding [GO:0005523]	SUBCELLULAR LOCATION: Cytoplasm, myofibril, sarcomere {ECO:0000250|UniProtKB:A0A0G2K0D3}. Cytoplasm, cytoskeleton {ECO:0000250|UniProtKB:A0A0G2K0D3}. Note=Colocalizes with actin filaments in sarcomeres. {ECO:0000250|UniProtKB:A0A0G2K0D3}.	reviewed
0	0	Medium	Q8BWW9	Serine/threonine-protein kinase N2 OS=Mus musculus OX=10090 GN=Pkn2 PE=1 SV=3	0.021	2.235	1	1	3	1	983	111.5	1	0	0.745	-0.43	0.811859	0.0905195	0.992204	76.21	2340176	3.37511e+06	105.18	91.39	9.93527e+06	1.23429e+06	2340176	7.39833e+06	539915	3.37511e+06	Not Found	Not Found	High	High	High	Peak Found		Q8BWW9	PKN2_MOUSE	Pkn2	apical junction assembly [GO:0043297]; apoptotic process [GO:0006915]; cell adhesion [GO:0007155]; cell cycle [GO:0007049]; cell division [GO:0051301]; cell projection organization [GO:0030030]; epithelial cell migration [GO:0010631]; intracellular signal transduction [GO:0035556]; peptidyl-serine phosphorylation [GO:0018105]; positive regulation of cytokinesis [GO:0032467]; positive regulation o…	apical junction complex [GO:0043296]; centrosome [GO:0005813]; cleavage furrow [GO:0032154]; cytoplasm [GO:0005737]; cytosol [GO:0005829]; intermediate filament cytoskeleton [GO:0045111]; lamellipodium [GO:0030027]; midbody [GO:0030496]; nuclear body [GO:0016604]; nucleoplasm [GO:0005654]; nucleus [GO:0005634]; perinuclear region of cytoplasm [GO:0048471]; plasma membrane [GO:0005886]; protein-co…	ATP binding [GO:0005524]; calcium-dependent protein kinase C activity [GO:0004698]; histone deacetylase binding [GO:0042826]; kinase activity [GO:0016301]; protein serine kinase activity [GO:0106310]; protein serine/threonine kinase activity [GO:0004674]; RNA polymerase binding [GO:0070063]; small GTPase binding [GO:0031267]	SUBCELLULAR LOCATION: Cytoplasm {ECO:0000269|PubMed:9121475}. Nucleus {ECO:0000250|UniProtKB:Q16513}. Membrane {ECO:0000269|PubMed:9121475}. Cell projection, lamellipodium {ECO:0000250|UniProtKB:Q16513}. Cytoplasm, cytoskeleton {ECO:0000250|UniProtKB:Q16513}. Cleavage furrow {ECO:0000250|UniProtKB:Q16513}. Midbody {ECO:0000250|UniProtKB:Q16513}. Cell junction {ECO:0000250|UniProtKB:Q16513}. Note=…	reviewed
0	0	Medium	Q8BXC6	COMM domain-containing protein 2 OS=Mus musculus OX=10090 GN=Commd2 PE=1 SV=1	0.048	1.801	4	1	2	1	199	22.8	1	0	1.529	0.61	0.322717	0.491178	0.871004	137.93	5.92614e+06	1.87566e+07	118.01	99.12	5.92614e+06	3.15226e+06	33339772	3.55237e+06	5.09684e+07	1.87566e+07	Not Found	High	Peak Found	Not Found	Peak Found	High		Q8BXC6	COMD2_MOUSE	Commd2		cytoplasm [GO:0005737]		SUBCELLULAR LOCATION: Cytoplasm {ECO:0000250|UniProtKB:Q86X83}.	reviewed
0	0	Medium	Q8BY87	Ubiquitin carboxyl-terminal hydrolase 47 OS=Mus musculus OX=10090 GN=Usp47 PE=1 SV=2	0.014	2.471	1	1	3	1	1376	157.4	1	0	1.791	0.84	0.318203	0.497296	0.864008	50.8	1.2559e+06	1.8773e+06	25.54	63.53	1.2559e+06	1.39209e+06	825571	1.8773e+06	4.56132e+06	1.47867e+06	Peak Found	High	High	Not Found	High	Peak Found		Q8BY87	UBP47_MOUSE	Usp47	base-excision repair [GO:0006284]; cellular response to UV [GO:0034644]; DNA damage response [GO:0006974]; intrinsic apoptotic signaling pathway in response to DNA damage [GO:0008630]; monoubiquitinated protein deubiquitination [GO:0035520]; negative regulation of apoptotic process [GO:0043066]; negative regulation of cysteine-type endopeptidase activity involved in apoptotic process [GO:0043154]…	cytoplasm [GO:0005737]; cytosol [GO:0005829]; nucleus [GO:0005634]; SCF ubiquitin ligase complex [GO:0019005]	cysteine-type deubiquitinase activity [GO:0004843]; cysteine-type endopeptidase activity [GO:0004197]; deubiquitinase activity [GO:0101005]; WD40-repeat domain binding [GO:0071987]	SUBCELLULAR LOCATION: Cytoplasm {ECO:0000250}.	reviewed
0	0	Medium	Q8BYU6	Torsin-1A-interacting protein 2 OS=Mus musculus OX=10090 GN=Tor1aip2 PE=1 SV=1	0.018	2.302	2	1	2	1	502	54.5	1	0	2.993	1.58	0.0755789	1.1216	0.423215	127.82	1.51001e+06	4.52019e+06	114.4	71.91	1.51001e+06	198493	5.43052e+06	4.52019e+06	1.00935e+07	2.24094e+06	High	Peak Found	Not Found	Not Found	High	Not Found		Q8BYU6	TOIP2_MOUSE	Tor1aip2	endoplasmic reticulum organization [GO:0007029]; membrane organization [GO:0061024]; positive regulation of ATP-dependent activity [GO:0032781]; protein localization to nuclear envelope [GO:0090435]	endoplasmic reticulum [GO:0005783]; endoplasmic reticulum membrane [GO:0005789]; membrane [GO:0016020]; nuclear envelope [GO:0005635]	ATPase activator activity [GO:0001671]; ATPase binding [GO:0051117]	SUBCELLULAR LOCATION: Endoplasmic reticulum membrane {ECO:0000250}; Single-pass membrane protein {ECO:0000250}. Nucleus envelope {ECO:0000250}.	reviewed
0	0	Medium	Q8C1A3	Methionine synthase reductase OS=Mus musculus OX=10090 GN=Mtrr PE=1 SV=2	0.02	2.249	2	1	1	1	696	77.5	1	0				#VALUE!													Not Found	Not Found	Not Found	Not Found	Not Found	High		Q8C1A3	MTRR_MOUSE	Mtrr	cobalamin metabolic process [GO:0009235]; DNA methylation [GO:0006306]; folic acid metabolic process [GO:0046655]; homocysteine catabolic process [GO:0043418]; homocysteine metabolic process [GO:0050667]; methionine biosynthetic process [GO:0009086]; negative regulation of cystathionine beta-synthase activity [GO:1904042]; protein stabilization [GO:0050821]; S-adenosylmethionine cycle [GO:0033353]	cytosol [GO:0005829]; intermediate filament cytoskeleton [GO:0045111]; nucleoplasm [GO:0005654]	[methionine synthase] reductase activity [GO:0030586]; FAD binding [GO:0071949]; flavin adenine dinucleotide binding [GO:0050660]; FMN binding [GO:0010181]; NADPH binding [GO:0070402]; NADPH-hemoprotein reductase activity [GO:0003958]; oxidoreductase activity, acting on metal ions, NAD or NADP as acceptor [GO:0016723]	SUBCELLULAR LOCATION: Cytoplasm {ECO:0000250|UniProtKB:Q9UBK8}.	reviewed
0	0	Medium	Q8C1B1	Calmodulin-regulated spectrin-associated protein 2 OS=Mus musculus OX=10090 GN=Camsap2 PE=1 SV=3	0.038	1.93	1	1	2	1	1461	164.2	1	0	0.609	-0.72	0.766522	0.115475	0.992204	26.75	1.99622e+07	1.18197e+07	90.02	35.85	1.99622e+07	3.11531e+07	527542	1.89678e+07	1.18197e+07	9.73458e+06	High	Peak Found	Not Found	High	Peak Found	Not Found		Q8C1B1	CAMP2_MOUSE	Camsap2	axon development [GO:0061564]; cytoplasmic microtubule organization [GO:0031122]; microtubule cytoskeleton organization [GO:0000226]; negative regulation of microtubule depolymerization [GO:0007026]; regulation of dendrite development [GO:0050773]; regulation of Golgi organization [GO:1903358]; regulation of microtubule polymerization [GO:0031113]; regulation of organelle organization [GO:0033043]	centrosome [GO:0005813]; ciliary basal body [GO:0036064]; cytosol [GO:0005829]; Golgi apparatus [GO:0005794]; microtubule cytoskeleton [GO:0015630]; microtubule end [GO:1990752]; microtubule minus-end [GO:0036449]	calmodulin binding [GO:0005516]; microtubule minus-end binding [GO:0051011]; spectrin binding [GO:0030507]	SUBCELLULAR LOCATION: Cytoplasm, cytoskeleton {ECO:0000250|UniProtKB:Q08AD1}. Golgi apparatus {ECO:0000250|UniProtKB:Q08AD1}. Cytoplasm {ECO:0000269|PubMed:32482850}. Cytoplasm, cytoskeleton, cilium basal body {ECO:0000269|PubMed:32482850}. Note=Associated with the minus-end of microtubules and also detected at the centrosomes. Decorates the minus-end of microtubules by decreasing the rate of tub…	reviewed
0	0	Medium	Q8C1M2	Zinc finger protein 428 OS=Mus musculus OX=10090 GN=Znf428 PE=1 SV=1	0.017	2.354	6	1	1	1	176	19	1	0				#VALUE!													High	Not Found	Not Found	Not Found	Not Found	Not Found		Q8C1M2	ZN428_MOUSE	Znf428			metal ion binding [GO:0046872]		reviewed
0	0	Medium	Q8CGZ0	Calcium homeostasis endoplasmic reticulum protein OS=Mus musculus OX=10090 GN=Cherp PE=1 SV=1	0.046	1.816	1	1	2	1	936	106.1	1	0	0.954	-0.07	0.578196	0.237925	0.991059	93.53	6.08318e+07	7.53671e+07	37.47	83.9	6.08318e+07	5.25852e+07	102969086	9.82637e+07	7.53671e+07	3.39418e+06	Peak Found	High	High	Peak Found	Peak Found	Not Found		Q8CGZ0	CHERP_MOUSE	Cherp	intracellular calcium ion homeostasis [GO:0006874]; negative regulation of cell population proliferation [GO:0008285]; positive regulation of calcineurin-NFAT signaling cascade [GO:0070886]; release of sequestered calcium ion into cytosol [GO:0051209]; RNA processing [GO:0006396]	cytoplasm [GO:0005737]; perinuclear region of cytoplasm [GO:0048471]; sarcoplasmic reticulum membrane [GO:0033017]	RNA binding [GO:0003723]; transmembrane transporter binding [GO:0044325]	SUBCELLULAR LOCATION: Cytoplasm {ECO:0000250|UniProtKB:Q8IWX8}. Cytoplasm, perinuclear region {ECO:0000250|UniProtKB:Q8IWX8}. Endoplasmic reticulum {ECO:0000250|UniProtKB:Q8IWX8}. Note=Distributed throughout the cytoplasm and also localizes to the perinuclear region. Colocalizes with ITPR1 (By similarity). {ECO:0000250|UniProtKB:Q8IWX8}.	reviewed
0	0	Medium	Q8CI32	BAG family molecular chaperone regulator 5 OS=Mus musculus OX=10090 GN=Bag5 PE=1 SV=1	0.035	1.99	2	1	1	1	447	50.9	1	0				#VALUE!													Not Found	Not Found	Not Found	High	Not Found	Not Found		Q8CI32	BAG5_MOUSE	Bag5	Golgi organization [GO:0007030]; negative regulation of neuron projection development [GO:0010977]; negative regulation of oxidative stress-induced intrinsic apoptotic signaling pathway [GO:1902176]; negative regulation of proteasomal ubiquitin-dependent protein catabolic process [GO:0032435]; negative regulation of protein refolding [GO:0061084]; negative regulation of protein ubiquitination [GO…	cytosol [GO:0005829]; inclusion body [GO:0016234]; junctional membrane complex [GO:0030314]; membrane [GO:0016020]; mitochondrion [GO:0005739]; nucleus [GO:0005634]; perinuclear region of cytoplasm [GO:0048471]	adenyl-nucleotide exchange factor activity [GO:0000774]; protein kinase binding [GO:0019901]; protein-folding chaperone binding [GO:0051087]; ubiquitin protein ligase binding [GO:0031625]	SUBCELLULAR LOCATION: Note=In cardiomyocytes, localized at specialized membrane contact sites between T-tubules and the sarcoplasmic reticulum, known as junctional membrane complexes. {ECO:0000269|PubMed:35044787}.	reviewed
0	0	Medium	Q8CJ12	Adhesion G-protein coupled receptor G2 OS=Mus musculus OX=10090 GN=Adgrg2 PE=1 SV=1	0.02	2.273	1	1	1	1	1009	110.1	1	0				#VALUE!													Not Found	Not Found	Not Found	High	Not Found	Not Found		Q8CJ12	AGRG2_MOUSE	Adgrg2	adenylate cyclase-activating G protein-coupled receptor signaling pathway [GO:0007189]; cell surface receptor signaling pathway [GO:0007166]	apical plasma membrane [GO:0016324]; cytosol [GO:0005829]; plasma membrane [GO:0005886]	G protein-coupled receptor activity [GO:0004930]	SUBCELLULAR LOCATION: Apical cell membrane {ECO:0000269|PubMed:12420295}; Multi-pass membrane protein {ECO:0000255}.	reviewed
0	0	Medium	Q8K1I7	WAS/WASL-interacting protein family member 1 OS=Mus musculus OX=10090 GN=Wipf1 PE=1 SV=1	0.025	2.137	2	1	3	1	493	50.1	1	0	0.91	-0.14	0.792941	0.100759	0.992204	120.05	9.30602e+06	8.4643e+06	87.71	84.27	23460.8	9.30602e+06	11470638	9.26907e+06	179368	8.4643e+06	Not Found	Peak Found	High	High	Not Found	Peak Found		Q8K1I7	WIPF1_MOUSE	Wipf1	actin cytoskeleton organization [GO:0030036]; actin filament-based movement [GO:0030048]; positive regulation of protein export from nucleus [GO:0046827]; response to other organism [GO:0051707]	actin cytoskeleton [GO:0015629]; actin filament [GO:0005884]; cytoplasmic vesicle [GO:0031410]; ruffle [GO:0001726]	actin binding [GO:0003779]; protein folding chaperone [GO:0044183]; SH3 domain binding [GO:0017124]	SUBCELLULAR LOCATION: Cytoplasmic vesicle {ECO:0000250}. Cytoplasm, cytoskeleton {ECO:0000250}. Cell projection, ruffle {ECO:0000269|PubMed:12147689, ECO:0000269|PubMed:19910490}. Note=Vesicle surfaces and along actin tails. Colocalizes with actin stress fibers. When coexpressed with WASL, no longer associated with actin filaments but accumulated in perinuclear and cortical areas like WASL (By si…	reviewed
0	0	Medium	Q8K2L8	Trafficking protein particle complex subunit 12 OS=Mus musculus OX=10090 GN=Trappc12 PE=1 SV=2	0.023	2.192	1	1	1	1	797	87.6	1	0				#VALUE!													High	Not Found	Not Found	Not Found	Not Found	Not Found		Q8K2L8	TPC12_MOUSE	Trappc12	COPII vesicle coating [GO:0048208]; endoplasmic reticulum to Golgi vesicle-mediated transport [GO:0006888]; Golgi organization [GO:0007030]; metaphase plate congression [GO:0051310]; positive regulation of protein localization to kinetochore [GO:1905342]; regulation of kinetochore assembly [GO:0090234]; vesicle tethering [GO:0099022]	cytoplasm [GO:0005737]; endoplasmic reticulum-Golgi intermediate compartment [GO:0005793]; Golgi apparatus [GO:0005794]; kinetochore [GO:0000776]; nucleoplasm [GO:0005654]; nucleus [GO:0005634]; perinuclear region of cytoplasm [GO:0048471]; TRAPP complex [GO:0030008]; TRAPPIII protein complex [GO:1990072]		SUBCELLULAR LOCATION: Endoplasmic reticulum-Golgi intermediate compartment {ECO:0000250|UniProtKB:Q8WVT3}. Nucleus {ECO:0000250|UniProtKB:Q8WVT3}. Note=Mainly localizes to structures resembling the Golgi and a small amount is found in the nucleus. {ECO:0000250|UniProtKB:Q8WVT3}.	reviewed
0	0	Medium	Q8QZT1	Acetyl-CoA acetyltransferase, mitochondrial OS=Mus musculus OX=10090 GN=Acat1 PE=1 SV=1	0.017	2.394	7	1	1	1	424	44.8	1	0				#VALUE!													Not Found	High	Not Found	Not Found	Not Found	Not Found		Q8QZT1	THIL_MOUSE	Acat1	acetyl-CoA biosynthetic process [GO:0006085]; acetyl-CoA catabolic process [GO:0046356]; adipose tissue development [GO:0060612]; coenzyme A biosynthetic process [GO:0015937]; coenzyme A metabolic process [GO:0015936]; fatty acid beta-oxidation [GO:0006635]; isoleucine catabolic process [GO:0006550]; ketone body catabolic process [GO:0046952]; liver development [GO:0001889]; metanephric proximal …	endoplasmic reticulum [GO:0005783]; mitochondrial inner membrane [GO:0005743]; mitochondrial matrix [GO:0005759]; mitochondrion [GO:0005739]	acetyl-CoA C-acetyltransferase activity [GO:0003985]; C-acetyltransferase activity [GO:0016453]; cholesterol O-acyltransferase activity [GO:0034736]; coenzyme A binding [GO:0120225]; enzyme binding [GO:0019899]; identical protein binding [GO:0042802]; potassium ion binding [GO:0030955]	SUBCELLULAR LOCATION: Mitochondrion {ECO:0000250|UniProtKB:P24752}.	reviewed
0	0	Medium	Q8VD04	GRIP1-associated protein 1 OS=Mus musculus OX=10090 GN=Gripap1 PE=1 SV=1	0.039	1.909	3	1	1	1	806	92.7	1	0				#VALUE!													Not Found	Not Found	High	Not Found	Not Found	Not Found		Q8VD04	GRAP1_MOUSE	Gripap1	negative regulation of protein localization [GO:1903828]; negative regulation of receptor clustering [GO:1903910]; neurotransmitter receptor transport, endosome to postsynaptic membrane [GO:0098887]; regulation of modification of synaptic structure [GO:1905244]; regulation of neurotransmitter receptor transport, endosome to postsynaptic membrane [GO:0099152]; regulation of recycling endosome loca…	axon [GO:0030424]; cytosol [GO:0005829]; dendrite [GO:0030425]; extrinsic component of postsynaptic early endosome membrane [GO:0098998]; glutamatergic synapse [GO:0098978]; intracellular membrane-bounded organelle [GO:0043231]; neuronal cell body [GO:0043025]; nucleoplasm [GO:0005654]; postsynaptic recycling endosome [GO:0098837]; presynaptic membrane [GO:0042734]; recycling endosome membrane [G…	guanyl-nucleotide exchange factor activity [GO:0005085]; identical protein binding [GO:0042802]; ionotropic glutamate receptor binding [GO:0035255]	SUBCELLULAR LOCATION: Early endosome membrane {ECO:0000250|UniProtKB:Q9JHZ4}; Peripheral membrane protein {ECO:0000305}. Recycling endosome membrane {ECO:0000250|UniProtKB:Q9JHZ4}; Peripheral membrane protein {ECO:0000250|UniProtKB:Q9JHZ4}. Cell projection, axon {ECO:0000250|UniProtKB:Q9JHZ4}. Cell projection, dendrite {ECO:0000250|UniProtKB:Q9JHZ4}. Synapse {ECO:0000250|UniProtKB:Q9JHZ4}. Note=L…	reviewed
0	0	Medium	Q8VDS8	Syntaxin-18 OS=Mus musculus OX=10090 GN=Stx18 PE=1 SV=2	0.037	1.967	2	1	1	1	334	38.4	1	0	2.612	1.39	0.123279	0.90911	0.573057	118.73	1.25622e+06	3.28159e+06	120.95	90.74	1.25622e+06	375800	6.307e+06	3.28159e+06	1.50893e+06	9.97811e+06	Not Found	High	Not Found	Not Found	Not Found	Not Found		Q8VDS8	STX18_MOUSE	Stx18	endoplasmic reticulum membrane organization [GO:0090158]; intracellular protein transport [GO:0006886]; positive regulation of ER to Golgi vesicle-mediated transport [GO:1902953]; positive regulation of organelle assembly [GO:1902117]; regulation of Golgi organization [GO:1903358]; retrograde vesicle-mediated transport, Golgi to endoplasmic reticulum [GO:0006890]	endoplasmic reticulum [GO:0005783]; endoplasmic reticulum membrane [GO:0005789]; Golgi membrane [GO:0000139]; SNARE complex [GO:0031201]	protein domain specific binding [GO:0019904]; SNAP receptor activity [GO:0005484]	SUBCELLULAR LOCATION: Endoplasmic reticulum membrane {ECO:0000250}; Single-pass type IV membrane protein {ECO:0000250}. Golgi apparatus membrane {ECO:0000305}; Single-pass type IV membrane protein {ECO:0000305}.	reviewed
0	0	Medium	Q91ZF0	DnaJ homolog subfamily C member 24 OS=Mus musculus OX=10090 GN=Dnajc24 PE=1 SV=4	0.024	2.141	12	1	2	1	148	16.9	1	0				#VALUE!													Not Found	High	Not Found	High	Not Found	Not Found		Q91ZF0	DJC24_MOUSE	Dnajc24	peptidyl-diphthamide biosynthetic process from peptidyl-histidine [GO:0017183]; positive regulation of ATP-dependent activity [GO:0032781]	cytoplasm [GO:0005737]; cytoskeleton [GO:0005856]	ATPase activator activity [GO:0001671]; ferrous iron binding [GO:0008198]; zinc ion binding [GO:0008270]	SUBCELLULAR LOCATION: Cytoplasm, cytoskeleton {ECO:0000269|PubMed:18765564}.	reviewed
0	0	Medium	Q921V5	Alpha-1,6-mannosyl-glycoprotein 2-beta-N-acetylglucosaminyltransferase OS=Mus musculus OX=10090 GN=Mgat2 PE=1 SV=1	0.049	1.793	2	1	1	1	442	51	1	0	2.092	1.06	0.152131	0.817781	0.64448	134.38	3.31101e+06	2.20188e+07	125.66	82.85	3.31101e+06	2.36828e+06	25301312	4.95445e+06	4.41027e+07	2.20188e+07	Not Found	Not Found	Peak Found	Not Found	High	Peak Found		Q921V5	MGAT2_MOUSE	Mgat2	oligosaccharide biosynthetic process [GO:0009312]; protein N-linked glycosylation [GO:0006487]; protein N-linked glycosylation via asparagine [GO:0018279]	Golgi apparatus [GO:0005794]; Golgi membrane [GO:0000139]; Golgi stack [GO:0005795]	alpha-1,6-mannosylglycoprotein 2-beta-N-acetylglucosaminyltransferase activity [GO:0008455]; carbohydrate binding [GO:0030246]; manganese ion binding [GO:0030145]; protein homodimerization activity [GO:0042803]	SUBCELLULAR LOCATION: Golgi apparatus membrane {ECO:0000250|UniProtKB:Q10469}; Single-pass type II membrane protein {ECO:0000250|UniProtKB:Q10469}.	reviewed
0	0	Medium	Q9CY97	RNA polymerase II subunit A C-terminal domain phosphatase SSU72 OS=Mus musculus OX=10090 GN=Ssu72 PE=1 SV=1	0.024	2.167	6	1	1	1	194	22.5	1	0				#VALUE!													Not Found	Not Found	Not Found	Not Found	Not Found	High		Q9CY97	SSU72_MOUSE	Ssu72	mRNA polyadenylation [GO:0006378]; termination of RNA polymerase II transcription [GO:0006369]	cytosol [GO:0005829]; mRNA cleavage and polyadenylation specificity factor complex [GO:0005847]; nucleoplasm [GO:0005654]	myosin phosphatase activity [GO:0017018]; RNA polymerase II CTD heptapeptide repeat phosphatase activity [GO:0008420]	SUBCELLULAR LOCATION: Nucleus {ECO:0000250}. Cytoplasm {ECO:0000250}. Note=Predominantly in the cytosol. {ECO:0000250}.	reviewed
0	0	Medium	Q9D061	Acyl-CoA-binding domain-containing protein 6 OS=Mus musculus OX=10090 GN=Acbd6 PE=1 SV=2	0.021	2.22	3	1	1	1	282	30.9	1	0				#VALUE!													High	Not Found	Not Found	Not Found	Not Found	Not Found		Q9D061	ACBD6_MOUSE	Acbd6		cytoplasm [GO:0005737]	fatty-acyl-CoA binding [GO:0000062]	SUBCELLULAR LOCATION: Cytoplasm {ECO:0000250}.	reviewed
0	0	Medium	Q9D071	MMS19 nucleotide excision repair protein homolog OS=Mus musculus OX=10090 GN=Mms19 PE=1 SV=1	0.018	2.325	1	1	1	1	1031	113	1	0	1.618	0.69	0.314212	0.502777	0.860596	109.59	5.69354e+06	6.77869e+06	77.05	58.83	455116	6.06304e+06	5.69354e+06	9.81049e+06	6.77869e+06	2.40269e+06	Not Found	Peak Found	Peak Found	Not Found	High	Not Found		Q9D071	MMS19_MOUSE	Mms19	chromosome segregation [GO:0007059]; DNA damage response [GO:0006974]; DNA metabolic process [GO:0006259]; DNA repair [GO:0006281]; iron-sulfur cluster assembly [GO:0016226]; positive regulation of DNA-templated transcription [GO:0045893]; positive regulation of double-strand break repair via homologous recombination [GO:1905168]; protein maturation by iron-sulfur cluster transfer [GO:0097428]	CIA complex [GO:0097361]; cytoplasm [GO:0005737]; cytosol [GO:0005829]; MMXD complex [GO:0071817]; nucleoplasm [GO:0005654]; nucleus [GO:0005634]; spindle [GO:0005819]	enzyme binding [GO:0019899]; nuclear estrogen receptor binding [GO:0030331]; transcription coactivator activity [GO:0003713]	SUBCELLULAR LOCATION: Nucleus {ECO:0000250|UniProtKB:Q96T76}. Cytoplasm, cytoskeleton, spindle {ECO:0000250|UniProtKB:Q96T76}.	reviewed
0	0	Medium	Q9D385	ADP-ribosylation factor-like protein 2-binding protein OS=Mus musculus OX=10090 GN=Arl2bp PE=1 SV=1	0.048	1.802	9	1	1	1	163	18.7	1	0	0.345	-1.54	0.28968	0.538081	0.843315	4.19	22843822	7.87702e+06	58.1	14.43	2.99656e+07	7.23128e+06	22843822	7.46836e+06	7.87702e+06	9.73112e+06	High	Not Found	Peak Found	Not Found	Not Found	Not Found		Q9D385	AR2BP_MOUSE	Arl2bp	maintenance of protein location in nucleus [GO:0051457]; positive regulation of tyrosine phosphorylation of STAT protein [GO:0042531]	centrosome [GO:0005813]; cilium [GO:0005929]; cytoplasm [GO:0005737]; cytosol [GO:0005829]; midbody [GO:0030496]; mitochondrial intermembrane space [GO:0005758]; nucleoplasm [GO:0005654]	GTPase regulator activity [GO:0030695]; transcription coactivator activity [GO:0003713]	SUBCELLULAR LOCATION: Cytoplasm {ECO:0000269|PubMed:23849777}. Mitochondrion intermembrane space {ECO:0000269|PubMed:23849777}. Cytoplasm, cytoskeleton, microtubule organizing center, centrosome {ECO:0000250}. Nucleus {ECO:0000250}. Cytoplasm, cytoskeleton, cilium basal body {ECO:0000269|PubMed:23849777}. Note=Detected in the midbody matrix. Not detected in the Golgi, nucleus and on the mitotic s…	reviewed
0	0	Medium	Q9D3X5	PACRG-like protein OS=Mus musculus OX=10090 GN=Pacrgl PE=1 SV=1	0.014	2.467	8	1	1	1	248	27.3	1	0				#VALUE!													Not Found	Not Found	Not Found	Not Found	Not Found	High		Q9D3X5	PACRL_MOUSE	Pacrgl					reviewed
0	0	Medium	Q9D6H2	Intraflagellar transport protein 25 homolog OS=Mus musculus OX=10090 GN=Ift25 PE=1 SV=2	0.037	1.942	6	1	1	1	143	16.3	1	0	2.168	1.12	0.135638	0.867617	0.608421	110.51	9.12712e+06	1.97863e+07	105.66	8.28	9.12712e+06	3.79346e+06	35849544	2.20313e+07	1.97863e+07	1.87643e+07	Not Found	Not Found	Peak Found	Peak Found	High	Peak Found		Q9D6H2	IFT25_MOUSE	Ift25	cell differentiation [GO:0030154]; cilium assembly [GO:0060271]; heart development [GO:0007507]; intraciliary anterograde transport [GO:0035720]; intraciliary transport [GO:0042073]; kidney development [GO:0001822]; left/right axis specification [GO:0070986]; lung development [GO:0030324]; protein transport [GO:0015031]; skeletal system development [GO:0001501]; smoothened signaling pathway [GO:0…	centrosome [GO:0005813]; cilium [GO:0005929]; intraciliary transport particle B [GO:0030992]	metal ion binding [GO:0046872]	SUBCELLULAR LOCATION: Cell projection, cilium {ECO:0000269|PubMed:19253336}.	reviewed
0	0	Medium	Q9DCM0	Persulfide dioxygenase ETHE1, mitochondrial OS=Mus musculus OX=10090 GN=Ethe1 PE=1 SV=2	0.044	1.839	4	1	1	1	254	27.7	1	0	0.854	-0.23	0.749567	0.12519	0.992204	28.27	58676824	5.01322e+07	73.57	66.11	7.9426e+07	9.14486e+06	58676824	5.01322e+07	5.59781e+07	9.2998e+06	Peak Found	Not Found	Peak Found	Peak Found	High	Not Found		Q9DCM0	ETHE1_MOUSE	Ethe1	glutathione metabolic process [GO:0006749]; hydrogen sulfide metabolic process [GO:0070813]	cytoplasm [GO:0005737]; mitochondrial matrix [GO:0005759]; mitochondrion [GO:0005739]; nucleoplasm [GO:0005654]	identical protein binding [GO:0042802]; iron ion binding [GO:0005506]; sulfur dioxygenase activity [GO:0050313]	SUBCELLULAR LOCATION: Cytoplasm {ECO:0000250|UniProtKB:O95571}. Nucleus {ECO:0000250|UniProtKB:O95571}. Mitochondrion matrix {ECO:0000250|UniProtKB:O95571}.	reviewed
0	0	Medium	Q9JLB9	Nectin-3 OS=Mus musculus OX=10090 GN=Nectin3 PE=1 SV=1	0.011	2.587	1	1	2	1	549	60.5	1	0	0.301	-1.73	0.201785	0.695111	0.740736	4.24	2.26004e+07	6.81342e+06	17.87	43.09	2.34359e+07	2.26004e+07	16595926	6.81342e+06	3.42741e+06	8.85952e+06	High	High	Peak Found	Not Found	Peak Found	Not Found		Q9JLB9	NECT3_MOUSE	Nectin3	cell adhesion [GO:0007155]; cell-cell adhesion [GO:0098609]; establishment of protein localization to plasma membrane [GO:0061951]; fertilization [GO:0009566]; heterophilic cell-cell adhesion via plasma membrane cell adhesion molecules [GO:0007157]; homophilic cell adhesion via plasma membrane adhesion molecules [GO:0007156]; lens morphogenesis in camera-type eye [GO:0002089]; protein localizatio…	adherens junction [GO:0005912]; apical junction complex [GO:0043296]; axon [GO:0030424]; cell-cell contact zone [GO:0044291]; cell-cell junction [GO:0005911]; dendrite [GO:0030425]; hippocampal mossy fiber to CA3 synapse [GO:0098686]; plasma membrane [GO:0005886]; postsynaptic density membrane [GO:0098839]	cell adhesion molecule binding [GO:0050839]; identical protein binding [GO:0042802]; protein homodimerization activity [GO:0042803]	SUBCELLULAR LOCATION: Cell membrane {ECO:0000250}; Single-pass membrane protein {ECO:0000250}. Postsynaptic cell membrane {ECO:0000269|PubMed:11827984}.	reviewed
0	0	Medium	Q9WUB4	Dynactin subunit 6 OS=Mus musculus OX=10090 GN=Dctn6 PE=1 SV=1	0.016	2.429	5	1	1	1	190	20.7	1	0				#VALUE!													Not Found	High	Not Found	Not Found	Not Found	Not Found		Q9WUB4	DCTN6_MOUSE	Dctn6	lipid biosynthetic process [GO:0008610]; mitochondrion organization [GO:0007005]; mitotic spindle organization [GO:0007052]	centrosome [GO:0005813]; dynactin complex [GO:0005869]; kinetochore [GO:0000776]; mitochondrion [GO:0005739]	catalytic activity [GO:0003824]; dynein complex binding [GO:0070840]	SUBCELLULAR LOCATION: Cytoplasm, cytoskeleton {ECO:0000250|UniProtKB:D0G6S1}. Chromosome, centromere, kinetochore {ECO:0000250|UniProtKB:O00399}.	reviewed
0	0	Medium	Q9WUD8	Fas apoptotic inhibitory molecule 1 OS=Mus musculus OX=10090 GN=Faim PE=1 SV=1	0.02	2.261	5	1	1	1	179	20.2	1	0				#VALUE!													Not Found	Not Found	High	Not Found	Not Found	Not Found		Q9WUD8	FAIM1_MOUSE	Faim	apoptotic process [GO:0006915]; I-kappaB kinase/NF-kappaB signaling [GO:0007249]; negative regulation of extrinsic apoptotic signaling pathway via death domain receptors [GO:1902042]; positive regulation of neurogenesis [GO:0050769]	cytoplasm [GO:0005737]		SUBCELLULAR LOCATION: Cytoplasm {ECO:0000269|PubMed:19168072}.	reviewed
0	0	Medium	Q9WUF3	CASP8-associated protein 2 OS=Mus musculus OX=10090 GN=Casp8ap2 PE=1 SV=2	0.041	1.888	0	1	1	1	1962	219	1	0	1.526	0.61	0.29373	0.532052	0.849394	107.4	1.25861e+07	3.24928e+07	38.31	67.32	2.19133e+07	1.25861e+07	11178917	3.34422e+07	5.29361e+06	3.24928e+07	High	Peak Found	Peak Found	Peak Found	Peak Found	Peak Found		Q9WUF3	C8AP2_MOUSE	Casp8ap2	activation of cysteine-type endopeptidase activity involved in apoptotic process [GO:0006919]; cell cycle [GO:0007049]; extrinsic apoptotic signaling pathway via death domain receptors [GO:0008625]; Fas signaling pathway [GO:0036337]	cytoplasm [GO:0005737]; mitochondrion [GO:0005739]; nucleus [GO:0005634]; PML body [GO:0016605]	cysteine-type endopeptidase activator activity involved in apoptotic process [GO:0008656]; identical protein binding [GO:0042802]; protease binding [GO:0002020]; SUMO polymer binding [GO:0032184]; transcription corepressor activity [GO:0003714]	SUBCELLULAR LOCATION: Cytoplasm {ECO:0000250}. Nucleus {ECO:0000269|PubMed:17003125}. Nucleus, PML body {ECO:0000250}. Mitochondrion {ECO:0000250}. Note=Exported from the nucleus to the mitochondria upon FAS activation. {ECO:0000250}.	reviewed
0	0	Medium	Q9Z0H1	WD repeat-containing protein 46 OS=Mus musculus OX=10090 GN=Wdr46 PE=2 SV=1	0.035	1.999	1	1	1	1	622	69	1	0	2.684	1.42	0.0857241	1.0669	0.457243	35.84	3.81095e+06	1.02288e+07	28.99	9.52	2.80719e+06	3.81095e+06	5.05962e+06	8.66051e+06	1.02288e+07	1.02975e+07	Not Found	High	Not Found	Not Found	Not Found	Not Found		Q9Z0H1	WDR46_MOUSE	Wdr46	maturation of SSU-rRNA from tricistronic rRNA transcript (SSU-rRNA, 5.8S rRNA, LSU-rRNA) [GO:0000462]; ribosomal small subunit biogenesis [GO:0042274]	nucleolus [GO:0005730]; small-subunit processome [GO:0032040]		SUBCELLULAR LOCATION: Nucleus, nucleolus {ECO:0000250|UniProtKB:O15213}.	reviewed
0	0	Medium	Q9Z266	SNARE-associated protein Snapin OS=Mus musculus OX=10090 GN=Snapin PE=1 SV=1	0.038	1.921	19	1	1	1	136	14.9	1	0	0.524	-0.93	0.51722	0.286325	0.965307	38.54	7.96948e+06	4.17942e+06	42.89	86.27	3.64154e+06	9.42249e+06	7.96948e+06	104780	4.17942e+06	5.5123e+06	Not Found	High	Not Found	Not Found	Not Found	Peak Found		Q9Z266	SNAPN_MOUSE	Snapin	anterograde axonal transport [GO:0008089]; anterograde synaptic vesicle transport [GO:0048490]; autophagosome maturation [GO:0097352]; calcium-ion regulated exocytosis [GO:0017156]; chemical synaptic transmission [GO:0007268]; endosome to lysosome transport [GO:0008333]; establishment of vesicle localization [GO:0051650]; intracellular protein transport [GO:0006886]; late endosome to lysosome tra…	acrosomal vesicle [GO:0001669]; axon cytoplasm [GO:1904115]; BLOC-1 complex [GO:0031083]; BORC complex [GO:0099078]; cytoplasmic side of lysosomal membrane [GO:0098574]; cytoplasmic vesicle [GO:0031410]; cytosol [GO:0005829]; Golgi membrane [GO:0000139]; manchette [GO:0002177]; perinuclear region of cytoplasm [GO:0048471]; secretory granule [GO:0030141]; synapse [GO:0045202]; synaptic vesicle [GO…	SNARE binding [GO:0000149]	SUBCELLULAR LOCATION: Membrane {ECO:0000269|PubMed:12877659}; Peripheral membrane protein {ECO:0000269|PubMed:12877659}; Cytoplasmic side {ECO:0000269|PubMed:12877659}. Cytoplasm, cytosol {ECO:0000269|PubMed:12877659}. Cytoplasm, perinuclear region {ECO:0000269|PubMed:12877659}. Golgi apparatus membrane {ECO:0000269|PubMed:17101137}. Lysosome membrane {ECO:0000250|UniProtKB:O95295}. Cytoplasmic v…	reviewed
0	0	Medium	A2A690	Protein TANC2 OS=Mus musculus OX=10090 GN=Tanc2 PE=1 SV=1	0.045	1.818	0	1	1	1	1994	220.1	1	0				#VALUE!													Peak Found	High	Peak Found	Peak Found	Peak Found	Peak Found		A2A690	TANC2_MOUSE	Tanc2	dense core granule cytoskeletal transport [GO:0099519]; in utero embryonic development [GO:0001701]; regulation of dendritic spine development [GO:0060998]; regulation of dendritic spine morphogenesis [GO:0061001]	axon [GO:0030424]; dendritic spine [GO:0043197]; glutamatergic synapse [GO:0098978]; postsynaptic density, intracellular component [GO:0099092]		SUBCELLULAR LOCATION: Cell projection, dendritic spine {ECO:0000250|UniProtKB:F1LTE0}.	reviewed
0	0	Medium	A2AUM9	Centrosomal protein of 152 kDa OS=Mus musculus OX=10090 GN=Cep152 PE=1 SV=1	0.01	2.704	1	1	1	1	1736	196.4	1	0	1.279	0.35	0.61932	0.208085	0.992204	110.94	324993	415659	88.15	131.74	1.29092e+06	324993	303446	3.4596e+06	415659	244128	High	Peak Found	Peak Found	Not Found	Peak Found	Peak Found		A2AUM9	CE152_MOUSE	Cep152	cell projection organization [GO:0030030]; centriole replication [GO:0007099]; centrosome duplication [GO:0051298]; de novo centriole assembly involved in multi-ciliated epithelial cell differentiation [GO:0098535]	centriole [GO:0005814]; centrosome [GO:0005813]; deuterosome [GO:0098536]; nucleoplasm [GO:0005654]; pericentriolar material [GO:0000242]; procentriole [GO:0120098]; procentriole replication complex [GO:0120099]	protein kinase binding [GO:0019901]	SUBCELLULAR LOCATION: Cytoplasm, cytoskeleton, microtubule organizing center, centrosome {ECO:0000250|UniProtKB:O94986}. Cytoplasm, cytoskeleton, microtubule organizing center, centrosome, centriole {ECO:0000250|UniProtKB:O94986}. Note=Colocalizes with CDK5RAP2, WDR62 and CEP63 in a discrete ring around the proximal end of the parental centriole (By similarity). At this site, a cohesive structure…	reviewed
0	0	Medium	E9Q4P1	WD repeat and FYVE domain-containing protein 1 OS=Mus musculus OX=10090 GN=Wdfy1 PE=1 SV=1	0.05	1.777	2	1	1	1	410	46.2	1	0				#VALUE!													Not Found	Not Found	High	Not Found	Not Found	Not Found		E9Q4P1	WDFY1_MOUSE	Wdfy1	positive regulation of toll-like receptor 3 signaling pathway [GO:0034141]; positive regulation of toll-like receptor 4 signaling pathway [GO:0034145]	cell junction [GO:0030054]; cytosol [GO:0005829]; early endosome [GO:0005769]; Golgi apparatus [GO:0005794]; intracellular membrane-bounded organelle [GO:0043231]; nucleolus [GO:0005730]; nucleus [GO:0005634]	1-phosphatidylinositol binding [GO:0005545]; metal ion binding [GO:0046872]	SUBCELLULAR LOCATION: Early endosome {ECO:0000250|UniProtKB:Q8IWB7}.	reviewed
0	0	Medium	E9Q7X6	Protein HEG homolog 1 OS=Mus musculus OX=10090 GN=Heg1 PE=1 SV=1	0.022	2.222	1	1	1	1	1337	141.8	1	0				#VALUE!													High	Not Found	Not Found	Not Found	Not Found	Not Found		E9Q7X6	HEG1_MOUSE	Heg1	cardiac atrium morphogenesis [GO:0003209]; cardiac muscle tissue growth [GO:0055017]; cell-cell junction organization [GO:0045216]; endothelial cell development [GO:0001885]; endothelial cell morphogenesis [GO:0001886]; heart development [GO:0007507]; in utero embryonic development [GO:0001701]; lung development [GO:0030324]; lymph circulation [GO:0003017]; lymph vessel development [GO:0001945]; …	cell surface [GO:0009986]; cell-cell junction [GO:0005911]; external side of plasma membrane [GO:0009897]	calcium ion binding [GO:0005509]	SUBCELLULAR LOCATION: Cell membrane {ECO:0000305}; Single-pass type I membrane protein {ECO:0000305}. Cell junction {ECO:0000269|PubMed:19151727}.	reviewed
0	0	Medium	O08917	Flotillin-1 OS=Mus musculus OX=10090 GN=Flot1 PE=1 SV=1	0.035	1.986	2	1	2	1	428	47.5	1	0				#VALUE!													Peak Found	High	High	Peak Found	Peak Found	Peak Found		O08917	FLOT1_MOUSE	Flot1	axon guidance [GO:0007411]; axonogenesis [GO:0007409]; cellular response to exogenous dsRNA [GO:0071360]; dsRNA transport [GO:0033227]; endocytosis [GO:0006897]; extracellular matrix disassembly [GO:0022617]; plasma membrane raft assembly [GO:0044854]; plasma membrane raft organization [GO:0044857]; positive regulation of cell junction assembly [GO:1901890]; positive regulation of cell-cell adhes…	adherens junction [GO:0005912]; basolateral plasma membrane [GO:0016323]; caveola [GO:0005901]; cell-cell contact zone [GO:0044291]; cell-cell junction [GO:0005911]; centriolar satellite [GO:0034451]; COP9 signalosome [GO:0008180]; cortical actin cytoskeleton [GO:0030864]; cytoplasmic vesicle [GO:0031410]; dopaminergic synapse [GO:0098691]; early endosome [GO:0005769]; endosome [GO:0005768]; exte…	ionotropic glutamate receptor binding [GO:0035255]; protease binding [GO:0002020]	SUBCELLULAR LOCATION: Cell membrane {ECO:0000250|UniProtKB:O75955}; Peripheral membrane protein {ECO:0000250|UniProtKB:O75955}. Endosome {ECO:0000250|UniProtKB:O75955}. Membrane, caveola {ECO:0000269|PubMed:9153235}; Peripheral membrane protein {ECO:0000269|PubMed:9153235}. Melanosome {ECO:0000250|UniProtKB:O75955}. Membrane raft {ECO:0000250|UniProtKB:O75955}. Note=Identified by mass spectrometr…	reviewed
0	0	Medium	O35594	Intraflagellar transport protein 81 homolog OS=Mus musculus OX=10090 GN=Ift81 PE=1 SV=4	0.037	1.947	1	1	1	1	676	79.2	1	0				#VALUE!													Not Found	High	Not Found	Not Found	Not Found	Not Found		O35594	IFT81_MOUSE	Ift81	cilium assembly [GO:0060271]; intraciliary anterograde transport [GO:0035720]; intraciliary transport [GO:0042073]; intraciliary transport involved in cilium assembly [GO:0035735]; regulation of smoothened signaling pathway [GO:0008589]; sperm flagellum assembly [GO:0120316]; spermatogenesis [GO:0007283]	centriole [GO:0005814]; centrosome [GO:0005813]; ciliary basal body [GO:0036064]; cilium [GO:0005929]; cytoplasm [GO:0005737]; intraciliary transport particle B [GO:0030992]; sperm midpiece [GO:0097225]; sperm principal piece [GO:0097228]	tubulin binding [GO:0015631]	SUBCELLULAR LOCATION: Cell projection, cilium {ECO:0000269|PubMed:19253336}. Cytoplasm {ECO:0000269|PubMed:32233951}.	reviewed
0	0	Medium	O70281	Protein-tyrosine sulfotransferase 1 OS=Mus musculus OX=10090 GN=Tpst1 PE=1 SV=1	0.011	2.644	3	1	1	1	370	42.1	1	0	1.924	0.94	0.213001	0.671619	0.757416	35.91	4.90561e+06	9.43844e+06	3.88	30.54	5.18695e+06	4.81823e+06	4.90561e+06	9.43844e+06	1.17245e+07	6.18397e+06	Not Found	Not Found	Not Found	Not Found	High	Peak Found		O70281	TPST1_MOUSE	Tpst1	peptidyl-tyrosine sulfation [GO:0006478]	Golgi apparatus [GO:0005794]; Golgi membrane [GO:0000139]	protein homodimerization activity [GO:0042803]; protein-tyrosine sulfotransferase activity [GO:0008476]	SUBCELLULAR LOCATION: Golgi apparatus membrane {ECO:0000250|UniProtKB:O60507}; Single-pass type II membrane protein {ECO:0000250|UniProtKB:O60507}.	reviewed
0	0	Medium	O70551	SRSF protein kinase 1 OS=Mus musculus OX=10090 GN=Srpk1 PE=1 SV=2	0.013	2.529	2	1	1	1	648	73	1	0				#VALUE!													Not Found	High	Not Found	Not Found	Not Found	Not Found		O70551	SRPK1_MOUSE	Srpk1	cell differentiation [GO:0030154]; chromosome segregation [GO:0007059]; intracellular signal transduction [GO:0035556]; negative regulation of viral genome replication [GO:0045071]; peptidyl-serine phosphorylation [GO:0018105]; positive regulation of viral genome replication [GO:0045070]; protein phosphorylation [GO:0006468]; regulation of mRNA processing [GO:0050684]; spliceosomal complex assemb…	chromatin [GO:0000785]; cytoplasm [GO:0005737]; cytosol [GO:0005829]; endoplasmic reticulum [GO:0005783]; nuclear matrix [GO:0016363]; nuclear speck [GO:0016607]; nucleoplasm [GO:0005654]; nucleus [GO:0005634]; plasma membrane [GO:0005886]	ATP binding [GO:0005524]; magnesium ion binding [GO:0000287]; protein serine kinase activity [GO:0106310]; protein serine/threonine kinase activity [GO:0004674]	SUBCELLULAR LOCATION: Cytoplasm {ECO:0000250|UniProtKB:Q96SB4}. Nucleus, nucleoplasm {ECO:0000250|UniProtKB:Q96SB4}. Nucleus matrix {ECO:0000250|UniProtKB:Q96SB4}. Microsome {ECO:0000250|UniProtKB:Q96SB4}. Nucleus speckle {ECO:0000250|UniProtKB:Q96SB4}. Chromosome {ECO:0000250|UniProtKB:Q96SB4}. Note=Shuttles between the nucleus and the cytoplasm (By similarity). Inhibition of the Hsp90 ATPase ac…	reviewed
0	0	Medium	P19973	Lymphocyte-specific protein 1 OS=Mus musculus OX=10090 GN=Lsp1 PE=1 SV=2	0.023	2.184	3	1	1	1	330	36.7	1	0				#VALUE!													Not Found	Not Found	High	Not Found	Not Found	Not Found		P19973	LSP1_MOUSE	Lsp1	apoptotic process [GO:0006915]; cellular response to interleukin-7 [GO:0098761]; chemotaxis [GO:0006935]; cytoskeleton organization [GO:0007010]; defense response [GO:0006952]; signal transduction [GO:0007165]	plasma membrane [GO:0005886]	actin binding [GO:0003779]	SUBCELLULAR LOCATION: Cell membrane; Peripheral membrane protein; Cytoplasmic side.	reviewed
0	0	Medium	P26952	Interleukin-3 receptor subunit alpha OS=Mus musculus OX=10090 GN=Il3ra PE=1 SV=1	0.021	2.234	3	1	2	1	396	43.2	1	0				#VALUE!													Not Found	High	Not Found	Not Found	Not Found	High		P26952	IL3RA_MOUSE	Il3ra	interleukin-3-mediated signaling pathway [GO:0038156]	endomembrane system [GO:0012505]; plasma membrane [GO:0005886]	interleukin-3 receptor activity [GO:0004912]	SUBCELLULAR LOCATION: [Isoform 1]: Cell membrane; Single-pass type I membrane protein. Note=Expressed on the cell surface.; SUBCELLULAR LOCATION: [Isoform 2]: Endomembrane system; Single-pass type I membrane protein. Note=Mostly distributed inside the cells, except in the nuclei and is not transported to the cell surface.	reviewed
0	0	Medium	P34971	Beta-1 adrenergic receptor OS=Mus musculus OX=10090 GN=Adrb1 PE=1 SV=2	0.027	2.091	7	1	1	1	466	50.5	1	0	0.8	-0.32	0.942578	0.0256827	0.999661	69.11	5.60587e+06	4.48586e+06	53.06	101.25	5.60587e+06	2.25346e+06	7.71607e+06	4.48586e+06	1.5533e+07	1.67994e+06	Not Found	Not Found	Not Found	Not Found	High	Not Found		P34971	ADRB1_MOUSE	Adrb1	adenylate cyclase-activating adrenergic receptor signaling pathway [GO:0071880]; adenylate cyclase-activating G protein-coupled receptor signaling pathway [GO:0007189]; brown fat cell differentiation [GO:0050873]; diet induced thermogenesis [GO:0002024]; fear response [GO:0042596]; G protein-coupled receptor signaling pathway [GO:0007186]; glycogen catabolic process [GO:0005980]; heat generation …	early endosome [GO:0005769]; membrane [GO:0016020]; neuronal dense core vesicle [GO:0098992]; plasma membrane [GO:0005886]; postsynapse [GO:0098794]; Schaffer collateral - CA1 synapse [GO:0098685]	alpha-2A adrenergic receptor binding [GO:0031694]; amine binding [GO:0043176]; beta1-adrenergic receptor activity [GO:0004940]; G protein-coupled neurotransmitter receptor activity involved in regulation of postsynaptic membrane potential [GO:0099579]; guanyl-nucleotide exchange factor activity [GO:0005085]; PDZ domain binding [GO:0030165]; protein heterodimerization activity [GO:0046982]	SUBCELLULAR LOCATION: Cell membrane {ECO:0000250|UniProtKB:P18090}; Multi-pass membrane protein {ECO:0000250|UniProtKB:P18090}. Early endosome {ECO:0000250}. Note=Colocalizes with RAPGEF2 at the plasma membrane. Found in the Golgi upon GOPC overexpression (By similarity). {ECO:0000250}.	reviewed
0	0	Medium	P35438	Glutamate receptor ionotropic, NMDA 1 OS=Mus musculus OX=10090 GN=Grin1 PE=1 SV=1	0.02	2.243	1	1	1	1	938	105.4	1	0	1.387	0.47	0.203587	0.691249	0.742499	143.71	6.86143e+07	6.69519e+07	85.83	86.01	6.88491e+07	6.86143e+07	410220	9.5514e+07	2.92068e+06	6.69519e+07	Peak Found	Peak Found	Not Found	High	Not Found	Peak Found		P35438	NMDZ1_MOUSE	Grin1	adult locomotory behavior [GO:0008344]; associative learning [GO:0008306]; calcium ion homeostasis [GO:0055074]; calcium ion transmembrane import into cytosol [GO:0097553]; calcium ion transport [GO:0006816]; cerebral cortex development [GO:0021987]; chemical synaptic transmission [GO:0007268]; conditioned taste aversion [GO:0001661]; excitatory postsynaptic potential [GO:0060079]; intracellular …	cell surface [GO:0009986]; cytoplasm [GO:0005737]; dendrite [GO:0030425]; dendrite membrane [GO:0032590]; dendritic branch [GO:0044307]; dendritic spine [GO:0043197]; endoplasmic reticulum [GO:0005783]; endoplasmic reticulum membrane [GO:0005789]; excitatory synapse [GO:0060076]; glutamatergic synapse [GO:0098978]; growth cone [GO:0030426]; hippocampal mossy fiber to CA3 synapse [GO:0098686]; mem…	amyloid-beta binding [GO:0001540]; calcium channel activity [GO:0005262]; calcium ion binding [GO:0005509]; calmodulin binding [GO:0005516]; enzyme binding [GO:0019899]; glutamate binding [GO:0016595]; glutamate receptor binding [GO:0035254]; glutamate-gated calcium ion channel activity [GO:0022849]; glycine binding [GO:0016594]; ionotropic glutamate receptor activity [GO:0004970]; ionotropic glu…	SUBCELLULAR LOCATION: Cell membrane {ECO:0000269|PubMed:12008020, ECO:0000269|PubMed:1532151, ECO:0000269|PubMed:8060614}; Multi-pass membrane protein {ECO:0000250}. Postsynaptic cell membrane {ECO:0000250}. Postsynaptic density {ECO:0000250}. Note=Enriched in postsynaptic plasma membrane and postsynaptic densities. {ECO:0000250}.	reviewed
0	0	Medium	P37242	Thyroid hormone receptor beta OS=Mus musculus OX=10090 GN=Thrb PE=1 SV=1	0.018	2.345	2	1	1	1	461	52.6	1	0				#VALUE!													Not Found	Not Found	High	Not Found	Not Found	Not Found		P37242	THB_MOUSE	Thrb	animal organ morphogenesis [GO:0009887]; cell differentiation [GO:0030154]; cellular response to thyroid hormone stimulus [GO:0097067]; female courtship behavior [GO:0008050]; mRNA transcription by RNA polymerase II [GO:0042789]; negative regulation of DNA-templated transcription [GO:0045892]; negative regulation of female receptivity [GO:0007621]; negative regulation of transcription by RNA poly…	nuclear body [GO:0016604]; nucleus [GO:0005634]; RNA polymerase II transcription regulator complex [GO:0090575]	chromatin binding [GO:0003682]; chromatin DNA binding [GO:0031490]; DNA-binding transcription factor activity [GO:0003700]; double-stranded DNA binding [GO:0003690]; enzyme binding [GO:0019899]; identical protein binding [GO:0042802]; nuclear receptor activity [GO:0004879]; RNA polymerase II cis-regulatory region sequence-specific DNA binding [GO:0000978]; sequence-specific double-stranded DNA bi…	SUBCELLULAR LOCATION: Nucleus.	reviewed
0	0	Medium	P40645	Transcription factor SOX-6 OS=Mus musculus OX=10090 GN=Sox6 PE=1 SV=2	0.022	2.2	2	1	1	1	827	91.7	1	0	1.028	0.04	0.350467	0.455353	0.901078	28.1	5.64929e+08	4.78172e+08	28.78	28.06	5.64929e+08	5.73659e+08	326058208	5.99415e+08	4.78172e+08	3.3535e+08	High	Peak Found	Peak Found	Peak Found	Peak Found	Peak Found		P40645	SOX6_MOUSE	Sox6	astrocyte differentiation [GO:0048708]; brain development [GO:0007420]; cardiac muscle cell differentiation [GO:0055007]; cartilage condensation [GO:0001502]; cartilage development [GO:0051216]; cell fate commitment [GO:0045165]; cell morphogenesis [GO:0000902]; cellular response to transforming growth factor beta stimulus [GO:0071560]; central nervous system development [GO:0007417]; chondrocyte…	cytoplasm [GO:0005737]; nucleoplasm [GO:0005654]; nucleus [GO:0005634]; transcription regulator complex [GO:0005667]	cis-regulatory region sequence-specific DNA binding [GO:0000987]; DNA binding [GO:0003677]; DNA-binding transcription factor activity [GO:0003700]; DNA-binding transcription factor activity, RNA polymerase II-specific [GO:0000981]; DNA-binding transcription repressor activity [GO:0001217]; DNA-binding transcription repressor activity, RNA polymerase II-specific [GO:0001227]; protein homodimerizat…	SUBCELLULAR LOCATION: Nucleus {ECO:0000255|PROSITE-ProRule:PRU00267, ECO:0000269|PubMed:32442410}. Cytoplasm {ECO:0000269|PubMed:32442410}.	reviewed
0	0	Medium	P43267	Protein SOX-15 OS=Mus musculus OX=10090 GN=Sox15 PE=1 SV=3	0.039	1.915	6	1	1	1	231	25.3	1	0	1.584	0.66	0.063218	1.19916	0.381125	38.84	8.22866e+09	1.30341e+10	21.04	34.15	1.11492e+10	8.22866e+09	7603885056	1.87063e+10	9.41131e+09	1.30341e+10	Peak Found	Peak Found	High	Peak Found	Peak Found	Peak Found		P43267	SOX15_MOUSE	Sox15	anatomical structure morphogenesis [GO:0009653]; cell differentiation [GO:0030154]; myoblast development [GO:0048627]; negative regulation of striated muscle tissue development [GO:0045843]; negative regulation of transcription by RNA polymerase II [GO:0000122]; positive regulation of G0 to G1 transition [GO:0070318]; positive regulation of myoblast proliferation [GO:2000288]; positive regulation…	cytoplasm [GO:0005737]; nucleus [GO:0005634]; transcription regulator complex [GO:0005667]	chromatin binding [GO:0003682]; DNA binding [GO:0003677]; DNA-binding transcription factor activity, RNA polymerase II-specific [GO:0000981]; RNA polymerase II cis-regulatory region sequence-specific DNA binding [GO:0000978]	SUBCELLULAR LOCATION: Nucleus {ECO:0000255|PROSITE-ProRule:PRU00267, ECO:0000269|PubMed:10821863, ECO:0000269|PubMed:15367664, ECO:0000269|PubMed:17363903}.	reviewed
0	0	Medium	P43346	Deoxycytidine kinase OS=Mus musculus OX=10090 GN=Dck PE=1 SV=1	0.011	2.617	4	1	1	1	260	30.3	1	0				#VALUE!													High	Not Found	Not Found	Not Found	Not Found	Not Found		P43346	DCK_MOUSE	Dck	dAMP salvage [GO:0106383]; deoxycytidine metabolic process [GO:0046092]; dGMP salvage [GO:0106384]; nucleoside phosphate biosynthetic process [GO:1901293]; phosphorylation [GO:0016310]; pyrimidine nucleotide metabolic process [GO:0006220]	cytoplasm [GO:0005737]; cytosol [GO:0005829]; mitochondrion [GO:0005739]; nucleoplasm [GO:0005654]	ATP binding [GO:0005524]; cytidine kinase activity [GO:0043771]; deoxyadenosine kinase activity [GO:0004136]; deoxycytidine kinase activity [GO:0004137]; deoxyguanosine kinase activity [GO:0004138]; deoxyribonucleoside binding [GO:0032546]; magnesium ion binding [GO:0000287]; protein homodimerization activity [GO:0042803]; pyrimidine deoxyribonucleoside binding [GO:0032548]	SUBCELLULAR LOCATION: Nucleus {ECO:0000250|UniProtKB:P27707}.	reviewed
0	0	Medium	P48760	Folylpolyglutamate synthase, mitochondrial OS=Mus musculus OX=10090 GN=Fpgs PE=1 SV=3	0.046	1.811	3	1	1	1	587	64.9	1	0				#VALUE!													Not Found	Not Found	High	Not Found	Not Found	Not Found		P48760	FOLC_MOUSE	Fpgs	animal organ regeneration [GO:0031100]; cell population proliferation [GO:0008283]; folic acid-containing compound metabolic process [GO:0006760]; glutamate metabolic process [GO:0006536]; liver development [GO:0001889]; one-carbon metabolic process [GO:0006730]; tetrahydrofolylpolyglutamate biosynthetic process [GO:0046901]	cytoplasm [GO:0005737]; cytosol [GO:0005829]; mitochondrial inner membrane [GO:0005743]; mitochondrial matrix [GO:0005759]; mitochondrion [GO:0005739]	ATP binding [GO:0005524]; metal ion binding [GO:0046872]; tetrahydrofolylpolyglutamate synthase activity [GO:0004326]	SUBCELLULAR LOCATION: [Isoform 1]: Mitochondrion inner membrane {ECO:0000250|UniProtKB:Q05932}. Mitochondrion matrix {ECO:0000250|UniProtKB:Q05932}.; SUBCELLULAR LOCATION: [Isoform 2]: Cytoplasm {ECO:0000250|UniProtKB:Q05932}.	reviewed
0	0	Medium	P50171	(3R)-3-hydroxyacyl-CoA dehydrogenase OS=Mus musculus OX=10090 GN=Hsd17b8 PE=1 SV=2	0.048	1.801	5	1	1	1	259	26.6	1	0				#VALUE!													Not Found	Not Found	Not Found	Not Found	High	Not Found		P50171	DHB8_MOUSE	Hsd17b8	androgen metabolic process [GO:0008209]; estrogen biosynthetic process [GO:0006703]; estrogen metabolic process [GO:0008210]; fatty acid biosynthetic process [GO:0006633]; protein heterotetramerization [GO:0051290]	membrane [GO:0016020]; mitochondrial envelope [GO:0005740]; mitochondrial matrix [GO:0005759]; mitochondrion [GO:0005739]; oxidoreductase complex [GO:1990204]; plasma membrane [GO:0005886]	(3R)-hydroxyacyl-CoA dehydrogenase (NAD) activity [GO:0106386]; estradiol 17-beta-dehydrogenase [NAD(P)] activity [GO:0004303]; NADH binding [GO:0070404]; testosterone dehydrogenase (NAD+) activity [GO:0047035]	SUBCELLULAR LOCATION: Mitochondrion matrix {ECO:0000250|UniProtKB:Q92506}.	reviewed
0	0	Medium	P63271	Transcription elongation factor SPT4-A OS=Mus musculus OX=10090 GN=Supt4h1a PE=2 SV=1	0.011	2.593	8	1	1	1	117	13.2	1	0				#VALUE!													Not Found	Not Found	High	Not Found	Not Found	Not Found		P63271	SPT4A_MOUSE	Supt4h1a	chromatin organization [GO:0006325]; negative regulation of DNA-templated transcription, elongation [GO:0032785]; negative regulation of transcription by RNA polymerase II [GO:0000122]; negative regulation of transcription elongation by RNA polymerase II [GO:0034244]; positive regulation of DNA-templated transcription, elongation [GO:0032786]; positive regulation of transcription by RNA polymeras…	DSIF complex [GO:0032044]; nucleoplasm [GO:0005654]; nucleus [GO:0005634]	protein heterodimerization activity [GO:0046982]; RNA polymerase II complex binding [GO:0000993]; zinc ion binding [GO:0008270]	SUBCELLULAR LOCATION: Nucleus {ECO:0000250}.	reviewed
0	0	Medium	Q0P5X5	Zinc finger B-box domain-containing protein 1 OS=Mus musculus OX=10090 GN=Zbbx PE=1 SV=1	0.025	2.123	1	1	1	1	716	80.3	1	0	2.872	1.52	0.107351	0.969193	0.522963	136.25	258854	1.05486e+06	157.76	50.05	7.43122e+06	258854	210852	605599	1.05486e+06	1.72895e+06	Not Found	Peak Found	Peak Found	Peak Found	High	Peak Found		Q0P5X5	ZBBX_MOUSE	Zbbx			zinc ion binding [GO:0008270]		reviewed
0	0	Medium	Q3U0L2	Ankyrin repeat domain-containing protein 33B OS=Mus musculus OX=10090 GN=Ankrd33b PE=1 SV=1	0.023	2.183	2	1	1	1	486	53.2	1	0	0.763	-0.39	0.82749	0.0822373	0.992204	24.93	610215	465314	103.03	14.85	473336	2.92051e+06	610215	465314	465279	596221	Peak Found	Peak Found	High	Peak Found	Peak Found	Peak Found		Q3U0L2	AN33B_MOUSE	Ankrd33b			DNA binding [GO:0003677]		reviewed
0	0	Medium	Q3UE17	RNA-binding protein MEX3D OS=Mus musculus OX=10090 GN=Mex3d PE=1 SV=2	0.05	1.778	4	1	1	1	643	65.3	1	0				#VALUE!													Not Found	Not Found	Not Found	High	Not Found	Not Found		Q3UE17	MEX3D_MOUSE	Mex3d	mRNA catabolic process [GO:0006402]; mRNA destabilization [GO:0061157]; RNA destabilization [GO:0050779]	nucleus [GO:0005634]; perinuclear region of cytoplasm [GO:0048471]	metal ion binding [GO:0046872]; mRNA 3'-UTR AU-rich region binding [GO:0035925]; mRNA 3'-UTR binding [GO:0003730]	SUBCELLULAR LOCATION: Cytoplasm {ECO:0000250}. Nucleus {ECO:0000250}. Note=Predominantly expressed in the cytoplasm and shuttles between the cytoplasm and the nucleus through the CRM1 export pathway. {ECO:0000250}.	reviewed
0	0	Medium	Q3UHA3	Spatacsin OS=Mus musculus OX=10090 GN=Spg11 PE=1 SV=3	0.011	2.661	0	1	1	1	2430	273.8	1	0	0.543	-0.88	0.650565	0.186709	0.992204	37.1	1.66848e+07	8.41117e+06	81.9	72.92	954815	1.66848e+07	20986986	1.37104e+06	8.41117e+06	1.13963e+07	Not Found	Peak Found	High	Not Found	Not Found	Peak Found		Q3UHA3	SPTCS_MOUSE	Spg11	autophagosome organization [GO:1905037]; axo-dendritic transport [GO:0008088]; axon extension [GO:0048675]; axonogenesis [GO:0007409]; chemical synaptic transmission [GO:0007268]; cholesterol efflux [GO:0033344]; corticospinal tract morphogenesis [GO:0021957]; localization within membrane [GO:0051668]; lysosome organization [GO:0007040]; memory [GO:0007613]; motor behavior [GO:0061744]; motor neu…	axon [GO:0030424]; cytoplasm [GO:0005737]; cytoplasmic vesicle [GO:0031410]; cytosol [GO:0005829]; dendrite [GO:0030425]; nucleolus [GO:0005730]; plasma membrane [GO:0005886]; synapse [GO:0045202]	protein kinase binding [GO:0019901]	SUBCELLULAR LOCATION: Cytoplasm, cytosol {ECO:0000269|PubMed:24794856}. Nucleus {ECO:0000250|UniProtKB:Q96JI7}. Cell projection, axon {ECO:0000269|PubMed:24794856}. Cell projection, dendrite {ECO:0000269|PubMed:24794856}. Synapse {ECO:0000269|PubMed:24794856}. Note=Mainly cytoplasmic. {ECO:0000269|PubMed:24794856}.	reviewed
0	0	Medium	Q3UVR3	Tau-tubulin kinase 2 OS=Mus musculus OX=10090 GN=Ttbk2 PE=1 SV=1	0.037	1.957	1	1	1	1	1243	136.7	1	0	0.346	-1.53	0.288053	0.540528	0.84222	10.15	1.14276e+07	3.95849e+06	20.17	79.27	1.14276e+07	1.27783e+07	8.48113e+06	1.70069e+06	3.95849e+06	9.47346e+06	Peak Found	High	Not Found	Not Found	Not Found	Not Found		Q3UVR3	TTBK2_MOUSE	Ttbk2	cerebellar granular layer development [GO:0021681]; cerebellar granule cell precursor tangential migration [GO:0021935]; cerebellum development [GO:0021549]; cilium assembly [GO:0060271]; embryonic brain development [GO:1990403]; embryonic digit morphogenesis [GO:0042733]; forebrain development [GO:0030900]; microtubule cytoskeleton organization [GO:0000226]; negative regulation of microtubule bi…	centriole [GO:0005814]; ciliary basal body [GO:0036064]; ciliary base [GO:0097546]; ciliary transition zone [GO:0035869]; cytosol [GO:0005829]; nucleus [GO:0005634]	ATP binding [GO:0005524]; kinesin binding [GO:0019894]; protein kinase activity [GO:0004672]; protein serine kinase activity [GO:0106310]; protein serine/threonine kinase activity [GO:0004674]	SUBCELLULAR LOCATION: Cell projection, cilium {ECO:0000269|PubMed:23141541}. Cytoplasm, cytoskeleton, cilium basal body {ECO:0000269|PubMed:23141541}. Cytoplasm, cytoskeleton, microtubule organizing center, centrosome, centriole {ECO:0000269|PubMed:23141541}. Cytoplasm, cytosol {ECO:0000250}. Nucleus {ECO:0000250}. Note=Localizes to the transition zone in primary cilia in response to cell cycle s…	reviewed
0	0	Medium	Q5SQM0	Echinoderm microtubule-associated protein-like 6 OS=Mus musculus OX=10090 GN=Eml6 PE=2 SV=1	0.05	1.776	1	1	2	1	1958	217.8	1	0	0.876	-0.19	0.703813	0.152543	0.992204	37.72	8.26966e+07	5.93086e+07	35.03	24.59	8.26966e+07	1.01173e+08	47884408	8.86743e+07	5.92168e+07	5.93086e+07	High	High	Peak Found	Peak Found	Peak Found	Peak Found		Q5SQM0	EMAL6_MOUSE	Eml6		cytoplasm [GO:0005737]; microtubule [GO:0005874]	microtubule binding [GO:0008017]	SUBCELLULAR LOCATION: Cytoplasm, cytoskeleton {ECO:0000305}.	reviewed
0	0	Medium	Q5U5V2	Hydroxylysine kinase OS=Mus musculus OX=10090 GN=Hykk PE=1 SV=2	0.05	1.779	2	1	1	1	376	42.3	1	0				#VALUE!													Peak Found	Peak Found	Peak Found	Peak Found	High	Peak Found		Q5U5V2	HYKK_MOUSE	Hykk	phosphorylation [GO:0016310]	cytoplasm [GO:0005737]	amino acid kinase activity [GO:0019202]; hydroxylysine kinase activity [GO:0047992]	SUBCELLULAR LOCATION: Cytoplasm {ECO:0000305}.	reviewed
0	0	Medium	Q60677	Integrin alpha-E OS=Mus musculus OX=10090 GN=Itgae PE=2 SV=2	0.048	1.801	1	1	1	1	1167	128.8	1	0				#VALUE!													Not Found	Not Found	High	Not Found	Not Found	Not Found		Q60677	ITAE_MOUSE	Itgae	cell adhesion mediated by integrin [GO:0033627]; cell-cell adhesion [GO:0098609]; cell-matrix adhesion [GO:0007160]; integrin-mediated signaling pathway [GO:0007229]	cell surface [GO:0009986]; external side of plasma membrane [GO:0009897]; integrin complex [GO:0008305]	integrin binding [GO:0005178]; metal ion binding [GO:0046872]	SUBCELLULAR LOCATION: Membrane; Single-pass type I membrane protein.	reviewed
0	0	Medium	Q60806	Serine/threonine-protein kinase PLK3 OS=Mus musculus OX=10090 GN=Plk3 PE=1 SV=2	0.014	2.467	1	1	1	1	631	70	1	0				#VALUE!													Not Found	Not Found	Not Found	Not Found	High	Not Found		Q60806	PLK3_MOUSE	Plk3	apoptotic process [GO:0006915]; cytoplasmic microtubule organization [GO:0031122]; DNA damage response [GO:0006974]; G1/S transition of mitotic cell cycle [GO:0000082]; Golgi disassembly [GO:0090166]; mitotic G1/S transition checkpoint signaling [GO:0044819]; mitotic spindle organization [GO:0007052]; negative regulation of apoptotic process [GO:0043066]; negative regulation of transcription by R…	centrosome [GO:0005813]; chromatin [GO:0000785]; cytoplasm [GO:0005737]; dendrite [GO:0030425]; Golgi stack [GO:0005795]; kinetochore [GO:0000776]; neuronal cell body [GO:0043025]; nucleolus [GO:0005730]; nucleus [GO:0005634]; spindle pole [GO:0000922]	ATP binding [GO:0005524]; p53 binding [GO:0002039]; protein serine kinase activity [GO:0106310]; protein serine/threonine kinase activity [GO:0004674]	SUBCELLULAR LOCATION: Cytoplasm {ECO:0000250}. Nucleus {ECO:0000250}. Nucleus, nucleolus {ECO:0000250}. Golgi apparatus {ECO:0000250}. Cytoplasm, cytoskeleton, microtubule organizing center, centrosome {ECO:0000250}. Note=Translocates to the nucleus upon cisplatin treatment. Localizes to the Golgi apparatus during interphase (By similarity). {ECO:0000250}.	reviewed
0	0	Medium	Q61490	CD166 antigen OS=Mus musculus OX=10090 GN=Alcam PE=1 SV=3	0.017	2.401	5	1	1	1	583	65.1	1	0				#VALUE!													High	Not Found	Not Found	Not Found	Not Found	Not Found		Q61490	CD166_MOUSE	Alcam	adaptive immune response [GO:0002250]; axon extension involved in axon guidance [GO:0048846]; axon guidance [GO:0007411]; cell adhesion [GO:0007155]; heterophilic cell-cell adhesion via plasma membrane cell adhesion molecules [GO:0007157]; motor neuron axon guidance [GO:0008045]; neuron projection extension [GO:1990138]; retinal ganglion cell axon guidance [GO:0031290]	axon [GO:0030424]; dendrite [GO:0030425]; external side of plasma membrane [GO:0009897]; immunological synapse [GO:0001772]; neuronal cell body [GO:0043025]; plasma membrane [GO:0005886]; T cell receptor complex [GO:0042101]	identical protein binding [GO:0042802]	SUBCELLULAR LOCATION: Cell membrane {ECO:0000269|PubMed:15345243, ECO:0000269|PubMed:16914752, ECO:0000269|PubMed:23169771, ECO:0000269|PubMed:9209500}; Single-pass type I membrane protein {ECO:0000305}. Cell projection, axon {ECO:0000269|PubMed:15345243}. Cell projection, dendrite {ECO:0000269|PubMed:15345243}. Note=Detected at the immunological synapse, i.e, at the contact zone between antigen-…	reviewed
0	0	Medium	Q62383	Transcription elongation factor SPT6 OS=Mus musculus OX=10090 GN=Supt6h PE=1 SV=2	0.043	1.846	1	1	1	1	1726	199	1	0				#VALUE!													Not Found	High	Not Found	Not Found	Not Found	Not Found		Q62383	SPT6H_MOUSE	Supt6h	blastocyst formation [GO:0001825]; mRNA processing [GO:0006397]; mRNA transport [GO:0051028]; nucleosome organization [GO:0034728]; positive regulation of transcription elongation by RNA polymerase II [GO:0032968]; regulation of isotype switching [GO:0045191]; regulation of mRNA export from nucleus [GO:0010793]; regulation of mRNA processing [GO:0050684]; regulation of muscle cell differentiation…	transcription elongation factor complex [GO:0008023]	DNA binding [GO:0003677]; histone binding [GO:0042393]; nucleosome binding [GO:0031491]	SUBCELLULAR LOCATION: Nucleus {ECO:0000305}.	reviewed
0	0	Medium	Q6NZM9	Histone deacetylase 4 OS=Mus musculus OX=10090 GN=Hdac4 PE=1 SV=1	0.029	2.058	2	1	1	1	1076	118.5	1	0				#VALUE!													Not Found	Not Found	High	Not Found	Not Found	Not Found		Q6NZM9	HDAC4_MOUSE	Hdac4	cell population proliferation [GO:0008283]; chromatin remodeling [GO:0006338]; epigenetic regulation of gene expression [GO:0040029]; histone deacetylation [GO:0016575]; histone H3 deacetylation [GO:0070932]; histone H4 deacetylation [GO:0070933]; negative regulation of cell population proliferation [GO:0008285]; negative regulation of DNA-binding transcription factor activity [GO:0043433]; negat…	A band [GO:0031672]; actomyosin [GO:0042641]; chromatin [GO:0000785]; cytoplasm [GO:0005737]; cytosol [GO:0005829]; histone deacetylase complex [GO:0000118]; neuromuscular junction [GO:0031594]; nuclear speck [GO:0016607]; nucleoplasm [GO:0005654]; nucleus [GO:0005634]; protein-containing complex [GO:0032991]; sarcomere [GO:0030017]; transcription repressor complex [GO:0017053]; Z disc [GO:003001…	chromatin binding [GO:0003682]; DNA binding [GO:0003677]; DNA-binding transcription factor binding [GO:0140297]; histone deacetylase activity [GO:0004407]; histone deacetylase binding [GO:0042826]; identical protein binding [GO:0042802]; molecular adaptor activity [GO:0060090]; potassium ion binding [GO:0030955]; promoter-specific chromatin binding [GO:1990841]; protein kinase binding [GO:0019901…	SUBCELLULAR LOCATION: Nucleus {ECO:0000269|PubMed:22318228}. Cytoplasm {ECO:0000269|PubMed:22318228}. Note=Shuttles between the nucleus and the cytoplasm. Upon muscle cells differentiation, it accumulates in the nuclei of myotubes, suggesting a positive role of nuclear HDAC4 in muscle differentiation. The export to cytoplasm depends on the interaction with a 14-3-3 chaperone protein and is due to…	reviewed
0	0	Medium	Q7TPH6	E3 ubiquitin-protein ligase MYCBP2 OS=Mus musculus OX=10090 GN=Mycbp2 PE=1 SV=3	0.029	2.072	0	1	1	1	4749	520.9	1	0				#VALUE!													High	Not Found	Not Found	Not Found	Not Found	Not Found		Q7TPH6	MYCB2_MOUSE	Mycbp2	axon guidance [GO:0007411]; branchiomotor neuron axon guidance [GO:0021785]; cell morphogenesis involved in neuron differentiation [GO:0048667]; central nervous system projection neuron axonogenesis [GO:0021952]; circadian regulation of gene expression [GO:0032922]; motor neuron axon guidance [GO:0008045]; negative regulation of protein catabolic process [GO:0042177]; neuromuscular process [GO:00…	axon [GO:0030424]; cytosol [GO:0005829]; intracellular membrane-bounded organelle [GO:0043231]; microtubule cytoskeleton [GO:0015630]; nucleoplasm [GO:0005654]; nucleus [GO:0005634]; plasma membrane [GO:0005886]	guanyl-nucleotide exchange factor activity [GO:0005085]; identical protein binding [GO:0042802]; small GTPase binding [GO:0031267]; ubiquitin protein ligase activity [GO:0061630]; zinc ion binding [GO:0008270]	SUBCELLULAR LOCATION: Nucleus {ECO:0000269|PubMed:26304119}. Cell projection, axon {ECO:0000269|PubMed:18031680}. Cytoplasm, cytoskeleton {ECO:0000269|PubMed:18031680}. Note=Localizes to axon shafts and associates with microtubule cytoskeleton (PubMed:18031680). Translocates to the nucleus following interaction with sumoylated RANGAP1 (PubMed:26304119). {ECO:0000269|PubMed:18031680, ECO:0000269|P…	reviewed
0	0	Medium	Q7TSA3	B- and T-lymphocyte attenuator OS=Mus musculus OX=10090 GN=Btla PE=1 SV=2	0.027	2.09	3	1	1	1	306	34.3	1	0	0.555	-0.85	0.662334	0.178923	0.992204	27.07	3.68615e+07	9.36299e+06	50.89	90.61	3.68615e+07	1.49861e+07	48520712	8.31276e+06	9.36299e+06	3.78978e+07	Peak Found	High	Peak Found	Not Found	Not Found	Peak Found		Q7TSA3	BTLA_MOUSE	Btla	adaptive immune response [GO:0002250]; cell surface receptor signaling pathway [GO:0007166]; immune response-regulating cell surface receptor signaling pathway [GO:0002768]; negative regulation of alpha-beta T cell proliferation [GO:0046642]; negative regulation of B cell proliferation [GO:0030889]; negative regulation of T cell proliferation [GO:0042130]	external side of plasma membrane [GO:0009897]; plasma membrane [GO:0005886]	signaling receptor activity [GO:0038023]	SUBCELLULAR LOCATION: Cell membrane {ECO:0000269|PubMed:12796776}; Single-pass type I membrane protein {ECO:0000305}.	reviewed
0	0	Medium	Q80TM6	R3H domain-containing protein 2 OS=Mus musculus OX=10090 GN=R3hdm2 PE=1 SV=2	0.017	2.386	1	1	1	1	1044	114.5	1	0	0.892	-0.17	0.997405	0.00112861	0.999661	79.75	264591	235931	152.29	161	198089	264591	5.28184e+06	235931	153648	7.89613e+06	High	Peak Found	Not Found	Not Found	Peak Found	Not Found		Q80TM6	R3HD2_MOUSE	R3hdm2		nucleus [GO:0005634]	nucleic acid binding [GO:0003676]	SUBCELLULAR LOCATION: Nucleus {ECO:0000305}.	reviewed
0	0	Medium	Q80U30	Protein CLEC16A OS=Mus musculus OX=10090 GN=Clec16a PE=1 SV=2	0.035	2.005	1	1	3	1	1036	116.2	1	0	0.612	-0.71	0.747943	0.126131	0.992204	9.7	5.31736e+08	3.69296e+08	15.33	18.5	5.31736e+08	4.63156e+08	628275520	2.68414e+08	3.84324e+08	3.69296e+08	High	Peak Found	Peak Found	Peak Found	High	High		Q80U30	CL16A_MOUSE	Clec16a	autophagy [GO:0006914]; cellular response to starvation [GO:0009267]; endosomal transport [GO:0016197]; endosome to lysosome transport [GO:0008333]; negative regulation of autophagosome maturation [GO:1901097]; negative regulation of mitophagy [GO:1901525]; negative regulation of proteasomal ubiquitin-dependent protein catabolic process [GO:0032435]; positive regulation of autophagosome maturatio…	cytosol [GO:0005829]; endolysosome membrane [GO:0036020]; Golgi apparatus [GO:0005794]; vesicle [GO:0031982]		SUBCELLULAR LOCATION: Endosome membrane {ECO:0000269|PubMed:24949970}; Peripheral membrane protein {ECO:0000269|PubMed:24949970}. Lysosome membrane {ECO:0000269|PubMed:24949970}; Peripheral membrane protein {ECO:0000269|PubMed:24949970}. Note=Associates with the endolysosome membrane. {ECO:0000269|PubMed:24949970}.	reviewed
0	0	Medium	Q810K9	Glucoside xylosyltransferase 2 OS=Mus musculus OX=10090 GN=Gxylt2 PE=2 SV=1	0.013	2.519	2	1	2	1	444	51.4	1	0	2.127	1.09	0.158883	0.798922	0.659359	52.69	7.5137e+06	1.59833e+07	22.14	87.62	9.18312e+06	7.5137e+06	5.85513e+06	279542	1.59833e+07	2.16637e+07	Not Found	Not Found	Not Found	High	High	Peak Found		Q810K9	GXLT2_MOUSE	Gxylt2	O-glycan processing [GO:0016266]	membrane [GO:0016020]	UDP-D-xylose:beta-D-glucoside alpha-1,3-D-xylosyltransferase activity [GO:0140563]; UDP-xylosyltransferase activity [GO:0035252]	SUBCELLULAR LOCATION: Membrane {ECO:0000305}; Single-pass type II membrane protein {ECO:0000305}.	reviewed
0	0	Medium	Q8BMB3	Eukaryotic translation initiation factor 4E type 2 OS=Mus musculus OX=10090 GN=Eif4e2 PE=1 SV=1	0.039	1.917	5	1	1	1	245	28.2	1	0				#VALUE!													Not Found	Not Found	High	Not Found	Not Found	Not Found		Q8BMB3	IF4E2_MOUSE	Eif4e2	in utero embryonic development [GO:0001701]; miRNA-mediated gene silencing by inhibition of translation [GO:0035278]; negative regulation of translation [GO:0017148]	cytoplasm [GO:0005737]; eukaryotic translation initiation factor 4F complex [GO:0016281]; mRNA cap binding complex [GO:0005845]; P-body [GO:0000932]	RNA 7-methylguanosine cap binding [GO:0000340]; translation initiation factor activity [GO:0003743]; ubiquitin protein ligase binding [GO:0031625]	SUBCELLULAR LOCATION: Cytoplasm {ECO:0000250|UniProtKB:O60573}. Cytoplasm, P-body {ECO:0000250|UniProtKB:O60573}.	reviewed
0	0	Medium	Q8BQ89	LIX1-like protein OS=Mus musculus OX=10090 GN=Lix1l PE=2 SV=2	0.022	2.222	2	1	1	1	337	36.6	1	0				#VALUE!													Not Found	Not Found	Not Found	Not Found	High	Not Found		Q8BQ89	LIX1L_MOUSE	Lix1l	autophagosome maturation [GO:0097352]	cytoplasm [GO:0005737]			reviewed
0	0	Medium	Q8BRB7	Histone acetyltransferase KAT6B OS=Mus musculus OX=10090 GN=Kat6b PE=1 SV=3	0.028	2.086	1	1	1	1	1872	208.4	1	0				#VALUE!													Not Found	Not Found	Not Found	Not Found	Not Found	High		Q8BRB7	KAT6B_MOUSE	Kat6b	cellular response to leukemia inhibitory factor [GO:1990830]; histone acetylation [GO:0016573]; negative regulation of DNA-templated transcription [GO:0045892]; nucleosome assembly [GO:0006334]; positive regulation of DNA-templated transcription [GO:0045893]; positive regulation of transcription by RNA polymerase II [GO:0045944]; regulation of developmental process [GO:0050793]; regulation of DNA…	MOZ/MORF histone acetyltransferase complex [GO:0070776]; nucleosome [GO:0000786]; nucleus [GO:0005634]	DNA binding [GO:0003677]; histone acetyltransferase activity [GO:0004402]; histone H3K14 acetyltransferase activity [GO:0036408]; metal ion binding [GO:0046872]; peptide-lysine-N-acetyltransferase activity [GO:0061733]; protein-containing complex binding [GO:0044877]; transcription coactivator activity [GO:0003713]; transcription coregulator activity [GO:0003712]	SUBCELLULAR LOCATION: Nucleus {ECO:0000305}.	reviewed
0	0	Medium	Q8BUR9	Mitotic-spindle organizing protein 1 OS=Mus musculus OX=10090 GN=Mzt1 PE=1 SV=1	0.028	2.088	21	1	1	1	78	8.1	1	0				#VALUE!													High	Not Found	Not Found	Not Found	Not Found	Not Found		Q8BUR9	MZT1_MOUSE	Mzt1	gamma-tubulin complex localization [GO:0033566]; microtubule nucleation by interphase microtubule organizing center [GO:0051415]; mitotic spindle assembly [GO:0090307]	centrosome [GO:0005813]; cytoplasm [GO:0005737]; gamma-tubulin complex [GO:0000930]; gamma-tubulin ring complex [GO:0000931]; interphase microtubule organizing center [GO:0031021]; spindle [GO:0005819]		SUBCELLULAR LOCATION: Cytoplasm, cytoskeleton, microtubule organizing center, centrosome {ECO:0000269|PubMed:20360068}. Cytoplasm, cytoskeleton, spindle {ECO:0000269|PubMed:20360068}.	reviewed
0	0	Medium	Q8BYW9	EGF domain-specific O-linked N-acetylglucosamine transferase OS=Mus musculus OX=10090 GN=Eogt PE=1 SV=1	0.035	2.002	1	1	2	1	527	61.4	1	0	2.425	1.28	0.15216	0.817698	0.64448	122.37	1.31862e+06	3.1983e+06	126.07	18.77	1.31862e+06	8.50614e+06	588313	2.4606e+06	3.1983e+06	3.60342e+06	Not Found	Not Found	High	High	Peak Found	Peak Found		Q8BYW9	EOGT_MOUSE	Eogt	protein O-GlcNAcylation via threonine [GO:0097370]; protein O-linked glycosylation [GO:0006493]	endoplasmic reticulum lumen [GO:0005788]	protein O-acetylglucosaminyltransferase activity [GO:0097363]	SUBCELLULAR LOCATION: Endoplasmic reticulum lumen {ECO:0000255|PROSITE-ProRule:PRU10138}.	reviewed
0	0	Medium	Q8CDA1	Phosphatidylinositide phosphatase SAC2 OS=Mus musculus OX=10090 GN=Inpp5f PE=1 SV=1	0.025	2.131	1	1	1	1	1132	127.5	1	0	1.247	0.32	0.478796	0.31985	0.959765	81.7	8.918e+06	1.11229e+07	78.16	54.79	8.918e+06	2.05968e+07	3.69737e+06	1.11229e+07	1.7141e+07	4.99372e+06	Not Found	High	Not Found	Peak Found	Peak Found	Not Found		Q8CDA1	SAC2_MOUSE	Inpp5f	adult locomotory behavior [GO:0008344]; cardiac muscle hypertrophy in response to stress [GO:0014898]; clathrin-dependent endocytosis [GO:0072583]; negative regulation of axon regeneration [GO:0048681]; negative regulation of peptidyl-serine phosphorylation [GO:0033137]; negative regulation of tyrosine phosphorylation of STAT protein [GO:0042532]; phosphatidylinositol catabolic process [GO:003116…	axon [GO:0030424]; clathrin-coated endocytic vesicle [GO:0045334]; clathrin-coated pit [GO:0005905]; cytoplasm [GO:0005737]; dendrite [GO:0030425]; early endosome [GO:0005769]; intracellular membrane-bounded organelle [GO:0043231]; neuronal cell body [GO:0043025]; recycling endosome [GO:0055037]	inositol monophosphate 1-phosphatase activity [GO:0008934]; inositol monophosphate 3-phosphatase activity [GO:0052832]; inositol monophosphate 4-phosphatase activity [GO:0052833]; phosphatidylinositol phosphate 4-phosphatase activity [GO:0034596]; phosphatidylinositol phosphate 5-phosphatase activity [GO:0034595]; phosphatidylinositol-4-phosphate phosphatase activity [GO:0043812]; protein homodim…	SUBCELLULAR LOCATION: Membrane, clathrin-coated pit {ECO:0000269|PubMed:25869668}. Early endosome {ECO:0000269|PubMed:25869668}. Recycling endosome {ECO:0000250|UniProtKB:Q9Y2H2}. Note=Also found on macropinosomes. {ECO:0000269|PubMed:25869668}.	reviewed
0	0	Medium	Q8CFB4	Guanylate-binding protein 5 OS=Mus musculus OX=10090 GN=Gbp5 PE=1 SV=2	0.044	1.842	1	1	5	1	590	66.9	1	0	1.851	0.89	0.109491	0.960623	0.530103	74.34	18474883	4.26812e+07	70.62	57.15	9.21157e+06	4.04357e+07	18474883	6.42057e+07	4.26812e+07	1.70494e+07	High	High	Peak Found	High	High	High		Q8CFB4	GBP5_MOUSE	Gbp5	activation of innate immune response [GO:0002218]; cellular response to lipopolysaccharide [GO:0071222]; cellular response to type II interferon [GO:0071346]; cytolysis in another organism [GO:0051715]; defense response to bacterium [GO:0042742]; defense response to virus [GO:0051607]; inflammatory response [GO:0006954]; positive regulation of AIM2 inflammasome complex assembly [GO:0140973]; posi…	cytoplasm [GO:0005737]; cytoplasmic vesicle [GO:0031410]; cytoplasmic vesicle membrane [GO:0030659]; Golgi apparatus [GO:0005794]; Golgi membrane [GO:0000139]; perinuclear region of cytoplasm [GO:0048471]; symbiont cell surface [GO:0106139]	endopeptidase inhibitor activity [GO:0004866]; GTP binding [GO:0005525]; GTPase activity [GO:0003924]; identical protein binding [GO:0042802]; molecular function inhibitor activity [GO:0140678]; protein homodimerization activity [GO:0042803]	SUBCELLULAR LOCATION: Cytoplasmic vesicle membrane {ECO:0000269|PubMed:18025219}; Lipid-anchor {ECO:0000250|UniProtKB:Q96PP8}. Golgi apparatus membrane {ECO:0000250|UniProtKB:Q96PP8}; Lipid-anchor {ECO:0000250|UniProtKB:Q96PP8}. Cytoplasm {ECO:0000250|UniProtKB:Q96PP8}.	reviewed
0	0	Medium	Q8K2C6	NAD-dependent protein deacylase sirtuin-5, mitochondrial OS=Mus musculus OX=10090 GN=Sirt5 PE=1 SV=1	0.01	2.683	4	1	1	1	310	34.1	1	0				#VALUE!													Not Found	Not Found	Not Found	Not Found	High	Not Found		Q8K2C6	SIR5_MOUSE	Sirt5	negative regulation of cardiac muscle cell apoptotic process [GO:0010667]; negative regulation of reactive oxygen species metabolic process [GO:2000378]; peptidyl-lysine demalonylation [GO:0036047]; peptidyl-lysine desuccinylation [GO:0036049]; protein deacetylation [GO:0006476]; protein deglutarylation [GO:0061698]; protein demalonylation [GO:0036046]; protein desuccinylation [GO:0036048]; regul…	cytosol [GO:0005829]; mitochondrial inner membrane [GO:0005743]; mitochondrial intermembrane space [GO:0005758]; mitochondrial matrix [GO:0005759]; mitochondrion [GO:0005739]; nucleus [GO:0005634]	NAD+ binding [GO:0070403]; NAD-dependent protein deacetylase activity [GO:0034979]; protein-glutaryllysine deglutarylase activity [GO:0061697]; protein-malonyllysine demalonylase activity [GO:0036054]; protein-succinyllysine desuccinylase activity [GO:0036055]; transferase activity [GO:0016740]; zinc ion binding [GO:0008270]	SUBCELLULAR LOCATION: Mitochondrion. Cytoplasm, cytosol. Nucleus. Note=Mainly mitochondrial. Also present extramitochondrially, with a fraction present in the cytosol and very small amounts also detected in the nucleus.	reviewed
0	0	Medium	Q8K382	DENN domain-containing protein 1A OS=Mus musculus OX=10090 GN=Dennd1a PE=1 SV=2	0.025	2.125	2	1	1	1	1016	111.5	1	0				#VALUE!													High	Not Found	Not Found	Not Found	Not Found	Not Found		Q8K382	DEN1A_MOUSE	Dennd1a	endocytic recycling [GO:0032456]; endocytosis [GO:0006897]; positive regulation of GTPase activity [GO:0043547]; protein transport [GO:0015031]; regulation of Rab protein signal transduction [GO:0032483]; synaptic vesicle endocytosis [GO:0048488]	clathrin-coated vesicle [GO:0030136]; clathrin-coated vesicle membrane [GO:0030665]; cytosol [GO:0005829]; dendrite [GO:0030425]; intracellular membrane-bounded organelle [GO:0043231]; neuronal cell body [GO:0043025]; presynaptic membrane [GO:0042734]; synapse [GO:0045202]	guanyl-nucleotide exchange factor activity [GO:0005085]; phosphatidylinositol phosphate binding [GO:1901981]; phosphatidylinositol-3-phosphate binding [GO:0032266]; SH3 domain binding [GO:0017124]; small GTPase binding [GO:0031267]	SUBCELLULAR LOCATION: Cytoplasmic vesicle, clathrin-coated vesicle membrane {ECO:0000269|PubMed:17182770, ECO:0000269|PubMed:20159556}; Peripheral membrane protein {ECO:0000269|PubMed:17182770, ECO:0000269|PubMed:20159556}. Presynaptic cell membrane {ECO:0000269|PubMed:17182770}. Note=Associates to membranes via lipid-binding activity. {ECO:0000269|PubMed:20159556}.	reviewed
0	0	Medium	Q8K5A4	Ras-like protein family member 10A OS=Mus musculus OX=10090 GN=Rasl10a PE=2 SV=1	0.036	1.969	6	1	1	1	203	22.8	1	0				#VALUE!													Not Found	Not Found	Not Found	Not Found	High	Not Found		Q8K5A4	RSLAA_MOUSE	Rasl10a		nucleolus [GO:0005730]; plasma membrane [GO:0005886]	G protein activity [GO:0003925]; GTP binding [GO:0005525]	SUBCELLULAR LOCATION: Cell membrane {ECO:0000305}; Lipid-anchor {ECO:0000305}; Cytoplasmic side {ECO:0000305}. Nucleus, nucleolus {ECO:0000250}. Note=May cycle in and out of the nucleolus in a GTP-dependent manner. {ECO:0000250}.	reviewed
0	0	Medium	Q8QZS3	Folliculin OS=Mus musculus OX=10090 GN=Flcn PE=1 SV=1	0.035	1.985	2	1	1	1	579	64.3	1	0	0.463	-1.11	0.385596	0.413867	0.927463	13.42	1.0609e+08	2.84184e+07	53.09	65.81	1.0609e+08	1.49753e+08	44109312	6.93689e+07	2.84184e+07	2.0985e+07	Peak Found	High	Peak Found	Peak Found	Peak Found	Peak Found		Q8QZS3	FLCN_MOUSE	Flcn	cell proliferation involved in kidney development [GO:0072111]; cell-cell junction assembly [GO:0007043]; cellular response to amino acid starvation [GO:0034198]; cellular response to starvation [GO:0009267]; energy homeostasis [GO:0097009]; epithelial cell proliferation [GO:0050673]; ERK1 and ERK2 cascade [GO:0070371]; hemopoiesis [GO:0030097]; in utero embryonic development [GO:0001701]; intrin…	cell-cell contact zone [GO:0044291]; centrosome [GO:0005813]; cilium [GO:0005929]; cytoplasm [GO:0005737]; cytosol [GO:0005829]; lysosomal membrane [GO:0005765]; midbody [GO:0030496]; mitotic spindle [GO:0072686]; nucleus [GO:0005634]; plasma membrane [GO:0005886]	enzyme binding [GO:0019899]; enzyme inhibitor activity [GO:0004857]; GTPase activator activity [GO:0005096]; protein-containing complex binding [GO:0044877]	SUBCELLULAR LOCATION: Lysosome membrane {ECO:0000250|UniProtKB:Q8NFG4}. Cytoplasm, cytosol {ECO:0000250|UniProtKB:Q8NFG4}. Cell projection, cilium {ECO:0000250|UniProtKB:Q8NFG4}. Cytoplasm, cytoskeleton, microtubule organizing center, centrosome {ECO:0000250|UniProtKB:Q8NFG4}. Cytoplasm, cytoskeleton, spindle {ECO:0000250|UniProtKB:Q8NFG4}. Nucleus {ECO:0000250|UniProtKB:Q8NFG4}. Note=Localizes t…	reviewed
0	0	Medium	Q8R143	Pituitary tumor-transforming gene 1 protein-interacting protein OS=Mus musculus OX=10090 GN=Pttg1ip PE=1 SV=1	0.011	2.67	4	1	1	1	174	20	1	0	0.628	-0.67	0.785442	0.104886	0.992204	15.04	9778170	5.75718e+06	39.31	45.19	4.51724e+06	1.04198e+07	9778170	2.83723e+06	7.72082e+06	5.75718e+06	Not Found	Not Found	High	Not Found	Not Found	Not Found		Q8R143	PTTG_MOUSE	Pttg1ip	negative regulation of DNA damage response, signal transduction by p53 class mediator [GO:0043518]; negative regulation of intrinsic apoptotic signaling pathway by p53 class mediator [GO:1902254]; positive regulation of protein catabolic process [GO:0045732]; positive regulation of protein ubiquitination [GO:0031398]; protein import into nucleus [GO:0006606]	cytoplasm [GO:0005737]; nucleoplasm [GO:0005654]; nucleus [GO:0005634]; plasma membrane [GO:0005886]	p53 binding [GO:0002039]	SUBCELLULAR LOCATION: Cell membrane {ECO:0000250}; Single-pass type I membrane protein {ECO:0000250}. Cytoplasm {ECO:0000250}. Nucleus {ECO:0000250}. Note=May be cytoplasmic and nuclear. {ECO:0000250}.	reviewed
0	0	Medium	Q91XU3	Phosphatidylinositol 5-phosphate 4-kinase type-2 gamma OS=Mus musculus OX=10090 GN=Pip4k2c PE=1 SV=1	0.015	2.44	2	1	1	1	421	47.3	1	0				#VALUE!													Not Found	Not Found	Not Found	Not Found	High	Not Found		Q91XU3	PI42C_MOUSE	Pip4k2c	1-phosphatidyl-1D-myo-inositol 4,5-bisphosphate biosynthetic process [GO:1902635]; negative regulation of 1-phosphatidylinositol-4-phosphate 5-kinase activity [GO:0090217]; negative regulation of insulin receptor signaling pathway [GO:0046627]; phosphatidylinositol phosphate biosynthetic process [GO:0046854]; phosphorylation [GO:0016310]; positive regulation of autophagosome assembly [GO:2000786]…	autophagosome [GO:0005776]; cytosol [GO:0005829]; endoplasmic reticulum [GO:0005783]; intracellular organelle [GO:0043229]; nucleoplasm [GO:0005654]; plasma membrane [GO:0005886]	1-phosphatidylinositol-4-phosphate 5-kinase activity [GO:0016308]; 1-phosphatidylinositol-5-phosphate 4-kinase activity [GO:0016309]; ATP binding [GO:0005524]; identical protein binding [GO:0042802]	SUBCELLULAR LOCATION: Endoplasmic reticulum {ECO:0000250|UniProtKB:O88370}. Cytoplasm {ECO:0000250|UniProtKB:O88370}.	reviewed
0	0	Medium	Q91XY4	Protocadherin gamma-A4 OS=Mus musculus OX=10090 GN=Pcdhga4 PE=1 SV=1	0.028	2.08	2	1	1	1	930	100.3	1	0				#VALUE!													Not Found	High	Not Found	Not Found	Not Found	Not Found		Q91XY4	PCDG4_MOUSE	Pcdhga4	cell adhesion [GO:0007155]; homophilic cell adhesion via plasma membrane adhesion molecules [GO:0007156]	membrane [GO:0016020]; plasma membrane [GO:0005886]	calcium ion binding [GO:0005509]	SUBCELLULAR LOCATION: Cell membrane {ECO:0000250|UniProtKB:O88689}; Single-pass type I membrane protein {ECO:0000250|UniProtKB:O88689}.	reviewed
0	0	Medium	Q99J93	Interferon-induced transmembrane protein 2 OS=Mus musculus OX=10090 GN=Ifitm2 PE=1 SV=1	0.049	1.788	6	1	2	1	144	15.7	1	0	0.741	-0.43	0.996896	0.0013503	0.999661	30.56	164133648	1.21693e+08	89.91	1.84	2.62583e+08	5.70219e+06	164133648	1.21693e+08	1.24873e+08	1.20534e+08	Peak Found	High	High	Peak Found	Peak Found	Peak Found		Q99J93	IFM2_MOUSE	Ifitm2	cellular response to interferon-beta [GO:0035458]; defense response to virus [GO:0051607]; heart development [GO:0007507]; negative regulation of viral entry into host cell [GO:0046597]; negative regulation of viral genome replication [GO:0045071]; negative regulation of viral transcription [GO:0032897]; response to interferon-alpha [GO:0035455]; response to interferon-beta [GO:0035456]; response…	cell junction [GO:0030054]; early endosome membrane [GO:0031901]; late endosome membrane [GO:0031902]; lysosomal membrane [GO:0005765]; nucleoplasm [GO:0005654]; plasma membrane [GO:0005886]; protein-containing complex [GO:0032991]		SUBCELLULAR LOCATION: Cell membrane {ECO:0000250|UniProtKB:Q01629}; Single-pass type II membrane protein {ECO:0000250|UniProtKB:Q01629}. Lysosome membrane {ECO:0000250|UniProtKB:Q01629}; Single-pass type II membrane protein {ECO:0000250|UniProtKB:Q01629}. Late endosome membrane {ECO:0000250|UniProtKB:Q01629}; Single-pass type II membrane protein {ECO:0000250|UniProtKB:Q01629}.	reviewed
0	0	Medium	Q99LJ2	Ankyrin repeat and BTB/POZ domain-containing protein 1 OS=Mus musculus OX=10090 GN=Abtb1 PE=2 SV=1	0.036	1.981	2	1	1	1	478	54	1	0				#VALUE!													Peak Found	Peak Found	Peak Found	Peak Found	Peak Found	High		Q99LJ2	ABTB1_MOUSE	Abtb1		cytoplasm [GO:0005737]; cytosol [GO:0005829]; nucleolus [GO:0005730]; plasma membrane [GO:0005886]; ubiquitin ligase complex [GO:0000151]	translation elongation factor activity [GO:0003746]	SUBCELLULAR LOCATION: Cytoplasm {ECO:0000250|UniProtKB:Q969K4}.	reviewed
0	0	Medium	Q9D8C8	Protein phosphatase 1 regulatory subunit 35 OS=Mus musculus OX=10090 GN=Ppp1r35 PE=1 SV=1	0.025	2.13	11	1	1	1	260	28.3	1	0				#VALUE!													Not Found	Not Found	Not Found	High	Not Found	Not Found		Q9D8C8	PPR35_MOUSE	Ppp1r35	negative regulation of phosphatase activity [GO:0010923]; notochord morphogenesis [GO:0048570]; positive regulation of centriole elongation [GO:1903724]; positive regulation of cilium assembly [GO:0045724]	centriole [GO:0005814]; centrosome [GO:0005813]; cytoplasm [GO:0005737]	phosphatase binding [GO:0019902]; protein phosphatase inhibitor activity [GO:0004864]	SUBCELLULAR LOCATION: Cytoplasm, cytoskeleton, microtubule organizing center, centrosome {ECO:0000250|UniProtKB:Q8TAP8}. Cytoplasm, cytoskeleton, microtubule organizing center, centrosome, centriole {ECO:0000250|UniProtKB:Q8TAP8}. Note=Recruited to the nascent daughter centriole early in the duplication cycle and localizes to the proximal centriolar lumen just above the cartwheel. Co-localizes wi…	reviewed
0	0	Medium	Q9ET47	Espin OS=Mus musculus OX=10090 GN=Espn PE=1 SV=2	0.038	1.921	1	1	1	1	871	94.4	1	0	1.074	0.1	0.65149	0.186093	0.992204	87.07	7.03635e+06	7.55684e+06	35.51	65.94	8.44783e+06	7.03635e+06	3.94952e+06	1.00316e+07	7.55684e+06	1.7505e+06	Peak Found	High	Peak Found	Not Found	Not Found	Peak Found		Q9ET47	ESPN_MOUSE	Espn	actin filament bundle assembly [GO:0051017]; actin filament network formation [GO:0051639]; locomotory behavior [GO:0007626]; microvillar actin bundle assembly [GO:0030034]; negative regulation of cytoskeleton organization [GO:0051494]; parallel actin filament bundle assembly [GO:0030046]; positive regulation of filopodium assembly [GO:0051491]; sensory perception of sound [GO:0007605]	actin cytoskeleton [GO:0015629]; anchoring junction [GO:0070161]; brush border [GO:0005903]; cytoplasm [GO:0005737]; cytosol [GO:0005829]; dendritic spine [GO:0043197]; filamentous actin [GO:0031941]; microvillus [GO:0005902]; stereocilium [GO:0032420]; stereocilium bundle [GO:0032421]; stereocilium tip [GO:0032426]	actin filament binding [GO:0051015]; SH3 domain binding [GO:0017124]	SUBCELLULAR LOCATION: Cytoplasm, cytoskeleton. Cell projection, stereocilium {ECO:0000269|PubMed:26754646}. Cell projection, microvillus. Cell junction.; SUBCELLULAR LOCATION: [Isoform 2]: Cytoplasm, cytoskeleton. Cell projection, dendritic spine.; SUBCELLULAR LOCATION: [Isoform 3]: Cytoplasm, cytoskeleton. Cell projection, dendritic spine.; SUBCELLULAR LOCATION: [Isoform 4]: Cytoplasm, cytoskele…	reviewed
0	0	Medium	Q9JHJ8	ICOS ligand OS=Mus musculus OX=10090 GN=Icoslg PE=1 SV=1	0.011	2.614	3	1	1	1	322	35.9	1	0				#VALUE!													Not Found	High	Not Found	Not Found	Not Found	Not Found		Q9JHJ8	ICOSL_MOUSE	Icoslg	isotype switching [GO:0045190]; positive regulation of activated T cell proliferation [GO:0042104]; positive regulation of interleukin-4 production [GO:0032753]; regulation of cytokine production [GO:0001817]; signal transduction [GO:0007165]; T cell activation [GO:0042110]; T cell receptor signaling pathway [GO:0050852]	cytoplasmic ribonucleoprotein granule [GO:0036464]; external side of plasma membrane [GO:0009897]; membrane [GO:0016020]; plasma membrane [GO:0005886]	identical protein binding [GO:0042802]; signaling receptor binding [GO:0005102]	SUBCELLULAR LOCATION: Cell membrane {ECO:0000250|UniProtKB:O75144}; Single-pass type I membrane protein {ECO:0000255}.	reviewed
0	0	Medium	Q9JIB0	Ran guanine nucleotide release factor OS=Mus musculus OX=10090 GN=Rangrf PE=1 SV=1	0.032	2.041	10	1	1	1	185	20.4	1	0				#VALUE!													Not Found	Not Found	High	Not Found	Not Found	Not Found		Q9JIB0	MOG1_MOUSE	Rangrf	endoplasmic reticulum to Golgi vesicle-mediated transport [GO:0006888]; heart contraction [GO:0060047]; nucleocytoplasmic transport [GO:0006913]; positive regulation of protein localization to cell surface [GO:2000010]; positive regulation of protein localization to plasma membrane [GO:1903078]; protein exit from endoplasmic reticulum [GO:0032527]; protein import into nucleus [GO:0006606]; regula…	caveola [GO:0005901]; cytoplasm [GO:0005737]; cytosol [GO:0005829]; intercalated disc [GO:0014704]; nucleoplasm [GO:0005654]; nucleus [GO:0005634]; perinuclear region of cytoplasm [GO:0048471]; rough endoplasmic reticulum [GO:0005791]	guanyl-nucleotide exchange factor activity [GO:0005085]; small GTPase binding [GO:0031267]; sodium channel regulator activity [GO:0017080]; transmembrane transporter binding [GO:0044325]	SUBCELLULAR LOCATION: Nucleus {ECO:0000269|PubMed:10811801, ECO:0000269|PubMed:11733047}. Cytoplasm, perinuclear region {ECO:0000250|UniProtKB:Q9HD47}. Cytoplasm {ECO:0000269|PubMed:18184654}. Cell membrane {ECO:0000250|UniProtKB:Q9HD47}; Peripheral membrane protein {ECO:0000250|UniProtKB:Q9HD47}; Cytoplasmic side {ECO:0000250|UniProtKB:Q9HD47}. Note=Shuttles between the nucleus and cytoplasm. {E…	reviewed
0	0	Medium	Q9JKC8	AP-3 complex subunit mu-1 OS=Mus musculus OX=10090 GN=Ap3m1 PE=1 SV=1	0.035	1.997	3	1	1	1	418	46.9	1	0	0.842	-0.25	0.89947	0.0460133	0.999661	78.23	8.61499e+06	7.25675e+06	107.55	126.41	8.61499e+06	5.46743e+06	41357700	7.25675e+06	4.0376e+07	1.85998e+06	Not Found	Not Found	High	Not Found	Peak Found	Not Found		Q9JKC8	AP3M1_MOUSE	Ap3m1	anterograde axonal transport [GO:0008089]; anterograde synaptic vesicle transport [GO:0048490]; clathrin-coated vesicle cargo loading, AP-3-mediated [GO:0035654]; endocytosis [GO:0006897]; intracellular protein transport [GO:0006886]; intracellular transport [GO:0046907]; melanosome assembly [GO:1903232]; platelet dense granule organization [GO:0060155]; vesicle-mediated transport [GO:0016192]	AP-3 adaptor complex [GO:0030123]; axon cytoplasm [GO:1904115]; clathrin adaptor complex [GO:0030131]; cytoplasmic vesicle [GO:0031410]; cytoplasmic vesicle membrane [GO:0030659]; early endosome [GO:0005769]; Golgi apparatus [GO:0005794]	small GTPase binding [GO:0031267]	SUBCELLULAR LOCATION: Golgi apparatus. Cytoplasmic vesicle membrane {ECO:0000250}; Peripheral membrane protein {ECO:0000250}; Cytoplasmic side {ECO:0000250}. Note=Component of the coat surrounding the cytoplasmic face of coated vesicles located at the Golgi complex. {ECO:0000250}.	reviewed
0	0	Medium	Q9QXG4	Acetyl-coenzyme A synthetase, cytoplasmic OS=Mus musculus OX=10090 GN=Acss2 PE=1 SV=2	0.035	1.991	1	1	1	1	701	78.8	1	0				#VALUE!													Not Found	Not Found	Not Found	Not Found	High	Not Found		Q9QXG4	ACSA_MOUSE	Acss2	acetate biosynthetic process [GO:0019413]; acetyl-CoA biosynthetic process [GO:0006085]; lipid biosynthetic process [GO:0008610]; propionate biosynthetic process [GO:0019542]	cytoplasm [GO:0005737]; cytosol [GO:0005829]	acetate-CoA ligase activity [GO:0003987]; ATP binding [GO:0005524]; propionate-CoA ligase activity [GO:0050218]	SUBCELLULAR LOCATION: Cytoplasm, cytosol {ECO:0000269|PubMed:11150295}.	reviewed
0	0	Medium	Q9QYC1	Pecanex-like protein 1 OS=Mus musculus OX=10090 GN=Pcnx1 PE=1 SV=3	0.037	1.957	0	1	1	1	2344	258	1	0				#VALUE!													Not Found	Not Found	Not Found	High	Not Found	Not Found		Q9QYC1	PCX1_MOUSE	Pcnx1		membrane [GO:0016020]		SUBCELLULAR LOCATION: Membrane {ECO:0000305}; Multi-pass membrane protein {ECO:0000305}.	reviewed
0	0	Medium	Q9WU42	Nuclear receptor corepressor 2 OS=Mus musculus OX=10090 GN=Ncor2 PE=1 SV=3	0.016	2.433	1	1	1	1	2472	269.6	1	0	0.612	-0.71	0.608951	0.215418	0.992204	28.89	3.27302e+06	2.00324e+06	48.07	84.26	3.27302e+06	6.82187e+06	3.07079e+06	2.00324e+06	6.44689e+06	1.38361e+06	Not Found	Not Found	Not Found	Not Found	High	Peak Found		Q9WU42	NCOR2_MOUSE	Ncor2	cell proliferation in forebrain [GO:0021846]; epidermis development [GO:0008544]; establishment of skin barrier [GO:0061436]; forebrain development [GO:0030900]; gene expression [GO:0010467]; glucose homeostasis [GO:0042593]; heart morphogenesis [GO:0003007]; in utero embryonic development [GO:0001701]; negative regulation of androgen receptor signaling pathway [GO:0060766]; negative regulation o…	chromatin [GO:0000785]; histone deacetylase complex [GO:0000118]; nuclear body [GO:0016604]; nuclear matrix [GO:0016363]; nucleoplasm [GO:0005654]; nucleus [GO:0005634]; transcription repressor complex [GO:0017053]	chromatin binding [GO:0003682]; DNA binding [GO:0003677]; histone deacetylase binding [GO:0042826]; Notch binding [GO:0005112]; nuclear glucocorticoid receptor binding [GO:0035259]; nuclear receptor binding [GO:0016922]; nuclear retinoic acid receptor binding [GO:0042974]; nuclear retinoid X receptor binding [GO:0046965]; protein-containing complex binding [GO:0044877]; sequence-specific DNA bind…	SUBCELLULAR LOCATION: Nucleus.	reviewed
0	0	Medium	Q9Z1D8	Zinc finger protein with KRAB and SCAN domains 5 OS=Mus musculus OX=10090 GN=Zkscan5 PE=2 SV=2	0.046	1.814	1	1	1	1	819	93.7	1	0	1.155	0.21	0.529849	0.275848	0.970003	29.52	1.74502e+07	2.01623e+07	34.04	18.83	1.33666e+07	1.74502e+07	26001656	1.64439e+07	2.01623e+07	2.406e+07	High	Peak Found	Peak Found	Peak Found	Peak Found	Peak Found		Q9Z1D8	ZKSC5_MOUSE	Zkscan5	regulation of transcription by RNA polymerase II [GO:0006357]	nucleus [GO:0005634]	DNA-binding transcription factor activity, RNA polymerase II-specific [GO:0000981]; metal ion binding [GO:0046872]; RNA polymerase II cis-regulatory region sequence-specific DNA binding [GO:0000978]	SUBCELLULAR LOCATION: Nucleus {ECO:0000255|PROSITE-ProRule:PRU00187}.	reviewed
0	0	Medium	Q62314	Trans-Golgi network integral membrane protein 2 OS=Mus musculus OX=10090 GN=Tgoln2 PE=1 SV=1	0.011	2.582	2	1	1	1	363	38.8	1	0	1.111	0.15	0.309132	0.509855	0.854782	25.15	285313920	3.07462e+08	12.8	24.45	3.33355e+08	2.59553e+08	285313920	3.07462e+08	4.43642e+08	2.88303e+08	Peak Found	Peak Found	High	Peak Found	Peak Found	Peak Found		Q62314	TGON2_MOUSE	Tgoln2		endosome [GO:0005768]; Golgi apparatus [GO:0005794]; nucleoplasm [GO:0005654]; plasma membrane [GO:0005886]; trans-Golgi network [GO:0005802]; trans-Golgi network transport vesicle [GO:0030140]		SUBCELLULAR LOCATION: Cell membrane {ECO:0000250}; Single-pass type I membrane protein {ECO:0000250}. Golgi apparatus, trans-Golgi network membrane {ECO:0000250}; Single-pass type I membrane protein {ECO:0000250}. Note=Primarily in trans-Golgi network. Cycles between the trans-Golgi network and the cell surface returning via endosomes (By similarity). {ECO:0000250}.	reviewed
0	0	Low	P29699	Alpha-2-HS-glycoprotein OS=Mus musculus OX=10090 GN=Ahsg PE=1 SV=1	0.074	1.598	2	1	5	1	345	37.3	1	0	1.408	0.49	0.115028	0.939197	0.546817	28.79	6309698560	8.88684e+09	17.3	32.89	6.37415e+09	4.61485e+09	6309698560	1.06125e+10	5.28605e+09	8.88684e+09	High	High	High	High	High	Peak Found	yes	P29699	FETUA_MOUSE	Ahsg	acute-phase response [GO:0006953]; male gonad development [GO:0008584]; negative regulation of bone mineralization [GO:0030502]; negative regulation of cell growth [GO:0030308]; negative regulation of endopeptidase activity [GO:0010951]; negative regulation of insulin receptor signaling pathway [GO:0046627]; ossification [GO:0001503]; positive regulation of bone resorption [GO:0045780]; positive …	collagen-containing extracellular matrix [GO:0062023]; extracellular matrix [GO:0031012]; extracellular region [GO:0005576]; extracellular space [GO:0005615]; Golgi apparatus [GO:0005794]; protein-containing complex [GO:0032991]	cysteine-type endopeptidase inhibitor activity [GO:0004869]; endopeptidase inhibitor activity [GO:0004866]; receptor signaling protein tyrosine kinase inhibitor activity [GO:0030294]	SUBCELLULAR LOCATION: Secreted.	reviewed
0	0	Low	P35456	Urokinase plasminogen activator surface receptor OS=Mus musculus OX=10090 GN=Plaur PE=1 SV=1	0.072	1.619	4	1	1	1	327	35.4	1	0				#VALUE!													High	Not Found	Not Found	Not Found	Not Found	Not Found	yes	P35456	UPAR_MOUSE	Plaur	epithelial cell differentiation involved in prostate gland development [GO:0060742]; mesenchymal cell differentiation [GO:0048762]; negative regulation of apoptotic process [GO:0043066]; negative regulation of cysteine-type endopeptidase activity involved in apoptotic signaling pathway [GO:2001268]; negative regulation of intrinsic apoptotic signaling pathway [GO:2001243]; positive regulation of …	cell surface [GO:0009986]; extracellular region [GO:0005576]; plasma membrane [GO:0005886]; protein complex involved in cell-matrix adhesion [GO:0098637]; serine-type endopeptidase complex [GO:1905370]; side of membrane [GO:0098552]	enzyme binding [GO:0019899]; protein domain specific binding [GO:0019904]; signaling receptor binding [GO:0005102]	SUBCELLULAR LOCATION: [Isoform 1]: Cell membrane {ECO:0000250|UniProtKB:P49616}; Lipid-anchor, GPI-anchor {ECO:0000250|UniProtKB:P49616}.; SUBCELLULAR LOCATION: [Isoform 2]: Secreted {ECO:0000250|UniProtKB:P49616}.	reviewed
0	0	Low	O08523	Alpha-tectorin OS=Mus musculus OX=10090 GN=Tecta PE=1 SV=2	0.094	1.471	0	1	1	1	2155	239.3	1	0	32.121	5.01	5.10703e-14	13.2918	2.00898e-11	119.41	2.49906e+06	1.05395e+08	123.51	53.74	2.49906e+06	1.50896e+06	16859190	4.84695e+07	1.05395e+08	1.61411e+08	Not Found	Not Found	High	Peak Found	Peak Found	Peak Found	yes	O08523	TECTA_MOUSE	Tecta	auditory receptor cell stereocilium organization [GO:0060088]; cell-matrix adhesion [GO:0007160]; sensory perception of sound [GO:0007605]	extracellular matrix [GO:0031012]; extracellular region [GO:0005576]; plasma membrane [GO:0005886]; side of membrane [GO:0098552]	extracellular matrix structural constituent [GO:0005201]	SUBCELLULAR LOCATION: Cell membrane {ECO:0000305|PubMed:9079715}; Lipid-anchor, GPI-anchor {ECO:0000305|PubMed:9079715}; Extracellular side {ECO:0000305|PubMed:9079715}. Secreted, extracellular space, extracellular matrix {ECO:0000269|PubMed:9079715}. Note=Found in the non-collagenous matrix of the tectorial membrane.	reviewed
0	0	Low	P28666	Murinoglobulin-2 OS=Mus musculus OX=10090 GN=Mug2 PE=1 SV=2	0.069	1.63	1	1	1	1	1451	162.3	1	0	1.702	0.77	0.257946	0.58847	0.818575	104.5	8.46033e+06	1.44007e+07	68.13	53.22	1.37392e+06	9.21679e+06	8.46033e+06	4.25078e+06	1.44284e+07	1.44007e+07	Not Found	Not Found	Not Found	Not Found	Peak Found	High	yes	P28666	MUG2_MOUSE	Mug2	negative regulation of peptidase activity [GO:0010466]	extracellular space [GO:0005615]	endopeptidase inhibitor activity [GO:0004866]; protease binding [GO:0002020]; serine-type endopeptidase inhibitor activity [GO:0004867]	SUBCELLULAR LOCATION: Secreted.	reviewed
0	0	Low	Q811B3	A disintegrin and metalloproteinase with thrombospondin motifs 12 OS=Mus musculus OX=10090 GN=Adamts12 PE=2 SV=2	0.094	1.468	0	1	2	1	1600	177.7	1	0	4.781	2.26	0.00249475	2.60297	0.0382975	42.95	9.00935e+06	4.30736e+07	16.81	51.05	9.00935e+06	9.78231e+06	6.98574e+06	4.30736e+07	1.49621e+07	4.91564e+07	Not Found	Not Found	Not Found	Peak Found	High	High	yes	Q811B3	ATS12_MOUSE	Adamts12	cell migration [GO:0016477]; cell-matrix adhesion [GO:0007160]; cellular response to BMP stimulus [GO:0071773]; cellular response to interleukin-1 [GO:0071347]; cellular response to tumor necrosis factor [GO:0071356]; chondrocyte differentiation [GO:0002062]; collagen fibril organization [GO:0030199]; extracellular matrix organization [GO:0030198]; negative regulation of cellular response to hepa…	extracellular matrix [GO:0031012]; extracellular region [GO:0005576]	metal ion binding [GO:0046872]; metalloendopeptidase activity [GO:0004222]	SUBCELLULAR LOCATION: Secreted, extracellular space, extracellular matrix {ECO:0000250}.	reviewed
0	0	Low	Q8BGY3	Leucine zipper protein 2 OS=Mus musculus OX=10090 GN=Luzp2 PE=2 SV=1	0.088	1.492	2	1	2	1	345	39	1	0	0.47	-1.09	0.43296	0.363553	0.943778	18.05	3.30926e+07	2.2302e+07	26.22	83.25	3.30926e+07	3.05956e+07	48719296	594834	2.28853e+07	2.2302e+07	Peak Found	Peak Found	Peak Found	High	Peak Found	High	yes	Q8BGY3	LUZP2_MOUSE	Luzp2		extracellular region [GO:0005576]		SUBCELLULAR LOCATION: Secreted {ECO:0000305}.	reviewed
0	0	Low	Q8C5G2	Tubulinyl-Tyr carboxypeptidase 2 OS=Mus musculus OX=10090 GN=Vash2 PE=1 SV=2	0.08	1.543	3	1	1	1	355	40.5	1	0				#VALUE!													High	Not Found	Not Found	Not Found	Not Found	Not Found	yes	Q8C5G2	VASH2_MOUSE	Vash2	axon development [GO:0061564]; cell-cell fusion [GO:0140253]; labyrinthine layer blood vessel development [GO:0060716]; labyrinthine layer development [GO:0060711]; placenta blood vessel development [GO:0060674]; positive regulation of angiogenesis [GO:0045766]; positive regulation of endothelial cell proliferation [GO:0001938]; proteolysis [GO:0006508]; regulation of angiogenesis [GO:0045765]; s…	cytoplasm [GO:0005737]; cytoskeleton [GO:0005856]; cytosol [GO:0005829]; extracellular region [GO:0005576]	actin binding [GO:0003779]; metallocarboxypeptidase activity [GO:0004181]; microtubule binding [GO:0008017]; tubulin-tyrosine carboxypeptidase [GO:0106423]	SUBCELLULAR LOCATION: Cytoplasm {ECO:0000250|UniProtKB:Q86V25}. Secreted {ECO:0000250|UniProtKB:Q86V25}. Cytoplasm, cytoskeleton {ECO:0000250|UniProtKB:Q86V25}. Note=Mainly localizes in the cytoplasm. Some fraction is secreted via a non-canonical secretion system; interaction with SVBP promotes secretion. Associates with microtubules (By similarity). {ECO:0000250|UniProtKB:Q86V25}.	reviewed
0	0	Low	Q8CI19	Platelet-derived growth factor C OS=Mus musculus OX=10090 GN=Pdgfc PE=1 SV=2	0.05	1.773	2	1	1	1	345	38.7	1	0				#VALUE!													High	Not Found	Not Found	Not Found	Not Found	Not Found	yes	Q8CI19	PDGFC_MOUSE	Pdgfc	activation of transmembrane receptor protein tyrosine kinase activity [GO:0007171]; animal organ morphogenesis [GO:0009887]; bone development [GO:0060348]; cellular response to amino acid stimulus [GO:0071230]; digestive tract development [GO:0048565]; fibroblast proliferation [GO:0048144]; platelet-derived growth factor receptor signaling pathway [GO:0048008]; positive regulation of cell divisio…	cell surface [GO:0009986]; cytosol [GO:0005829]; extracellular region [GO:0005576]; extracellular space [GO:0005615]; nucleus [GO:0005634]; plasma membrane [GO:0005886]	growth factor activity [GO:0008083]; platelet-derived growth factor receptor binding [GO:0005161]; protein homodimerization activity [GO:0042803]	SUBCELLULAR LOCATION: Cytoplasm, cytosol {ECO:0000269|PubMed:16443219}. Secreted {ECO:0000269|PubMed:15372073}. Nucleus {ECO:0000250|UniProtKB:Q9NRA1}. Cytoplasmic granule {ECO:0000250|UniProtKB:Q9NRA1}. Cell membrane {ECO:0000269|PubMed:16443219}. Note=Sumoylated form is predominant in the nucleus (PubMed:16443219). Stored in alpha granules in platelets (By similarity). {ECO:0000250|UniProtKB:Q9…	reviewed
0	0	Low	Q920C1	Chordin-like protein 1 OS=Mus musculus OX=10090 GN=Chrdl1 PE=1 SV=1	0.056	1.712	2	1	1	1	447	50.7	1	0				#VALUE!													Not Found	Not Found	Not Found	Not Found	Not Found	High	yes	Q920C1	CRDL1_MOUSE	Chrdl1	AMPA glutamate receptor clustering [GO:0097113]; BMP signaling pathway [GO:0030509]; cell differentiation [GO:0030154]; cell fate determination [GO:0001709]; embryonic axis specification [GO:0000578]; excitatory chemical synaptic transmission [GO:0098976]; eye development [GO:0001654]; negative regulation of BMP signaling pathway [GO:0030514]; neuron differentiation [GO:0030182]; ossification [GO…	extracellular region [GO:0005576]; plasma membrane [GO:0005886]; synapse [GO:0045202]	BMP binding [GO:0036122]; transforming growth factor beta binding [GO:0050431]	SUBCELLULAR LOCATION: Secreted {ECO:0000305}.	reviewed
0	0	Low	P55850	Desmocollin-3 OS=Mus musculus OX=10090 GN=Dsc3 PE=1 SV=3	0.079	1.551	2	1	1	1	896	100.1	1	0				#VALUE!													Not Found	High	Peak Found	Peak Found	Peak Found	Peak Found	yes	P55850	DSC3_MOUSE	Dsc3	cell-cell adhesion [GO:0098609]; homophilic cell adhesion via plasma membrane adhesion molecules [GO:0007156]; in utero embryonic development [GO:0001701]; protein stabilization [GO:0050821]	cell junction [GO:0030054]; cytoplasm [GO:0005737]; desmosome [GO:0030057]; extracellular region [GO:0005576]; plasma membrane [GO:0005886]	calcium ion binding [GO:0005509]; gamma-catenin binding [GO:0045295]	SUBCELLULAR LOCATION: Cell membrane {ECO:0000305}; Single-pass type I membrane protein {ECO:0000305}. Cell junction, desmosome {ECO:0000250}.	reviewed
0	0	Low	Q8VCS3	Glycosaminoglycan xylosylkinase OS=Mus musculus OX=10090 GN=Fam20b PE=1 SV=1	0.088	1.492	2	1	1	1	409	46.6	1	0				#VALUE!													Not Found	Not Found	Not Found	Not Found	High	Not Found	yes	Q8VCS3	XYLK_MOUSE	Fam20b	phosphorylation [GO:0016310]; proteoglycan biosynthetic process [GO:0030166]	collagen-containing extracellular matrix [GO:0062023]; cytoplasm [GO:0005737]; Golgi apparatus [GO:0005794]; Golgi membrane [GO:0000139]; nucleoplasm [GO:0005654]	ATP binding [GO:0005524]; kinase activity [GO:0016301]; metal ion binding [GO:0046872]; phosphotransferase activity, alcohol group as acceptor [GO:0016773]	SUBCELLULAR LOCATION: Golgi apparatus membrane {ECO:0000269|PubMed:22900076}; Single-pass type II membrane protein {ECO:0000255}.	reviewed
0	0	Low	A4QPC6	Butyrophilin subfamily 2 member A2 OS=Mus musculus OX=10090 GN=Btn2a2 PE=1 SV=1	0.1	1.436	1	1	3	1	514	58.4	1	0	0.027	-5.22	1.61295e-09	8.79238	1.87998e-07	0.09	2.69206e+08	7.22255e+06	28.38	162.16	3.65577e+08	2.69206e+08	207496576	967719	1.83121e+08	7.22255e+06	High	High	Peak Found	Not Found	Peak Found	High		A4QPC6	BT2A2_MOUSE	Btn2a2	ERK1 and ERK2 cascade [GO:0070371]; G1/S transition of mitotic cell cycle [GO:0000082]; negative regulation of activated T cell proliferation [GO:0046007]; negative regulation of cytokine production [GO:0001818]; negative regulation of ERK1 and ERK2 cascade [GO:0070373]; negative regulation of G1/S transition of mitotic cell cycle [GO:2000134]; negative regulation of phosphatidylinositol 3-kinase…	cell surface [GO:0009986]; external side of plasma membrane [GO:0009897]	signaling receptor binding [GO:0005102]	SUBCELLULAR LOCATION: Membrane {ECO:0000305}; Single-pass type I membrane protein {ECO:0000305}.	reviewed
0	0	Low	E9PVA8	Stalled ribosome sensor GCN1 OS=Mus musculus OX=10090 GN=Gcn1 PE=1 SV=1	0.063	1.68	1	1	1	1	2671	292.8	1	0				#VALUE!													Not Found	Not Found	High	Not Found	Not Found	Not Found		E9PVA8	GCN1_MOUSE	Gcn1	cellular response to amino acid starvation [GO:0034198]; cellular response to leucine starvation [GO:1990253]; GCN2-mediated signaling [GO:0140469]; regulation of translation [GO:0006417]; rescue of stalled ribosome [GO:0072344]	cytoplasm [GO:0005737]; cytosol [GO:0005829]; cytosolic ribosome [GO:0022626]; polysome [GO:0005844]	molecular adaptor activity [GO:0060090]; protein kinase regulator activity [GO:0019887]; protein serine/threonine kinase activator activity [GO:0043539]; stalled ribosome sensor activity [GO:0170011]; ubiquitin-protein transferase activator activity [GO:0097027]	SUBCELLULAR LOCATION: Cytoplasm {ECO:0000269|PubMed:32324833, ECO:0000305|PubMed:23447528}. Note=Associates with ribosomes in undifferentiated neuroblastoma cells and increases after neuronal differentiation (PubMed:23447528). {ECO:0000269|PubMed:23447528}.	reviewed
0	0	Low	O35609	Secretory carrier-associated membrane protein 3 OS=Mus musculus OX=10090 GN=Scamp3 PE=1 SV=3	0.094	1.458	2	1	1	1	349	38.4	1	0	0.807	-0.31	0.979863	0.00883484	0.999661	41.27	6.49167e+06	5.23771e+06	55.05	14.13	1.20911e+07	6.49167e+06	3.99936e+06	5.58388e+06	5.23771e+06	4.2212e+06	High	Peak Found	Not Found	Not Found	Not Found	Not Found		O35609	SCAM3_MOUSE	Scamp3	intracellular protein transport [GO:0006886]; protein transport [GO:0015031]; response to organic substance [GO:0010033]; response to retinoic acid [GO:0032526]	Golgi membrane [GO:0000139]; intracellular membrane-bounded organelle [GO:0043231]; recycling endosome membrane [GO:0055038]; trans-Golgi network membrane [GO:0032588]	ubiquitin protein ligase binding [GO:0031625]	SUBCELLULAR LOCATION: Membrane; Multi-pass membrane protein.	reviewed
0	0	Low	O54940	BCL2/adenovirus E1B 19 kDa protein-interacting protein 2 OS=Mus musculus OX=10090 GN=Bnip2 PE=1 SV=2	0.069	1.637	2	1	4	1	326	37.7	1	0				#VALUE!													High	Peak Found	High	Peak Found	High	Peak Found		O54940	BNIP2_MOUSE	Bnip2	apoptotic process [GO:0006915]; blastocyst development [GO:0001824]; centrosome cycle [GO:0007098]; positive regulation of MAPK cascade [GO:0043410]; positive regulation of neuron differentiation [GO:0045666]; positive regulation of small GTPase mediated signal transduction [GO:0051057]; striated muscle cell differentiation [GO:0051146]	centriole [GO:0005814]; cytoplasm [GO:0005737]; cytosol [GO:0005829]; intracellular membrane-bounded organelle [GO:0043231]; nuclear envelope [GO:0005635]; nucleolus [GO:0005730]; perinuclear region of cytoplasm [GO:0048471]; spindle pole centrosome [GO:0031616]		SUBCELLULAR LOCATION: Cytoplasm {ECO:0000250}. Cytoplasm, perinuclear region {ECO:0000250}. Note=Localizes to the nuclear envelope region and to other cytoplasmic structures. {ECO:0000250}.	reviewed
0	0	Low	O88866	Hormonally up-regulated neu tumor-associated kinase OS=Mus musculus OX=10090 GN=Hunk PE=2 SV=1	0.077	1.577	5	1	1	1	714	79.6	1	0				#VALUE!													Not Found	Not Found	High	Not Found	Not Found	Not Found		O88866	HUNK_MOUSE	Hunk	intracellular signal transduction [GO:0035556]; protein phosphorylation [GO:0006468]	cytoplasm [GO:0005737]	ATP binding [GO:0005524]; protein kinase activity [GO:0004672]; protein serine kinase activity [GO:0106310]; protein serine/threonine kinase activity [GO:0004674]		reviewed
0	0	Low	P35396	Peroxisome proliferator-activated receptor delta OS=Mus musculus OX=10090 GN=Ppard PE=1 SV=1	0.081	1.538	2	1	1	1	440	49.7	1	0				#VALUE!													High	Not Found	Not Found	Not Found	Not Found	Not Found		P35396	PPARD_MOUSE	Ppard	adipose tissue development [GO:0060612]; apoptotic process [GO:0006915]; apoptotic signaling pathway [GO:0097190]; axon ensheathment [GO:0008366]; cell differentiation [GO:0030154]; cell population proliferation [GO:0008283]; cell-substrate adhesion [GO:0031589]; cellular response to hypoxia [GO:0071456]; cellular response to lipopolysaccharide [GO:0071222]; cellular response to nutrient levels […	chromatin [GO:0000785]; nucleus [GO:0005634]	DNA binding [GO:0003677]; DNA-binding transcription factor activity [GO:0003700]; DNA-binding transcription factor binding [GO:0140297]; DNA-binding transcription repressor activity, RNA polymerase II-specific [GO:0001227]; enzyme activator activity [GO:0008047]; fatty acid binding [GO:0005504]; linoleic acid binding [GO:0070539]; lipid binding [GO:0008289]; NF-kappaB binding [GO:0051059]; nuclea…	SUBCELLULAR LOCATION: Nucleus {ECO:0000269|PubMed:35675826}.	reviewed
0	0	Low	P42230	Signal transducer and activator of transcription 5A OS=Mus musculus OX=10090 GN=Stat5a PE=1 SV=1	0.092	1.474	1	1	1	1	793	90.8	1	0				#VALUE!													Not Found	Not Found	High	Not Found	Not Found	Not Found		P42230	STA5A_MOUSE	Stat5a	activated T cell proliferation [GO:0050798]; B cell differentiation [GO:0030183]; cell population proliferation [GO:0008283]; cellular response to cytokine stimulus [GO:0071345]; cellular response to granulocyte macrophage colony-stimulating factor stimulus [GO:0097011]; cellular response to organic cyclic compound [GO:0071407]; cytokine-mediated signaling pathway [GO:0019221]; defense response […	cytoplasm [GO:0005737]; cytosol [GO:0005829]; nucleoplasm [GO:0005654]; nucleus [GO:0005634]	DNA binding [GO:0003677]; DNA-binding transcription activator activity, RNA polymerase II-specific [GO:0001228]; DNA-binding transcription factor activity [GO:0003700]; DNA-binding transcription factor activity, RNA polymerase II-specific [GO:0000981]; DNA-binding transcription factor binding [GO:0140297]; double-stranded DNA binding [GO:0003690]; phosphate ion binding [GO:0042301]; RNA polymeras…	SUBCELLULAR LOCATION: Cytoplasm {ECO:0000269|PubMed:16837552}. Nucleus {ECO:0000269|PubMed:16837552}. Note=Translocated into the nucleus in response to phosphorylation.	reviewed
0	0	Low	P46656	Adrenodoxin, mitochondrial OS=Mus musculus OX=10090 GN=Fdx1 PE=1 SV=1	0.054	1.737	5	1	1	1	188	20.1	1	0	3.127	1.64	0.0496914	1.30372	0.325629	140.17	3.77016e+06	1.33335e+07	43.68	83.99	4.52793e+06	1.71168e+06	3.77016e+06	1.33335e+07	1.41568e+07	291957	Not Found	Not Found	Not Found	High	Peak Found	Not Found		P46656	ADX_MOUSE	Fdx1	cellular response to cAMP [GO:0071320]; cellular response to forskolin [GO:1904322]; cholesterol metabolic process [GO:0008203]; electron transport chain [GO:0022900]; hormone biosynthetic process [GO:0042446]; NADPH oxidation [GO:0070995]; P450-containing electron transport chain [GO:0140647]; positive regulation of oxidoreductase activity [GO:0051353]; regulation of catalytic activity [GO:00507…	mitochondrial crista [GO:0030061]; mitochondrial matrix [GO:0005759]; mitochondrion [GO:0005739]	2 iron, 2 sulfur cluster binding [GO:0051537]; cholesterol monooxygenase (side-chain-cleaving) activity [GO:0008386]; electron transfer activity [GO:0009055]; enzyme binding [GO:0019899]; iron ion binding [GO:0005506]; NADPH-adrenodoxin reductase activity [GO:0015039]	SUBCELLULAR LOCATION: Mitochondrion matrix {ECO:0000250|UniProtKB:P10109}.	reviewed
0	0	Low	P47809	Dual specificity mitogen-activated protein kinase kinase 4 OS=Mus musculus OX=10090 GN=Map2k4 PE=1 SV=2	0.069	1.63	3	1	1	1	397	44.1	1	0				#VALUE!													Not Found	Not Found	High	Not Found	Not Found	Not Found		P47809	MP2K4_MOUSE	Map2k4	cell growth involved in cardiac muscle cell development [GO:0061049]; cellular response to mechanical stimulus [GO:0071260]; cellular response to sorbitol [GO:0072709]; intrinsic apoptotic signaling pathway in response to hydrogen peroxide [GO:0036481]; JNK cascade [GO:0007254]; MAPK cascade [GO:0000165]; negative regulation of motor neuron apoptotic process [GO:2000672]; positive regulation of a…	axon [GO:0030424]; cytosol [GO:0005829]; dendrite cytoplasm [GO:0032839]; nucleus [GO:0005634]; perikaryon [GO:0043204]	ATP binding [GO:0005524]; JUN kinase kinase activity [GO:0008545]; MAP kinase kinase activity [GO:0004708]; molecular adaptor activity [GO:0060090]; protein serine kinase activity [GO:0106310]; protein serine/threonine kinase activity [GO:0004674]; protein tyrosine kinase activity [GO:0004713]	SUBCELLULAR LOCATION: Cytoplasm {ECO:0000269|PubMed:9891090}. Nucleus {ECO:0000269|PubMed:9891090}.	reviewed
0	0	Low	P62073	Mitochondrial import inner membrane translocase subunit Tim10 OS=Mus musculus OX=10090 GN=Timm10 PE=1 SV=1	0.066	1.656	8	1	3	1	90	10.3	1	0	0.935	-0.1	0.949759	0.0223864	0.999661	123.21	494673	462474	158.88	32.37	494673	1.00512e+07	96196.4	462474	648764	338044	High	Not Found	Peak Found	Peak Found	High	High		P62073	TIM10_MOUSE	Timm10	protein insertion into mitochondrial inner membrane [GO:0045039]	mitochondrial inner membrane [GO:0005743]; mitochondrial intermembrane space [GO:0005758]; mitochondrial intermembrane space protein transporter complex [GO:0042719]; mitochondrion [GO:0005739]; TIM22 mitochondrial import inner membrane insertion complex [GO:0042721]	membrane insertase activity [GO:0032977]; metal ion binding [GO:0046872]; protein homodimerization activity [GO:0042803]; protein-folding chaperone binding [GO:0051087]	SUBCELLULAR LOCATION: Mitochondrion inner membrane {ECO:0000250}; Peripheral membrane protein {ECO:0000250}; Intermembrane side {ECO:0000250}.	reviewed
0	0	Low	P70353	Nuclear transcription factor Y subunit gamma OS=Mus musculus OX=10090 GN=Nfyc PE=1 SV=2	0.083	1.528	4	1	2	1	335	37.2	1	0	0.628	-0.67	0.802937	0.0953184	0.992204	21.88	1.7487e+07	1.18372e+07	39.32	45.21	1.7487e+07	2.40325e+07	1.0421e+07	5.4867e+06	1.18372e+07	1.50919e+07	High	Peak Found	Not Found	Not Found	Peak Found	High		P70353	NFYC_MOUSE	Nfyc	histone H3-K4 trimethylation [GO:0080182]; positive regulation of DNA-templated transcription [GO:0045893]; positive regulation of transcription by RNA polymerase II [GO:0045944]; regulation of DNA-templated transcription [GO:0006355]; regulation of histone acetylation [GO:0035065]; regulation of transcription by RNA polymerase II [GO:0006357]	CCAAT-binding factor complex [GO:0016602]; nucleoplasm [GO:0005654]; nucleus [GO:0005634]; protein-DNA complex [GO:0032993]; RNA polymerase II transcription regulator complex [GO:0090575]; transcription regulator complex [GO:0005667]	DNA binding [GO:0003677]; DNA-binding transcription activator activity, RNA polymerase II-specific [GO:0001228]; DNA-binding transcription factor activity [GO:0003700]; protein heterodimerization activity [GO:0046982]; RNA polymerase II cis-regulatory region sequence-specific DNA binding [GO:0000978]; transcription cis-regulatory region binding [GO:0000976]	SUBCELLULAR LOCATION: Nucleus.	reviewed
0	0	Low	P97499	Telomerase protein component 1 OS=Mus musculus OX=10090 GN=Tep1 PE=1 SV=1	0.069	1.634	0	1	1	1	2629	291.3	1	0				#VALUE!													Not Found	Not Found	Not Found	Not Found	High	Not Found		P97499	TEP1_MOUSE	Tep1	telomere maintenance via recombination [GO:0000722]	chromosome, telomeric region [GO:0000781]; cytoplasm [GO:0005737]; nuclear matrix [GO:0016363]; ribonucleoprotein complex [GO:1990904]; telomerase holoenzyme complex [GO:0005697]	ATP binding [GO:0005524]; enzyme binding [GO:0019899]; p53 binding [GO:0002039]; RNA binding [GO:0003723]; telomerase activity [GO:0003720]; telomerase RNA binding [GO:0070034]	SUBCELLULAR LOCATION: Nucleus {ECO:0000305}. Chromosome, telomere.	reviewed
0	0	Low	Q04750	DNA topoisomerase 1 OS=Mus musculus OX=10090 GN=Top1 PE=1 SV=2	0.068	1.639	1	1	1	1	767	90.8	1	0				#VALUE!													Peak Found	Peak Found	Peak Found	High	Peak Found	Peak Found		Q04750	TOP1_MOUSE	Top1	chromatin remodeling [GO:0006338]; chromosome segregation [GO:0007059]; circadian regulation of gene expression [GO:0032922]; DNA replication [GO:0006260]; DNA topological change [GO:0006265]; embryonic cleavage [GO:0040016]; peptidyl-serine phosphorylation [GO:0018105]; response to xenobiotic stimulus [GO:0009410]; rRNA transcription [GO:0009303]	cytoplasm [GO:0005737]; dense fibrillar component [GO:0001651]; fibrillar center [GO:0001650]; male germ cell nucleus [GO:0001673]; nuclear chromosome [GO:0000228]; nucleolus [GO:0005730]; nucleoplasm [GO:0005654]; nucleus [GO:0005634]; P-body [GO:0000932]; perikaryon [GO:0043204]; protein-DNA complex [GO:0032993]	ATP binding [GO:0005524]; chromatin binding [GO:0003682]; chromatin DNA binding [GO:0031490]; DNA binding [GO:0003677]; DNA binding, bending [GO:0008301]; DNA topoisomerase type I (single strand cut, ATP-independent) activity [GO:0003917]; double-stranded DNA binding [GO:0003690]; protein domain specific binding [GO:0019904]; protein serine/threonine kinase activity [GO:0004674]; protein-containi…	SUBCELLULAR LOCATION: Nucleus, nucleolus {ECO:0000250|UniProtKB:P11387}. Nucleus, nucleoplasm {ECO:0000250|UniProtKB:P11387}. Note=Diffuse nuclear localization with some enrichment in nucleoli. On CPT treatment, cleared from nucleoli into nucleoplasm. Sumoylated forms found in both nucleoplasm and nucleoli. {ECO:0000250|UniProtKB:P11387}.	reviewed
0	0	Low	Q67FY2	B-cell CLL/lymphoma 9-like protein OS=Mus musculus OX=10090 GN=Bcl9l PE=1 SV=1	0.079	1.558	0	1	2	1	1494	156.6	1	0	1.981	0.99	0.2002	0.698537	0.73947	68.76	5.58305e+06	8.2574e+06	88.1	42.35	5.58305e+06	7.77246e+06	100907	1.53996e+07	7.41601e+06	8.2574e+06	Not Found	Not Found	Peak Found	High	High	Peak Found		Q67FY2	BCL9L_MOUSE	Bcl9l	canonical Wnt signaling pathway [GO:0060070]; myoblast differentiation [GO:0045445]; negative regulation of transforming growth factor beta receptor signaling pathway [GO:0030512]; positive regulation of epithelial to mesenchymal transition [GO:0010718]; positive regulation of transcription by RNA polymerase II [GO:0045944]; regulation of cell morphogenesis [GO:0022604]; skeletal muscle cell diff…	beta-catenin-TCF complex [GO:1990907]; fibrillar center [GO:0001650]; nucleoplasm [GO:0005654]; nucleus [GO:0005634]	beta-catenin binding [GO:0008013]; transcription coactivator activity [GO:0003713]	SUBCELLULAR LOCATION: Nucleus {ECO:0000269|PubMed:15574752}. Note=localized also in punctate nuclear bodies as well in the cytoplasm. Colocalizes with CTNNB1.	reviewed
0	0	Low	Q69ZX6	ATPase MORC2A OS=Mus musculus OX=10090 GN=Morc2a PE=1 SV=2	0.084	1.521	1	1	2	1	1030	117.3	1	0	1.088	0.12	0.781278	0.107195	0.992204	31.4	685508	746101	30.9	14.94	456176	685508	869718	569777	749634	746101	Peak Found	Peak Found	High	Peak Found	High	Peak Found		Q69ZX6	MOR2A_MOUSE	Morc2a	chromatin remodeling [GO:0006338]; DNA damage response [GO:0006974]; negative regulation of gene expression, epigenetic [GO:0045814]; negative regulation of single stranded viral RNA replication via double stranded DNA intermediate [GO:0045869]; positive regulation of DNA methylation-dependent heterochromatin formation [GO:0090309]	cytoplasm [GO:0005737]; cytosol [GO:0005829]; heterochromatin [GO:0000792]; nuclear matrix [GO:0016363]; nucleoplasm [GO:0005654]; nucleus [GO:0005634]	ATP binding [GO:0005524]; ATP hydrolysis activity [GO:0016887]; chromatin binding [GO:0003682]; histone binding [GO:0042393]; identical protein binding [GO:0042802]; magnesium ion binding [GO:0000287]; protein homodimerization activity [GO:0042803]; zinc ion binding [GO:0008270]	SUBCELLULAR LOCATION: Nucleus {ECO:0000269|PubMed:29728365}. Cytoplasm, cytosol {ECO:0000250|UniProtKB:Q9Y6X9}. Chromosome {ECO:0000250|UniProtKB:Q9Y6X9}. Nucleus matrix {ECO:0000250|UniProtKB:Q9Y6X9}. Note=Mainly located in the nucleus. Upon phosphorylation at Ser-737, recruited to damaged chromatin. {ECO:0000250|UniProtKB:Q9Y6X9}.	reviewed
0	0	Low	Q6P3D0	U8 snoRNA-decapping enzyme OS=Mus musculus OX=10090 GN=Nudt16 PE=1 SV=1	0.088	1.492	5	1	2	1	195	21.8	1	0	1.094	0.13	0.419495	0.377273	0.942338	35.55	5.70003e+07	6.55069e+07	15.43	26.69	7.17564e+07	5.70003e+07	54253584	4.51113e+07	6.55069e+07	7.84829e+07	Peak Found	Peak Found	High	Peak Found	Peak Found	High		Q6P3D0	NUD16_MOUSE	Nudt16	chromosome organization [GO:0051276]; dITP catabolic process [GO:0035863]; mRNA catabolic process [GO:0006402]; NAD-cap decapping [GO:0110155]; negative regulation of rRNA processing [GO:2000233]; positive regulation of cell cycle process [GO:0090068]; RNA phosphodiester bond hydrolysis, endonucleolytic [GO:0090502]; sno(s)RNA catabolic process [GO:0016077]	cytoplasm [GO:0005737]; nucleolus [GO:0005730]; nucleoplasm [GO:0005654]; nucleus [GO:0005634]	5'-(N(7)-methylguanosine 5'-triphospho)-[mRNA] hydrolase activity [GO:0140933]; chloride ion binding [GO:0031404]; cobalt ion binding [GO:0050897]; dIDP phosphatase activity [GO:0097383]; dITP diphosphatase activity [GO:0035870]; identical protein binding [GO:0042802]; IDP phosphatase activity [GO:1990003]; magnesium ion binding [GO:0000287]; manganese ion binding [GO:0030145]; metalloexopeptidas…	SUBCELLULAR LOCATION: Nucleus {ECO:0000250|UniProtKB:Q96DE0}. Nucleus, nucleolus {ECO:0000250|UniProtKB:Q6TEC1}. Nucleus, nucleoplasm {ECO:0000250|UniProtKB:Q6TEC1}. Cytoplasm {ECO:0000250|UniProtKB:Q96DE0}. Note=Localized predominantly in the cytoplasm. Localized in nucleolus, and in a minor proportion in distinct foci in the nucleoplasm. {ECO:0000250|UniProtKB:Q6TEC1, ECO:0000250|UniProtKB:Q96D…	reviewed
0	0	Low	Q80X82	Symplekin OS=Mus musculus OX=10090 GN=Sympk PE=1 SV=2	0.067	1.647	2	1	1	1	1288	142.5	1	0				#VALUE!													Not Found	High	Not Found	Not Found	Not Found	Not Found		Q80X82	SYMPK_MOUSE	Sympk	cell adhesion [GO:0007155]; mRNA polyadenylation [GO:0006378]; negative regulation of protein binding [GO:0032091]	bicellular tight junction [GO:0005923]; cytoplasm [GO:0005737]; cytoskeleton [GO:0005856]; cytosol [GO:0005829]; mRNA cleavage and polyadenylation specificity factor complex [GO:0005847]; nuclear body [GO:0016604]; nuclear stress granule [GO:0097165]; nucleoplasm [GO:0005654]; plasma membrane [GO:0005886]		SUBCELLULAR LOCATION: Cytoplasm, cytoskeleton {ECO:0000250}. Cell junction, tight junction {ECO:0000250}. Cell membrane {ECO:0000250}; Peripheral membrane protein {ECO:0000250}; Cytoplasmic side {ECO:0000250}. Cell junction {ECO:0000250|UniProtKB:Q92797}. Nucleus, nucleoplasm {ECO:0000250}. Note=Cytoplasmic face of adhesion plaques (major) and nucleoplasm (minor) (in cells with TJ). Nucleoplasm (…	reviewed
0	0	Low	Q8BMA6	Signal recognition particle subunit SRP68 OS=Mus musculus OX=10090 GN=Srp68 PE=1 SV=2	0.066	1.662	1	1	2	1	625	70.5	1	0				#VALUE!													High	Not Found	Not Found	Not Found	High	Not Found		Q8BMA6	SRP68_MOUSE	Srp68	response to xenobiotic stimulus [GO:0009410]; SRP-dependent cotranslational protein targeting to membrane [GO:0006614]	cytosol [GO:0005829]; endoplasmic reticulum [GO:0005783]; focal adhesion [GO:0005925]; nucleolus [GO:0005730]; signal recognition particle [GO:0048500]; signal recognition particle, endoplasmic reticulum targeting [GO:0005786]	7S RNA binding [GO:0008312]; endoplasmic reticulum signal peptide binding [GO:0030942]; protein domain specific binding [GO:0019904]; ribosome binding [GO:0043022]; signal recognition particle binding [GO:0005047]	SUBCELLULAR LOCATION: Cytoplasm {ECO:0000250|UniProtKB:Q9UHB9}. Nucleus, nucleolus {ECO:0000250|UniProtKB:Q9UHB9}. Endoplasmic reticulum {ECO:0000250|UniProtKB:Q9UHB9}.	reviewed
0	0	Low	Q8C5L3	CCR4-NOT transcription complex subunit 2 OS=Mus musculus OX=10090 GN=Cnot2 PE=1 SV=2	0.078	1.568	2	1	1	1	540	59.7	1	0				#VALUE!													Peak Found	Peak Found	High	Peak Found	Peak Found	Peak Found		Q8C5L3	CNOT2_MOUSE	Cnot2	negative regulation of intracellular estrogen receptor signaling pathway [GO:0033147]; negative regulation of transcription by RNA polymerase II [GO:0000122]; nuclear-transcribed mRNA poly(A) tail shortening [GO:0000289]; positive regulation of cytoplasmic mRNA processing body assembly [GO:0010606]; regulation of stem cell population maintenance [GO:2000036]; RNA-mediated gene silencing [GO:00310…	CCR4-NOT complex [GO:0030014]; CCR4-NOT core complex [GO:0030015]; cytoplasm [GO:0005737]; cytosol [GO:0005829]; nucleoplasm [GO:0005654]; P-body [GO:0000932]; plasma membrane [GO:0005886]	poly(A)-specific ribonuclease activity [GO:0004535]; transcription corepressor binding [GO:0001222]	SUBCELLULAR LOCATION: Cytoplasm {ECO:0000250}. Nucleus {ECO:0000305}.	reviewed
0	0	Low	Q8C754	Vacuolar protein sorting-associated protein 52 homolog OS=Mus musculus OX=10090 GN=Vps52 PE=1 SV=1	0.081	1.541	1	1	1	1	723	82	1	0				#VALUE!													Not Found	High	Not Found	Not Found	Not Found	Not Found		Q8C754	VPS52_MOUSE	Vps52	ectodermal cell differentiation [GO:0010668]; embryonic ectodermal digestive tract development [GO:0048611]; endocytic recycling [GO:0032456]; Golgi to vacuole transport [GO:0006896]; lysosomal transport [GO:0007041]; protein targeting [GO:0006605]; retrograde transport, endosome to Golgi [GO:0042147]; vesicle-mediated cholesterol transport [GO:0090119]	cytosol [GO:0005829]; EARP complex [GO:1990745]; endosome membrane [GO:0010008]; GARP complex [GO:0000938]; Golgi apparatus [GO:0005794]; membrane [GO:0016020]; perinuclear region of cytoplasm [GO:0048471]; recycling endosome [GO:0055037]	syntaxin binding [GO:0019905]	SUBCELLULAR LOCATION: Golgi apparatus, trans-Golgi network membrane {ECO:0000250|UniProtKB:Q8N1B4}; Peripheral membrane protein {ECO:0000250|UniProtKB:Q8N1B4}. Endosome membrane {ECO:0000250|UniProtKB:Q8N1B4}; Peripheral membrane protein {ECO:0000250|UniProtKB:Q8N1B4}. Recycling endosome {ECO:0000250|UniProtKB:Q8N1B4}. Note=Localizes to the trans-Golgi network as part of the GARP complex, while i…	reviewed
0	0	Low	Q8R086	Sulfite oxidase, mitochondrial OS=Mus musculus OX=10090 GN=Suox PE=1 SV=2	0.074	1.601	4	1	1	1	546	60.7	1	0	0.514	-0.96	0.59502	0.225469	0.992204	20.69	19064090	4.60965e+06	53.3	79.02	2.47056e+07	7.03415e+06	19064090	3.61236e+06	1.43909e+07	4.60965e+06	Peak Found	Not Found	Peak Found	Not Found	High	Not Found		Q8R086	SUOX_MOUSE	Suox	response to nutrient [GO:0007584]; sulfur compound metabolic process [GO:0006790]	mitochondrial intermembrane space [GO:0005758]; mitochondrion [GO:0005739]	heme binding [GO:0020037]; molybdenum ion binding [GO:0030151]; molybdopterin cofactor binding [GO:0043546]; sulfite oxidase activity [GO:0008482]	SUBCELLULAR LOCATION: Mitochondrion intermembrane space {ECO:0000250|UniProtKB:Q07116}.	reviewed
0	0	Low	Q8R123	FAD synthase OS=Mus musculus OX=10090 GN=Flad1 PE=1 SV=1	0.052	1.758	3	1	1	1	492	54.7	1	0	0.854	-0.23	0.749257	0.125369	0.992204	46.9	9.10947e+07	8.17443e+07	27.95	49.19	7.6875e+07	9.10947e+07	130564728	3.66687e+07	8.17443e+07	1.11564e+08	Peak Found	Peak Found	Peak Found	High	Peak Found	Peak Found		Q8R123	FAD1_MOUSE	Flad1	FAD biosynthetic process [GO:0006747]	cytosol [GO:0005829]; plasma membrane [GO:0005886]	ATP binding [GO:0005524]; FMN adenylyltransferase activity [GO:0003919]; identical protein binding [GO:0042802]	SUBCELLULAR LOCATION: Cytoplasm {ECO:0000250}.	reviewed
0	0	Low	Q91VE6	MKI67 FHA domain-interacting nucleolar phosphoprotein OS=Mus musculus OX=10090 GN=Nifk PE=1 SV=1	0.097	1.447	3	1	1	1	317	36.2	1	0	0.154	-2.7	0.0273871	1.56245	0.224445	2.08	1.25667e+07	1.93799e+06	55.34	94.54	1.25667e+07	2.51172e+07	8746187	1.93799e+06	5.35347e+06	551359	High	Peak Found	Peak Found	Not Found	Peak Found	Not Found		Q91VE6	MK67I_MOUSE	Nifk	maturation of LSU-rRNA from tricistronic rRNA transcript (SSU-rRNA, 5.8S rRNA, LSU-rRNA) [GO:0000463]	chromosome [GO:0005694]; condensed nuclear chromosome [GO:0000794]; cytoplasm [GO:0005737]; nucleolus [GO:0005730]; nucleoplasm [GO:0005654]	RNA binding [GO:0003723]	SUBCELLULAR LOCATION: Nucleus, nucleolus. Chromosome {ECO:0000250}. Note=Localizes to mitotic chromosomes in conjunction with MKI67. {ECO:0000250}.	reviewed
0	0	Low	Q91YD9	Actin nucleation-promoting factor WASL OS=Mus musculus OX=10090 GN=Wasl PE=1 SV=1	0.077	1.568	6	1	1	1	501	54.2	1	0	0.446	-1.16	0.368401	0.433679	0.919395	15.89	7.87295e+06	3.51292e+06	28.06	81.31	7.87295e+06	6.38533e+06	11015731	8.99596e+06	3.51292e+06	1.62203e+06	Peak Found	Not Found	High	Not Found	Not Found	Not Found		Q91YD9	WASL_MOUSE	Wasl	actin cytoskeleton organization [GO:0030036]; actin filament polymerization [GO:0030041]; actin nucleation [GO:0045010]; cell division [GO:0051301]; dendritic spine morphogenesis [GO:0060997]; membrane invagination [GO:0010324]; negative regulation of lymphocyte migration [GO:2000402]; negative regulation of membrane tubulation [GO:1903526]; plasma membrane tubulation [GO:0097320]; positive regul…	actin cap [GO:0030478]; cell leading edge [GO:0031252]; cytoplasm [GO:0005737]; cytoplasmic vesicle [GO:0031410]; cytosol [GO:0005829]; glutamatergic synapse [GO:0098978]; Golgi membrane [GO:0000139]; lamellipodium [GO:0030027]; nucleus [GO:0005634]; postsynapse [GO:0098794]	actin binding [GO:0003779]; cytoskeletal protein binding [GO:0008092]; identical protein binding [GO:0042802]	SUBCELLULAR LOCATION: Cytoplasm, cytoskeleton {ECO:0000250|UniProtKB:O08816}. Nucleus {ECO:0000269|PubMed:12871950, ECO:0000269|PubMed:14676198}. Cytoplasm {ECO:0000269|PubMed:12871950, ECO:0000269|PubMed:14676198}. Note=Preferentially localized in the cytoplasm when phosphorylated and in the nucleus when unphosphorylated (PubMed:12871950, PubMed:14676198). Exported from the nucleus by an nuclear…	reviewed
0	0	Low	Q921M4	Golgin subfamily A member 2 OS=Mus musculus OX=10090 GN=Golga2 PE=1 SV=3	0.052	1.754	3	1	1	1	999	113.2	1	0				#VALUE!													High	Not Found	Not Found	Not Found	Not Found	Not Found		Q921M4	GOGA2_MOUSE	Golga2	asymmetric cell division [GO:0008356]; axonogenesis [GO:0007409]; centrosome cycle [GO:0007098]; endoplasmic reticulum to Golgi vesicle-mediated transport [GO:0006888]; Golgi disassembly [GO:0090166]; Golgi localization [GO:0051645]; Golgi organization [GO:0007030]; Golgi ribbon formation [GO:0090161]; meiotic spindle assembly [GO:0090306]; microtubule nucleation [GO:0007020]; mitotic spindle ass…	cis-Golgi network [GO:0005801]; COPII-coated ER to Golgi transport vesicle [GO:0030134]; endoplasmic reticulum-Golgi intermediate compartment membrane [GO:0033116]; Golgi apparatus [GO:0005794]; Golgi cis cisterna [GO:0000137]; Golgi cisterna membrane [GO:0032580]; Golgi membrane [GO:0000139]; microtubule [GO:0005874]; mitotic spindle [GO:0072686]; neuronal cell body [GO:0043025]; perinuclear reg…	identical protein binding [GO:0042802]; importin-alpha family protein binding [GO:0061676]; microtubule binding [GO:0008017]; protein kinase binding [GO:0019901]; protein-containing complex binding [GO:0044877]; syntaxin binding [GO:0019905]	SUBCELLULAR LOCATION: Golgi apparatus, cis-Golgi network membrane {ECO:0000250|UniProtKB:Q08379}; Peripheral membrane protein {ECO:0000250|UniProtKB:Q08379}; Cytoplasmic side {ECO:0000250|UniProtKB:Q08379}. Endoplasmic reticulum-Golgi intermediate compartment membrane {ECO:0000250|UniProtKB:Q08379}; Peripheral membrane protein {ECO:0000250|UniProtKB:Q08379}; Cytoplasmic side {ECO:0000250|UniProtK…	reviewed
0	0	Low	Q99LJ0	CTTNBP2 N-terminal-like protein OS=Mus musculus OX=10090 GN=Cttnbp2nl PE=1 SV=1	0.066	1.657	1	1	1	1	638	69.8	1	0				#VALUE!													Not Found	Not Found	High	Not Found	Not Found	Not Found		Q99LJ0	CT2NL_MOUSE	Cttnbp2nl	negative regulation of transmembrane transport [GO:0034763]; negative regulation of transporter activity [GO:0032410]; protein dephosphorylation [GO:0006470]	actin cytoskeleton [GO:0015629]; cytoplasm [GO:0005737]; lamellipodium [GO:0030027]	protein phosphatase 2A binding [GO:0051721]	SUBCELLULAR LOCATION: Cell projection, lamellipodium {ECO:0000250|UniProtKB:Q8SX68}. Cytoplasm, cytoskeleton, stress fiber {ECO:0000269|PubMed:23015759}.	reviewed
0	0	Low	Q9CPW7	Zinc finger matrin-type protein 2 OS=Mus musculus OX=10090 GN=Zmat2 PE=2 SV=1	0.094	1.471	5	1	2	1	199	23.6	1	0	1.568	0.65	0.336203	0.473398	0.887226	101.55	9130445	1.43127e+07	120.58	136.72	6.07746e+07	6.35359e+06	9130445	4.50887e+06	1.43127e+07	1.13579e+08	Peak Found	Not Found	Peak Found	Not Found	High	High		Q9CPW7	ZMAT2_MOUSE	Zmat2	mRNA splicing, via spliceosome [GO:0000398]	nucleus [GO:0005634]; U2-type precatalytic spliceosome [GO:0071005]; U4/U6 x U5 tri-snRNP complex [GO:0046540]	DNA binding [GO:0003677]; zinc ion binding [GO:0008270]	SUBCELLULAR LOCATION: Nucleus {ECO:0000250|UniProtKB:Q96NC0}.	reviewed
0	0	Low	Q9CQ48	NudC domain-containing protein 2 OS=Mus musculus OX=10090 GN=Nudcd2 PE=1 SV=1	0.097	1.449	6	1	1	1	157	17.6	1	0				#VALUE!													Not Found	Not Found	High	Not Found	Not Found	Not Found		Q9CQ48	NUDC2_MOUSE	Nudcd2	protein folding [GO:0006457]	cytoplasm [GO:0005737]; cytosol [GO:0005829]; intercellular bridge [GO:0045171]; kinetochore [GO:0000776]; microtubule cytoskeleton [GO:0015630]; microtubule organizing center [GO:0005815]; mitotic spindle [GO:0072686]; spindle pole [GO:0000922]	unfolded protein binding [GO:0051082]	SUBCELLULAR LOCATION: Chromosome, centromere, kinetochore {ECO:0000250}. Cytoplasm, cytoskeleton, microtubule organizing center, centrosome {ECO:0000250}. Cytoplasm, cytoskeleton, spindle pole {ECO:0000250}. Note=Associates with centrosomes in interphase and to spindle poles and kinetochores during mitosis. {ECO:0000250}.	reviewed
0	0	Low	Q9CQ86	Migration and invasion enhancer 1 OS=Mus musculus OX=10090 GN=Mien1 PE=1 SV=1	0.084	1.522	6	1	6	1	115	12.3	1	0	0.849	-0.24	0.752861	0.123285	0.992204	26.89	6.07652e+07	6.18957e+07	34.61	17.37	6.07652e+07	9.93882e+07	53540236	6.31499e+07	6.18957e+07	4.54577e+07	High	High	High	High	High	High		Q9CQ86	MIEN1_MOUSE	Mien1	apoptotic process [GO:0006915]; negative regulation of apoptotic process [GO:0043066]; positive regulation of cell migration [GO:0030335]; positive regulation of filopodium assembly [GO:0051491]	cytoplasmic side of plasma membrane [GO:0009898]; cytosol [GO:0005829]; plasma membrane [GO:0005886]		SUBCELLULAR LOCATION: Cytoplasm, cytosol {ECO:0000269|PubMed:17503775}. Cell membrane {ECO:0000250}; Lipid-anchor {ECO:0000250}; Cytoplasmic side {ECO:0000250}. Note=Concentrates at the leading edge of migrating cells. Localizes outside membrane raft regions (By similarity). {ECO:0000250}.	reviewed
0	0	Low	Q9CQY2	RNA guanine-N7 methyltransferase activating subunit OS=Mus musculus OX=10090 GN=Ramac PE=3 SV=1	0.084	1.522	8	1	1	1	119	14.5	1	0				#VALUE!													Not Found	Not Found	Not Found	High	Not Found	Not Found		Q9CQY2	RAMAC_MOUSE	Ramac	7-methylguanosine mRNA capping [GO:0006370]; methylation [GO:0032259]; recruitment of mRNA capping enzyme to RNA polymerase II holoenzyme complex [GO:0036031]; RNA 5'-cap (guanine-N7)-methylation [GO:0106005]	mRNA cap binding complex [GO:0005845]; mRNA cap methyltransferase complex [GO:0031533]; nucleus [GO:0005634]	enzyme activator activity [GO:0008047]; molecular function activator activity [GO:0140677]; RNA binding [GO:0003723]	SUBCELLULAR LOCATION: Nucleus {ECO:0000250|UniProtKB:Q9BTL3}.	reviewed
0	0	Low	Q9CWG9	Biogenesis of lysosome-related organelles complex 1 subunit 2 OS=Mus musculus OX=10090 GN=Bloc1s2 PE=1 SV=1	0.076	1.582	5	1	5	1	143	16.3	1	0	4.97	2.31	0.0145373	1.83752	0.144775	127.24	1.96581e+06	2.11193e+06	81.52	115.9	214481	1.96581e+06	2.99756e+06	2.10418e+06	2.11193e+06	1.48983e+07	Peak Found	Peak Found	High	High	High	High		Q9CWG9	BL1S2_MOUSE	Bloc1s2	anterograde axonal transport [GO:0008089]; anterograde synaptic vesicle transport [GO:0048490]; endosomal transport [GO:0016197]; extrinsic apoptotic signaling pathway via death domain receptors [GO:0008625]; lysosome localization [GO:0032418]; melanosome organization [GO:0032438]; mitochondrial outer membrane permeabilization [GO:0097345]; neuron projection development [GO:0031175]; organelle tr…	axon cytoplasm [GO:1904115]; BLOC-1 complex [GO:0031083]; BORC complex [GO:0099078]; centrosome [GO:0005813]; cytoplasmic side of lysosomal membrane [GO:0098574]; cytosol [GO:0005829]; gamma-tubulin complex [GO:0000930]; mitochondrion [GO:0005739]; nucleus [GO:0005634]; recycling endosome [GO:0055037]	gamma-tubulin binding [GO:0043015]	SUBCELLULAR LOCATION: Cytoplasm, cytoskeleton, microtubule organizing center, centrosome {ECO:0000250|UniProtKB:Q6QNY1}. Lysosome membrane {ECO:0000250|UniProtKB:Q6QNY1}. Note=Localizes to the centrosomes in a microtubule-dependent manner. {ECO:0000250|UniProtKB:Q6QNY1}.	reviewed
0	0	Low	Q9CZ42	ATP-dependent (S)-NAD(P)H-hydrate dehydratase OS=Mus musculus OX=10090 GN=Naxd PE=1 SV=1	0.059	1.702	8	1	1	1	343	36.7	1	0				#VALUE!													Not Found	Not Found	Not Found	Not Found	High	Not Found		Q9CZ42	NNRD_MOUSE	Naxd	metabolite repair [GO:0110051]; nicotinamide nucleotide metabolic process [GO:0046496]	mitochondrion [GO:0005739]	ATP binding [GO:0005524]; ATP-dependent NAD(P)H-hydrate dehydratase activity [GO:0047453]	SUBCELLULAR LOCATION: Mitochondrion {ECO:0000255|HAMAP-Rule:MF_03157, ECO:0000269|PubMed:18614015}.	reviewed
0	0	Low	Q9CZL5	Pterin-4-alpha-carbinolamine dehydratase 2 OS=Mus musculus OX=10090 GN=Pcbd2 PE=1 SV=2	0.054	1.738	5	1	1	1	136	14.8	1	0				#VALUE!													Not Found	Not Found	High	Not Found	Not Found	Not Found		Q9CZL5	PHS2_MOUSE	Pcbd2	positive regulation of DNA-templated transcription [GO:0045893]; tetrahydrobiopterin biosynthetic process [GO:0006729]	mitochondrion [GO:0005739]; nucleus [GO:0005634]	4-alpha-hydroxytetrahydrobiopterin dehydratase activity [GO:0008124]; identical protein binding [GO:0042802]; phenylalanine 4-monooxygenase activity [GO:0004505]		reviewed
0	0	Low	Q9D0D5	General transcription factor IIE subunit 1 OS=Mus musculus OX=10090 GN=Gtf2e1 PE=1 SV=1	0.094	1.465	3	1	1	1	440	49.6	1	0				#VALUE!													Not Found	Not Found	High	Not Found	Not Found	Not Found		Q9D0D5	T2EA_MOUSE	Gtf2e1	transcription by RNA polymerase II [GO:0006366]; transcription open complex formation at RNA polymerase II promoter [GO:0001113]	cytosol [GO:0005829]; nucleoplasm [GO:0005654]; nucleus [GO:0005634]; transcription factor TFIID complex [GO:0005669]; transcription factor TFIIE complex [GO:0005673]	metal ion binding [GO:0046872]; molecular adaptor activity [GO:0060090]; RNA polymerase II general transcription initiation factor activity [GO:0016251]	SUBCELLULAR LOCATION: Nucleus {ECO:0000250|UniProtKB:P29083}.	reviewed
0	0	Low	Q9QXN3	Activating signal cointegrator 1 OS=Mus musculus OX=10090 GN=Trip4 PE=1 SV=2	0.071	1.622	2	1	1	1	581	66.2	1	0				#VALUE!													Peak Found	Peak Found	Peak Found	Peak Found	High	Peak Found		Q9QXN3	TRIP4_MOUSE	Trip4	intracellular estrogen receptor signaling pathway [GO:0030520]; positive regulation of DNA-templated transcription [GO:0045893]; regulation of DNA-templated transcription [GO:0006355]; regulation of myoblast differentiation [GO:0045661]; rescue of stalled ribosome [GO:0072344]; ribosome disassembly [GO:0032790]; ribosome-associated ubiquitin-dependent protein catabolic process [GO:1990116]	activating signal cointegrator 1 complex [GO:0099053]; centrosome [GO:0005813]; cytoplasm [GO:0005737]; cytosol [GO:0005829]; neuromuscular junction [GO:0031594]; nuclear body [GO:0016604]; nucleoplasm [GO:0005654]; nucleus [GO:0005634]; protein-containing complex [GO:0032991]	histone acetyltransferase binding [GO:0035035]; nuclear estrogen receptor binding [GO:0030331]; nuclear receptor binding [GO:0016922]; protease binding [GO:0002020]; protein kinase binding [GO:0019901]; transcription coactivator activity [GO:0003713]; ubiquitin-like protein ligase binding [GO:0044389]; zinc ion binding [GO:0008270]	SUBCELLULAR LOCATION: Nucleus {ECO:0000250|UniProtKB:Q15650}. Cytoplasm, cytosol {ECO:0000250|UniProtKB:Q15650}. Cytoplasm, cytoskeleton, microtubule organizing center, centrosome {ECO:0000250|UniProtKB:Q15650}. Note=Cytoplasmic under conditions of serum deprivation. Colocalizes with NEK6 in the centrosome. {ECO:0000250|UniProtKB:Q15650}.	reviewed
0	0	Low	A0A140LIJ0	DC-STAMP domain-containing protein 2 OS=Mus musculus OX=10090 GN=Dcst2 PE=1 SV=1	0.07	1.627	1	1	1	1	701	78.5	1	0				#VALUE!													Not Found	Not Found	Not Found	High	Not Found	Not Found		A0A140LIJ0	DCST2_MOUSE	Dcst2	fusion of sperm to egg plasma membrane involved in single fertilization [GO:0007342]; sperm-egg recognition [GO:0035036]	acrosomal membrane [GO:0002080]		SUBCELLULAR LOCATION: Cytoplasmic vesicle, secretory vesicle, acrosome membrane {ECO:0000269|PubMed:35393517}; Multi-pass membrane protein {ECO:0000255}. Note=Localizes in the anterior acrosome before the acrosome reaction and then translocates to the equatorial segment in acrosome-reacted sperm. {ECO:0000269|PubMed:35393517}.	reviewed
0	0	Low	A2AG50	MAP7 domain-containing protein 2 OS=Mus musculus OX=10090 GN=Map7d2 PE=1 SV=1	0.056	1.72	1	1	1	1	781	86	1	0	1.023	0.03	0.844286	0.0735107	0.992204	98.9	1.36232e+06	1.39325e+06	28.45	101.95	801655	1.36232e+06	1.41289e+06	481044	4.76346e+06	1.39325e+06	Peak Found	High	Peak Found	Peak Found	Not Found	Peak Found		A2AG50	MA7D2_MOUSE	Map7d2	microtubule cytoskeleton organization [GO:0000226]	microtubule cytoskeleton [GO:0015630]			reviewed
0	0	Low	A2AKB4	FERM and PDZ domain-containing protein 1 OS=Mus musculus OX=10090 GN=Frmpd1 PE=1 SV=1	0.058	1.707	0	1	3	1	1549	169.1	1	0	1.754	0.81	0.0957063	1.01906	0.484834	130.32	2.84757e+07	4.99386e+07	35.15	91.17	4.8919e+07	2.84757e+07	27048030	4.01894e+06	9.38347e+07	4.99386e+07	High	Peak Found	Peak Found	Not Found	High	High		A2AKB4	FRPD1_MOUSE	Frmpd1	establishment of protein localization to membrane [GO:0090150]; regulation of G protein-coupled receptor signaling pathway [GO:0008277]; signal transduction [GO:0007165]	cell cortex [GO:0005938]; cytoskeleton [GO:0005856]; cytosol [GO:0005829]; plasma membrane [GO:0005886]; protein-containing complex [GO:0032991]		SUBCELLULAR LOCATION: Cytoplasm, cytosol {ECO:0000250|UniProtKB:Q5SYB0}. Cell membrane {ECO:0000250|UniProtKB:Q5SYB0}; Peripheral membrane protein {ECO:0000250|UniProtKB:Q5SYB0}; Cytoplasmic side {ECO:0000250|UniProtKB:Q5SYB0}. Note=Found both in the cytoplasm and associated with the cell membrane. {ECO:0000250|UniProtKB:Q5SYB0}.	reviewed
0	0	Low	B2KF05	Bromodomain and PHD finger-containing protein 3 OS=Mus musculus OX=10090 GN=Brpf3 PE=1 SV=1	0.096	1.45	1	1	1	1	1204	135.2	1	0				#VALUE!													Not Found	Not Found	Not Found	Not Found	Not Found	High		B2KF05	BRPF3_MOUSE	Brpf3	positive regulation of DNA replication [GO:0045740]; regulation of developmental process [GO:0050793]; regulation of DNA-templated transcription [GO:0006355]; regulation of hemopoiesis [GO:1903706]; regulation of transcription by RNA polymerase II [GO:0006357]	histone acetyltransferase complex [GO:0000123]; MOZ/MORF histone acetyltransferase complex [GO:0070776]; nucleus [GO:0005634]	histone H3K14 acetyltransferase activity [GO:0036408]; histone H4K12 acetyltransferase activity [GO:0043997]; histone H4K5 acetyltransferase activity [GO:0043995]; histone H4K8 acetyltransferase activity [GO:0043996]; metal ion binding [GO:0046872]	SUBCELLULAR LOCATION: Nucleus {ECO:0000250|UniProtKB:Q9ULD4}.	reviewed
0	0	Low	O08648	Mitogen-activated protein kinase kinase kinase 4 OS=Mus musculus OX=10090 GN=Map3k4 PE=1 SV=2	0.097	1.449	1	1	1	1	1597	179.7	1	0				#VALUE!													Not Found	Peak Found	Peak Found	Peak Found	Peak Found	High		O08648	M3K4_MOUSE	Map3k4	chorionic trophoblast cell differentiation [GO:0060718]; intracellular signal transduction [GO:0035556]; male germ-line sex determination [GO:0019100]; MAPK cascade [GO:0000165]; placenta development [GO:0001890]; positive regulation of JUN kinase activity [GO:0043507]; positive regulation of p38MAPK cascade [GO:1900745]; positive regulation of telomerase activity [GO:0051973]; positive regulatio…	cytoplasm [GO:0005737]; perinuclear region of cytoplasm [GO:0048471]	ATP binding [GO:0005524]; MAP kinase kinase kinase activity [GO:0004709]; metal ion binding [GO:0046872]; protein kinase activity [GO:0004672]; protein serine kinase activity [GO:0106310]	SUBCELLULAR LOCATION: Cytoplasm, perinuclear region {ECO:0000269|PubMed:16157600}. Note=Localized in perinuclear vesicular-like structures, probably Golgi-associated vesicles.	reviewed
0	0	Low	O70445	BRCA1-associated RING domain protein 1 OS=Mus musculus OX=10090 GN=Bard1 PE=2 SV=1	0.08	1.544	1	1	1	1	765	84.2	1	0	1.294	0.37	0.543456	0.264836	0.974134	68.31	3.56619e+06	3.46507e+06	38.89	97.86	3.56619e+06	4.96586e+06	2.18698e+06	1.53826e+07	2.82976e+06	3.46507e+06	Not Found	Not Found	Not Found	High	Not Found	Not Found		O70445	BARD1_MOUSE	Bard1	cellular response to ionizing radiation [GO:0071479]; DNA damage response [GO:0006974]; DNA repair [GO:0006281]; DNA strand resection involved in replication fork processing [GO:0110025]; histone H2A K63-linked deubiquitination [GO:0070537]; histone H2A monoubiquitination [GO:0035518]; homologous recombination [GO:0035825]; mitotic G2/M transition checkpoint [GO:0044818]; negative regulation of a…	BRCA1-A complex [GO:0070531]; BRCA1-B complex [GO:0070532]; BRCA1-BARD1 complex [GO:0031436]; BRCA1-C complex [GO:0070533]; cytoplasm [GO:0005737]; cytoplasmic ribonucleoprotein granule [GO:0036464]; nuclear speck [GO:0016607]; nuclear ubiquitin ligase complex [GO:0000152]; nucleoplasm [GO:0005654]; nucleus [GO:0005634]	metal ion binding [GO:0046872]; protein heterodimerization activity [GO:0046982]; protein homodimerization activity [GO:0042803]; RNA binding [GO:0003723]; ubiquitin-protein transferase activity [GO:0004842]	SUBCELLULAR LOCATION: Nucleus {ECO:0000269|PubMed:15077185}. Cytoplasm {ECO:0000269|PubMed:15077185}. Note=Can translocate to the cytoplasm. Localizes at sites of DNA damage at double-strand breaks (DSBs); recruitment to DNA damage sites is mediated by the BRCA1-A complex. {ECO:0000250|UniProtKB:Q99728}.	reviewed
0	0	Low	P26011	Integrin beta-7 OS=Mus musculus OX=10090 GN=Itgb7 PE=1 SV=2	0.068	1.643	1	1	1	1	806	87.4	1	0	2.112	1.08	0.17043	0.768455	0.683103	50.62	3.93068e+06	9.96712e+06	75.09	78.63	4.83195e+06	459931	3.93068e+06	9.96712e+06	639833	1.02069e+07	Not Found	High	Not Found	Not Found	Not Found	Not Found		P26011	ITB7_MOUSE	Itgb7	cell-matrix adhesion [GO:0007160]; cell-matrix adhesion involved in ameboidal cell migration [GO:0003366]; heterotypic cell-cell adhesion [GO:0034113]; integrin-mediated signaling pathway [GO:0007229]; leukocyte migration [GO:0050900]; leukocyte tethering or rolling [GO:0050901]; receptor clustering [GO:0043113]; substrate adhesion-dependent cell spreading [GO:0034446]; T cell migration [GO:00726…	cell surface [GO:0009986]; focal adhesion [GO:0005925]; integrin alpha4-beta7 complex [GO:0034669]; integrin complex [GO:0008305]; receptor complex [GO:0043235]	cell adhesion molecule binding [GO:0050839]; integrin binding [GO:0005178]	SUBCELLULAR LOCATION: Cell membrane {ECO:0000305}; Single-pass type I membrane protein {ECO:0000255}.	reviewed
0	0	Low	P47713	Cytosolic phospholipase A2 OS=Mus musculus OX=10090 GN=Pla2g4a PE=1 SV=1	0.096	1.452	2	1	1	1	748	85.2	1	0				#VALUE!													Not Found	Not Found	High	Not Found	Not Found	Not Found		P47713	PA24A_MOUSE	Pla2g4a	arachidonic acid metabolic process [GO:0019369]; arachidonic acid secretion [GO:0050482]; cellular response to antibiotic [GO:0071236]; decidualization [GO:0046697]; establishment of localization in cell [GO:0051649]; glycerol metabolic process [GO:0006071]; glycerophospholipid catabolic process [GO:0046475]; icosanoid biosynthetic process [GO:0046456]; leukotriene biosynthetic process [GO:001937…	cytoplasm [GO:0005737]; cytosol [GO:0005829]; endoplasmic reticulum [GO:0005783]; Golgi apparatus [GO:0005794]; Golgi membrane [GO:0000139]; intracellular membrane-bounded organelle [GO:0043231]; nuclear envelope [GO:0005635]; nucleus [GO:0005634]; perinuclear region of cytoplasm [GO:0048471]; zymogen granule [GO:0042588]	calcium ion binding [GO:0005509]; calcium-dependent phospholipase A2 activity [GO:0047498]; calcium-dependent phospholipid binding [GO:0005544]; calcium-independent phospholipase A2 activity [GO:0047499]; ceramide 1-phosphate binding [GO:1902387]; histone acetyltransferase binding [GO:0035035]; lysophospholipase activity [GO:0004622]; O-acyltransferase activity [GO:0008374]; phosphatidyl phosphol…	SUBCELLULAR LOCATION: Cytoplasm {ECO:0000250|UniProtKB:P47712}. Golgi apparatus membrane {ECO:0000250|UniProtKB:P47712}. Nucleus envelope {ECO:0000250|UniProtKB:P47712}. Note=Translocates to intracellular membranes in a calcium-dependent way. {ECO:0000250|UniProtKB:P47712}.	reviewed
0	0	Low	P48964	M-phase inducer phosphatase 1 OS=Mus musculus OX=10090 GN=Cdc25a PE=2 SV=2	0.096	1.452	1	1	1	1	514	57.8	1	0	4.599	2.2	0.0110493	1.95666	0.119904	97.93	4.40668e+06	2.02668e+07	47.86	86.49	2.85623e+06	7.4763e+06	4.40668e+06	4.36301e+07	4.45901e+06	2.02668e+07	Not Found	Not Found	Not Found	Peak Found	Not Found	High		P48964	MPIP1_MOUSE	Cdc25a	cell division [GO:0051301]; cellular response to UV [GO:0034644]; G1/S transition of mitotic cell cycle [GO:0000082]; G2/M transition of mitotic cell cycle [GO:0000086]; positive regulation of cholangiocyte proliferation [GO:1904056]; positive regulation of G2/M transition of mitotic cell cycle [GO:0010971]; positive regulation of G2/MI transition of meiotic cell cycle [GO:0110032]; protein depho…	cytoplasm [GO:0005737]; nucleus [GO:0005634]	phosphoprotein phosphatase activity [GO:0004721]; protein kinase binding [GO:0019901]; protein tyrosine phosphatase activity [GO:0004725]; protein-folding chaperone binding [GO:0051087]		reviewed
0	0	Low	P53351	Serine/threonine-protein kinase PLK2 OS=Mus musculus OX=10090 GN=Plk2 PE=1 SV=1	0.095	1.455	1	1	1	1	682	77.8	1	0				#VALUE!													Not Found	Not Found	Not Found	Not Found	Not Found	High		P53351	PLK2_MOUSE	Plk2	G1/S transition of mitotic cell cycle [GO:0000082]; long-term synaptic depression [GO:0060292]; long-term synaptic potentiation [GO:0060291]; memory [GO:0007613]; mitotic cell cycle [GO:0000278]; mitotic spindle organization [GO:0007052]; negative regulation of angiogenesis [GO:0016525]; negative regulation of apoptotic process [GO:0043066]; negative regulation of apoptotic process in bone marrow…	centriole [GO:0005814]; centrosome [GO:0005813]; chromatin [GO:0000785]; cytoplasm [GO:0005737]; dendrite [GO:0030425]; kinetochore [GO:0000776]; nucleoplasm [GO:0005654]; nucleus [GO:0005634]; spindle pole [GO:0000922]	ATP binding [GO:0005524]; ATP-dependent protein binding [GO:0043008]; ATPase binding [GO:0051117]; clathrin heavy chain binding [GO:0032050]; GTPase binding [GO:0051020]; protein kinase binding [GO:0019901]; protein serine kinase activity [GO:0106310]; protein serine/threonine kinase activity [GO:0004674]; protein-containing complex binding [GO:0044877]	SUBCELLULAR LOCATION: Cytoplasm, cytoskeleton, microtubule organizing center, centrosome, centriole {ECO:0000250}. Cell projection, dendrite {ECO:0000250}. Note=Localizes to centrosomes during early G1 phase where it only associates to the mother centriole and then distributes equally to both mother and daughter centrioles at the onset of S phase. {ECO:0000250}.	reviewed
0	0	Low	P59470	DNA-directed RNA polymerase III subunit RPC2 OS=Mus musculus OX=10090 GN=Polr3b PE=1 SV=2	0.075	1.596	1	1	1	1	1133	127.6	1	0				#VALUE!													Not Found	Not Found	High	Not Found	Not Found	Not Found		P59470	RPC2_MOUSE	Polr3b	defense response to virus [GO:0051607]; innate immune response [GO:0045087]; positive regulation of innate immune response [GO:0045089]; positive regulation of interferon-beta production [GO:0032728]; transcription by RNA polymerase III [GO:0006383]	RNA polymerase III complex [GO:0005666]	DNA binding [GO:0003677]; DNA-directed 5'-3' RNA polymerase activity [GO:0003899]; metal ion binding [GO:0046872]; ribonucleoside binding [GO:0032549]	SUBCELLULAR LOCATION: Nucleus {ECO:0000250}.	reviewed
0	0	Low	Q0VG85	Coiled-coil domain-containing protein 162 OS=Mus musculus OX=10090 GN=Ccdc162 PE=1 SV=4	0.095	1.455	2	1	1	1	912	104.3	1	0				#VALUE!													Not Found	Not Found	Not Found	Not Found	Not Found	High		Q0VG85	CC162_MOUSE	Ccdc162					reviewed
0	0	Low	Q14B46	Rhotekin-2 OS=Mus musculus OX=10090 GN=Rtkn2 PE=1 SV=2	0.1	1.437	2	1	1	1	604	66.9	1	0				#VALUE!													Peak Found	Peak Found	High	Peak Found	Peak Found	Peak Found		Q14B46	RTKN2_MOUSE	Rtkn2	hemopoiesis [GO:0030097]; negative regulation of intrinsic apoptotic signaling pathway [GO:2001243]; positive regulation of cell population proliferation [GO:0008284]; positive regulation of NF-kappaB transcription factor activity [GO:0051092]; positive regulation of NIK/NF-kappaB signaling [GO:1901224]; signal transduction [GO:0007165]	cytoplasm [GO:0005737]; nucleus [GO:0005634]; plasma membrane [GO:0005886]			reviewed
0	0	Low	Q32MG2	Protein chibby homolog 2 OS=Mus musculus OX=10090 GN=Cby2 PE=1 SV=2	0.065	1.671	2	1	1	1	446	51.8	1	0				#VALUE!													Not Found	Not Found	High	Not Found	Not Found	Not Found		Q32MG2	CBY2_MOUSE	Cby2		cytoplasmic vesicle [GO:0031410]	identical protein binding [GO:0042802]		reviewed
0	0	Low	Q3TH73	Protein tweety homolog 2 OS=Mus musculus OX=10090 GN=Ttyh2 PE=1 SV=1	0.075	1.586	4	1	1	1	532	59	1	0				#VALUE!													Not Found	Not Found	High	Not Found	Not Found	Not Found		Q3TH73	TTYH2_MOUSE	Ttyh2		chloride channel complex [GO:0034707]; membrane [GO:0016020]; plasma membrane [GO:0005886]	intracellular calcium activated chloride channel activity [GO:0005229]; volume-sensitive chloride channel activity [GO:0072320]	SUBCELLULAR LOCATION: Cell membrane {ECO:0000250}; Multi-pass membrane protein {ECO:0000250}.	reviewed
0	0	Low	Q3TVI8	Pre-B-cell leukemia transcription factor-interacting protein 1 OS=Mus musculus OX=10090 GN=Pbxip1 PE=1 SV=2	0.096	1.45	1	1	1	1	727	81.1	1	0				#VALUE!													Not Found	Not Found	Not Found	High	Not Found	Not Found		Q3TVI8	PBIP1_MOUSE	Pbxip1	articular cartilage development [GO:0061975]; cell adhesion [GO:0007155]; cell migration [GO:0016477]; extracellular matrix disassembly [GO:0022617]; gene expression [GO:0010467]; gene expression involved in extracellular matrix organization [GO:1901148]; hemopoiesis [GO:0030097]; negative regulation of DNA-templated transcription [GO:0045892]; positive regulation of chondrocyte proliferation [GO…	chromatin [GO:0000785]; cytoplasm [GO:0005737]; cytosol [GO:0005829]; membrane [GO:0016020]; microtubule [GO:0005874]; nucleoplasm [GO:0005654]; nucleus [GO:0005634]; transcription regulator complex [GO:0005667]	DNA-binding transcription factor binding [GO:0140297]; transcription coactivator activity [GO:0003713]; transcription corepressor activity [GO:0003714]	SUBCELLULAR LOCATION: Cytoplasm, cytoskeleton {ECO:0000250|UniProtKB:Q96AQ6}. Nucleus {ECO:0000250|UniProtKB:Q96AQ6}. Note=Shuttles between the nucleus and the cytosol. Mainly localized in the cytoplasm, associated with microtubules. Detected in small amounts in the nucleus. {ECO:0000250|UniProtKB:Q96AQ6}.	reviewed
0	0	Low	Q3UHK1	Proton myo-inositol cotransporter OS=Mus musculus OX=10090 GN=Slc2a13 PE=1 SV=2	0.096	1.451	6	1	1	1	637	69	1	0	11.705	3.55	7.50636e-05	4.12457	0.00253261	127.94	2.22239e+06	3.62528e+07	80.05	85.5	864759	2.22239e+06	5.17763e+06	3.56584e+06	6.06026e+07	3.62528e+07	Not Found	Not Found	Not Found	Not Found	High	Peak Found		Q3UHK1	MYCT_MOUSE	Slc2a13	myo-inositol transport [GO:0015798]; positive regulation of amyloid-beta formation [GO:1902004]; transmembrane transport [GO:0055085]	apical plasma membrane [GO:0016324]; astrocyte end-foot [GO:0097450]; cell body [GO:0044297]; cell periphery [GO:0071944]; cell projection [GO:0042995]; cytoplasm [GO:0005737]; growth cone [GO:0030426]; intracellular membrane-bounded organelle [GO:0043231]; membrane [GO:0016020]; organelle membrane [GO:0031090]; plasma membrane [GO:0005886]	ATPase binding [GO:0051117]; myo-inositol transmembrane transporter activity [GO:0005365]; myo-inositol:proton symporter activity [GO:0005366]; protease binding [GO:0002020]	SUBCELLULAR LOCATION: Cell membrane {ECO:0000250|UniProtKB:Q96QE2}; Multi-pass membrane protein {ECO:0000250|UniProtKB:Q96QE2}.	reviewed
0	0	Low	Q3US41	Epithelial splicing regulatory protein 1 OS=Mus musculus OX=10090 GN=Esrp1 PE=1 SV=2	0.081	1.533	1	1	1	1	680	75.5	1	0				#VALUE!													Not Found	Not Found	Not Found	Not Found	Not Found	High		Q3US41	ESRP1_MOUSE	Esrp1	alternative mRNA splicing, via spliceosome [GO:0000380]; branching involved in salivary gland morphogenesis [GO:0060445]; epithelial cell proliferation [GO:0050673]; epithelial tube branching involved in lung morphogenesis [GO:0060441]; positive regulation of epithelial cell proliferation [GO:0050679]; regulation of inner ear auditory receptor cell fate specification [GO:0042669]; regulation of R…	nuclear body [GO:0016604]; nucleoplasm [GO:0005654]; nucleus [GO:0005634]; ribonucleoprotein complex [GO:1990904]	mRNA binding [GO:0003729]	SUBCELLULAR LOCATION: Nucleus {ECO:0000250}.	reviewed
0	0	Low	Q3UTZ3	Trafficking protein particle complex subunit 14 OS=Mus musculus OX=10090 GN=Trappc14 PE=1 SV=2	0.077	1.573	1	1	2	1	580	62.7	1	0	23.678	4.57	5.94411e-11	10.2259	9.84533e-09	40.84	13528637	3.20326e+08	83.75	61.93	4.78827e+07	1.16554e+07	13528637	8.21429e+08	2.95551e+08	3.20326e+08	Peak Found	High	Peak Found	High	Peak Found	Peak Found		Q3UTZ3	TPC14_MOUSE	Trappc14	cilium assembly [GO:0060271]; regulation of cell population proliferation [GO:0042127]	centriolar satellite [GO:0034451]; intracellular membrane-bounded organelle [GO:0043231]; midbody [GO:0030496]; mitotic spindle [GO:0072686]; plasma membrane [GO:0005886]; TRAPPII protein complex [GO:1990071]	alpha-tubulin binding [GO:0043014]	SUBCELLULAR LOCATION: Cytoplasm, cytoskeleton, spindle {ECO:0000250|UniProtKB:Q8WVR3}. Vesicle {ECO:0000250|UniProtKB:Q8WVR3}. Midbody {ECO:0000250|UniProtKB:Q8WVR3}. Note=During mitosis, precedes alpha-tubulin in gap formation of cell abscission at the midbody and is co-localized with PLK1 at the edges of microtubules extensions of daughter cells post cytokinesis abscission. Colocalizes with RAB…	reviewed
0	0	Low	Q4QY64	ATPase family AAA domain-containing protein 5 OS=Mus musculus OX=10090 GN=Atad5 PE=1 SV=1	0.079	1.555	0	1	2	1	1826	203.8	1	0	1.067	0.09	0.760637	0.118823	0.992204	75.58	3.03656e+06	3.24116e+06	98.8	8.27	6.19426e+06	69400	3.03656e+06	3.24116e+06	2.83508e+06	3.31607e+06	Not Found	Peak Found	Not Found	High	Peak Found	High		Q4QY64	ATAD5_MOUSE	Atad5	cell population proliferation [GO:0008283]; DNA damage response [GO:0006974]; intrinsic apoptotic signaling pathway in response to DNA damage [GO:0008630]; intrinsic apoptotic signaling pathway in response to DNA damage by p53 class mediator [GO:0042771]; isotype switching [GO:0045190]; negative regulation of intrinsic apoptotic signaling pathway in response to DNA damage [GO:1902230]; negative r…	Elg1 RFC-like complex [GO:0031391]; nucleus [GO:0005634]	ATP binding [GO:0005524]; ATP hydrolysis activity [GO:0016887]; DNA binding [GO:0003677]; DNA clamp unloader activity [GO:0061860]	SUBCELLULAR LOCATION: Nucleus {ECO:0000250|UniProtKB:Q96QE3}. Note=Accumulates in nuclear foci at sites of stalled DNA replication forks in response to DNA damage. {ECO:0000250|UniProtKB:Q96QE3}.	reviewed
0	0	Low	Q4U2R1	E3 ubiquitin-protein ligase HERC2 OS=Mus musculus OX=10090 GN=Herc2 PE=1 SV=3	0.069	1.63	0	1	1	1	4836	527.1	1	0				#VALUE!													High	Peak Found	Peak Found	Peak Found	Peak Found	Peak Found		Q4U2R1	HERC2_MOUSE	Herc2	DNA damage response [GO:0006974]; DNA repair [GO:0006281]; proteasome-mediated ubiquitin-dependent protein catabolic process [GO:0043161]; protein ubiquitination [GO:0016567]; spermatogenesis [GO:0007283]	centriole [GO:0005814]; cytoplasm [GO:0005737]; cytosol [GO:0005829]; membrane [GO:0016020]; mitochondrial inner membrane [GO:0005743]; nucleus [GO:0005634]; plasma membrane [GO:0005886]	SUMO binding [GO:0032183]; ubiquitin protein ligase activity [GO:0061630]; ubiquitin protein ligase binding [GO:0031625]; zinc ion binding [GO:0008270]	SUBCELLULAR LOCATION: Cytoplasm {ECO:0000250|UniProtKB:O95714}. Cytoplasm, cytoskeleton, microtubule organizing center, centrosome, centriole {ECO:0000250|UniProtKB:O95714}. Nucleus {ECO:0000250|UniProtKB:O95714}. Note=Recruited to sites of DNA damage in response to ionising radiation (IR) via its interaction with RNF8. May loose association with centrosomes during mitosis. {ECO:0000250|UniProtKB…	reviewed
0	0	Low	Q5SGK3	Aldehyde oxidase 2 OS=Mus musculus OX=10090 GN=Aox2 PE=1 SV=2	0.087	1.504	1	1	1	1	1345	147.8	1	0				#VALUE!													Not Found	Not Found	Not Found	Not Found	Not Found	High		Q5SGK3	AOXB_MOUSE	Aox2	xenobiotic metabolic process [GO:0006805]	cytosol [GO:0005829]	2 iron, 2 sulfur cluster binding [GO:0051537]; aldehyde oxidase activity [GO:0004031]; FAD binding [GO:0071949]; flavin adenine dinucleotide binding [GO:0050660]; iron ion binding [GO:0005506]; molybdopterin cofactor binding [GO:0043546]; NAD binding [GO:0051287]; protein homodimerization activity [GO:0042803]	SUBCELLULAR LOCATION: Cytoplasm {ECO:0000269|PubMed:15383531}.	reviewed
0	0	Low	Q5SUV2	MYCBP-associated protein OS=Mus musculus OX=10090 GN=Mycbpap PE=1 SV=1	0.096	1.451	1	1	1	1	932	106.4	1	0	72.624	6.18	1e-17	17	6.294e-15	100.86	1.23811e+06	8.99167e+07	105.04	30.53	1.23811e+06	710019	5.41707e+06	8.99167e+07	1.25777e+08	6.85277e+07	Peak Found	Peak Found	Not Found	Peak Found	Peak Found	High		Q5SUV2	MYBPP_MOUSE	Mycbpap	cell differentiation [GO:0030154]; chemical synaptic transmission [GO:0007268]; endocytosis [GO:0006897]; spermatogenesis [GO:0007283]	clathrin vesicle coat [GO:0030125]; cytoplasm [GO:0005737]; endosome [GO:0005768]; plasma membrane [GO:0005886]; synapse [GO:0045202]	clathrin binding [GO:0030276]; phospholipid binding [GO:0005543]	SUBCELLULAR LOCATION: Cytoplasm {ECO:0000250|UniProtKB:Q69CM7, ECO:0000250|UniProtKB:Q8TBZ2}. Membrane {ECO:0000250|UniProtKB:Q69CM7, ECO:0000250|UniProtKB:Q8TBZ2}. Note=Colocalizes with MYCBP in the cytoplasm. {ECO:0000250|UniProtKB:Q69CM7, ECO:0000250|UniProtKB:Q8TBZ2}.	reviewed
0	0	Low	Q5U5Q9	BRCA1-A complex subunit RAP80 OS=Mus musculus OX=10090 GN=Uimc1 PE=1 SV=2	0.077	1.575	2	1	1	1	727	81.4	1	0				#VALUE!													Not Found	Not Found	Not Found	Not Found	High	Not Found		Q5U5Q9	UIMC1_MOUSE	Uimc1	chromatin organization [GO:0006325]; double-strand break repair [GO:0006302]; histone H2A K63-linked deubiquitination [GO:0070537]; mitotic G2 DNA damage checkpoint signaling [GO:0007095]; mitotic G2/M transition checkpoint [GO:0044818]; negative regulation of DNA-templated transcription [GO:0045892]; positive regulation of DNA repair [GO:0045739]; regulation of DNA repair [GO:0006282]; response …	BRCA1-A complex [GO:0070531]; nuclear body [GO:0016604]; nucleoplasm [GO:0005654]; nucleus [GO:0005634]; site of double-strand break [GO:0035861]	DNA binding [GO:0003677]; histone binding [GO:0042393]; K63-linked polyubiquitin modification-dependent protein binding [GO:0070530]; metal ion binding [GO:0046872]; nuclear retinoid X receptor binding [GO:0046965]; ubiquitin modification-dependent histone binding [GO:0061649]	SUBCELLULAR LOCATION: Nucleus {ECO:0000250|UniProtKB:Q96RL1}. Note=Localizes at sites of DNA damage at double-strand breaks (DSBs). {ECO:0000250|UniProtKB:Q96RL1}.	reviewed
0	0	Low	Q5XF89	Polyamine-transporting ATPase 13A3 OS=Mus musculus OX=10090 GN=Atp13a3 PE=1 SV=1	0.09	1.486	1	1	1	1	1219	137.4	1	0	0.514	-0.96	0.450865	0.345953	0.948445	23.15	6.89555e+06	2.08111e+06	68.21	65.08	9.89249e+06	1.62369e+06	6.89555e+06	5.08548e+06	1.57707e+06	2.08111e+06	Not Found	Not Found	Not Found	Peak Found	Peak Found	High		Q5XF89	AT133_MOUSE	Atp13a3	intracellular calcium ion homeostasis [GO:0006874]; polyamine transmembrane transport [GO:1902047]	early endosome membrane [GO:0031901]; late endosome membrane [GO:0031902]; recycling endosome membrane [GO:0055038]	ABC-type putrescine transporter activity [GO:0015594]; ATP binding [GO:0005524]; ATP hydrolysis activity [GO:0016887]; ATPase-coupled monoatomic cation transmembrane transporter activity [GO:0019829]; metal ion binding [GO:0046872]; P-type transmembrane transporter activity [GO:0140358]; polyamine transmembrane transporter activity [GO:0015203]	SUBCELLULAR LOCATION: Recycling endosome membrane {ECO:0000250|UniProtKB:Q9H7F0}; Multi-pass membrane protein {ECO:0000255}. Early endosome membrane {ECO:0000250|UniProtKB:Q9H7F0}; Multi-pass membrane protein {ECO:0000255}. Late endosome membrane {ECO:0000250|UniProtKB:Q9H7F0}; Multi-pass membrane protein {ECO:0000255}. Note=Mainly targeted to the recycling endosomes and to a lesser extent to the…	reviewed
0	0	Low	Q60953	Protein PML OS=Mus musculus OX=10090 GN=Pml PE=1 SV=3	0.084	1.523	1	1	2	1	885	98.2	1	0	26.311	4.72	7.02554e-07	6.15332	4.4226e-05	67.33	228928	6.02335e+06	25.37	68.67	228928	265977	157435	1.17721e+06	7.83203e+06	6.02335e+06	High	High	Peak Found	Not Found	Not Found	Not Found		Q60953	PML_MOUSE	Pml	activation of cysteine-type endopeptidase activity involved in apoptotic process [GO:0006919]; apoptotic process [GO:0006915]; branching involved in mammary gland duct morphogenesis [GO:0060444]; cell fate commitment [GO:0045165]; cellular response to interleukin-4 [GO:0071353]; cellular response to leukemia inhibitory factor [GO:1990830]; cellular senescence [GO:0090398]; circadian regulation of…	chromosome, telomeric region [GO:0000781]; cytoplasm [GO:0005737]; cytosol [GO:0005829]; early endosome membrane [GO:0031901]; endoplasmic reticulum membrane [GO:0005789]; nuclear matrix [GO:0016363]; nuclear membrane [GO:0031965]; nucleolus [GO:0005730]; nucleoplasm [GO:0005654]; nucleus [GO:0005634]; PML body [GO:0016605]	cobalt ion binding [GO:0050897]; DNA binding [GO:0003677]; identical protein binding [GO:0042802]; molecular adaptor activity [GO:0060090]; protein heterodimerization activity [GO:0046982]; protein homodimerization activity [GO:0042803]; SMAD binding [GO:0046332]; SUMO binding [GO:0032183]; SUMO transferase activity [GO:0019789]; sumo-dependent protein binding [GO:0140037]; transcription coactiva…	SUBCELLULAR LOCATION: Nucleus {ECO:0000250}. Nucleus, nucleoplasm. Cytoplasm. Nucleus, PML body. Nucleus, nucleolus {ECO:0000250}. Endoplasmic reticulum membrane; Peripheral membrane protein; Cytoplasmic side. Early endosome membrane {ECO:0000250}; Peripheral membrane protein {ECO:0000250}; Cytoplasmic side {ECO:0000250}. Note=Detected in the nucleolus after DNA damage. Acetylation at Lys-497 is …	reviewed
0	0	Low	Q61321	Homeobox protein SIX4 OS=Mus musculus OX=10090 GN=Six4 PE=1 SV=1	0.084	1.524	1	1	1	1	775	82.2	1	0				#VALUE!													Not Found	Not Found	High	Not Found	Not Found	Not Found		Q61321	SIX4_MOUSE	Six4	anatomical structure development [GO:0048856]; embryonic cranial skeleton morphogenesis [GO:0048701]; embryonic skeletal system morphogenesis [GO:0048704]; fungiform papilla morphogenesis [GO:0061197]; generation of neurons [GO:0048699]; inner ear morphogenesis [GO:0042472]; male gonad development [GO:0008584]; male sex determination [GO:0030238]; male sex differentiation [GO:0046661]; metanephri…	cytoplasm [GO:0005737]; nucleus [GO:0005634]; transcription regulator complex [GO:0005667]	DNA binding [GO:0003677]; DNA-binding transcription activator activity, RNA polymerase II-specific [GO:0001228]; DNA-binding transcription factor activity [GO:0003700]; DNA-binding transcription factor activity, RNA polymerase II-specific [GO:0000981]; RNA polymerase II cis-regulatory region sequence-specific DNA binding [GO:0000978]; sequence-specific DNA binding [GO:0043565]; sequence-specific …	SUBCELLULAR LOCATION: Nucleus {ECO:0000269|PubMed:8628654, ECO:0000269|PubMed:9990334}. Cytoplasm {ECO:0000269|PubMed:8628654, ECO:0000269|PubMed:9990334}.	reviewed
0	0	Low	Q61391	Neprilysin OS=Mus musculus OX=10090 GN=Mme PE=1 SV=3	0.094	1.467	2	1	1	1	750	85.6	1	0				#VALUE!													Not Found	Not Found	Not Found	Not Found	Not Found	High		Q61391	NEP_MOUSE	Mme	amyloid-beta clearance [GO:0097242]; amyloid-beta clearance by cellular catabolic process [GO:0150094]; amyloid-beta metabolic process [GO:0050435]; bradykinin catabolic process [GO:0010815]; cellular response to cytokine stimulus [GO:0071345]; cellular response to UV-A [GO:0071492]; cellular response to UV-B [GO:0071493]; creatinine metabolic process [GO:0046449]; hormone catabolic process [GO:0…	axon [GO:0030424]; brush border [GO:0005903]; cytoplasm [GO:0005737]; cytoplasmic vesicle [GO:0031410]; dendrite [GO:0030425]; early endosome [GO:0005769]; membrane [GO:0016020]; membrane raft [GO:0045121]; neuron projection terminus [GO:0044306]; neuronal cell body [GO:0043025]; plasma membrane [GO:0005886]; presynapse [GO:0098793]; synapse [GO:0045202]; synaptic vesicle [GO:0008021]; trans-Golg…	cardiolipin binding [GO:1901612]; endopeptidase activity [GO:0004175]; exopeptidase activity [GO:0008238]; metalloendopeptidase activity [GO:0004222]; oligopeptidase activity [GO:0070012]; peptidase activity [GO:0008233]; peptide binding [GO:0042277]; phosphatidylserine binding [GO:0001786]; protein homodimerization activity [GO:0042803]; zinc ion binding [GO:0008270]	SUBCELLULAR LOCATION: Cell membrane {ECO:0000250|UniProtKB:P08473}; Single-pass type II membrane protein {ECO:0000255}.	reviewed
0	0	Low	Q62036	Centrosomal protein of 131 kDa OS=Mus musculus OX=10090 GN=Cep131 PE=1 SV=2	0.06	1.697	1	1	1	1	1060	120.2	1	0				#VALUE!													High	Peak Found	Peak Found	Peak Found	Peak Found	Not Found		Q62036	CP131_MOUSE	Cep131	cell cycle [GO:0007049]; cilium assembly [GO:0060271]; intraciliary transport [GO:0042073]; intraciliary transport involved in cilium assembly [GO:0035735]; intramanchette transport [GO:1990953]; manchette assembly [GO:1905198]; non-motile cilium assembly [GO:1905515]; positive regulation of cell population proliferation [GO:0008284]; positive regulation of intracellular protein transport [GO:009…	acrosomal vesicle [GO:0001669]; centriolar satellite [GO:0034451]; centriole [GO:0005814]; centrosome [GO:0005813]; ciliary basal body [GO:0036064]; ciliary transition zone [GO:0035869]; manchette [GO:0002177]; nuclear membrane [GO:0031965]; nucleoplasm [GO:0005654]; sperm head-tail coupling apparatus [GO:0120212]	protein homodimerization activity [GO:0042803]; protein-containing complex binding [GO:0044877]	SUBCELLULAR LOCATION: Cytoplasm, cytoskeleton, microtubule organizing center, centrosome {ECO:0000269|PubMed:24415959}. Cytoplasm, cytoskeleton, microtubule organizing center, centrosome, centriolar satellite {ECO:0000269|PubMed:24415959}. Cytoplasm, cytoskeleton, microtubule organizing center, centrosome, centriole {ECO:0000250|UniProtKB:Q9UPN4}. Cytoplasm, cytoskeleton, cilium basal body {ECO:0…	reviewed
0	0	Low	Q62442	Vesicle-associated membrane protein 1 OS=Mus musculus OX=10090 GN=Vamp1 PE=1 SV=1	0.1	1.435	6	1	1	1	118	12.9	1	0	2.223	1.15	0.143816	0.842194	0.625121	75.34	5.6239e+06	9.10028e+06	45.85	100.48	5.6239e+06	8.32449e+06	3.11086e+06	4.10686e+07	6.9144e+06	9.10028e+06	Not Found	Not Found	Not Found	High	Not Found	Not Found		Q62442	VAMP1_MOUSE	Vamp1	regulation of synaptic vesicle fusion to presynaptic active zone membrane [GO:0031630]; SNARE complex assembly [GO:0035493]; synaptic vesicle priming [GO:0016082]; vesicle fusion [GO:0006906]	cell surface [GO:0009986]; glutamatergic synapse [GO:0098978]; mitochondrion [GO:0005739]; neuromuscular junction [GO:0031594]; neuron projection [GO:0043005]; plasma membrane [GO:0005886]; presynapse [GO:0098793]; SNARE complex [GO:0031201]; specific granule membrane [GO:0035579]; synaptic vesicle membrane [GO:0030672]; tertiary granule membrane [GO:0070821]	SNAP receptor activity [GO:0005484]; syntaxin binding [GO:0019905]	SUBCELLULAR LOCATION: [Isoform 1]: Cytoplasmic vesicle, secretory vesicle, synaptic vesicle membrane {ECO:0000250}; Single-pass type IV membrane protein {ECO:0000250}. Synapse, synaptosome {ECO:0000250}.; SUBCELLULAR LOCATION: [Isoform 2]: Cytoplasmic vesicle membrane {ECO:0000250}; Single-pass type IV membrane protein {ECO:0000250}. Synapse, synaptosome {ECO:0000250}.	reviewed
0	0	Low	Q640L5	Coiled-coil domain-containing protein 18 OS=Mus musculus OX=10090 GN=Ccdc18 PE=1 SV=1	0.088	1.497	1	1	1	1	1455	169.6	1	0				#VALUE!													Not Found	High	Not Found	Not Found	Not Found	Not Found		Q640L5	CCD18_MOUSE	Ccdc18		centriolar satellite [GO:0034451]; cytoplasm [GO:0005737]		SUBCELLULAR LOCATION: Cytoplasm, cytoskeleton, microtubule organizing center, centrosome, centriolar satellite {ECO:0000250|UniProtKB:Q5T9S5}.	reviewed
0	0	Low	Q66GT5	Phosphatidylglycerophosphatase and protein-tyrosine phosphatase 1 OS=Mus musculus OX=10090 GN=Ptpmt1 PE=1 SV=1	0.09	1.487	9	1	1	1	193	21.9	1	0				#VALUE!													Not Found	Not Found	Not Found	Not Found	High	Not Found		Q66GT5	PTPM1_MOUSE	Ptpmt1	cardiolipin biosynthetic process [GO:0032049]; negative regulation of insulin secretion involved in cellular response to glucose stimulus [GO:0061179]; phosphatidylinositol metabolic process [GO:0046488]; protein dephosphorylation [GO:0006470]; regulation of intrinsic apoptotic signaling pathway [GO:2001242]	mitochondrial inner membrane [GO:0005743]; mitochondrion [GO:0005739]	myosin phosphatase activity [GO:0017018]; phosphatidylglycerophosphatase activity [GO:0008962]; phosphatidylinositol-4,5-bisphosphate 5-phosphatase activity [GO:0004439]; protein tyrosine phosphatase activity [GO:0004725]; protein tyrosine/serine/threonine phosphatase activity [GO:0008138]	SUBCELLULAR LOCATION: Mitochondrion inner membrane {ECO:0000269|PubMed:16039589}; Peripheral membrane protein {ECO:0000250|UniProtKB:P0C089}; Matrix side {ECO:0000250|UniProtKB:P0C089}.	reviewed
0	0	Low	Q6NS82	Reticulophagy regulator 2 OS=Mus musculus OX=10090 GN=Retreg2 PE=1 SV=2	0.055	1.725	5	1	1	1	541	57.5	1	0				#VALUE!													High	Not Found	Not Found	Not Found	Not Found	Not Found		Q6NS82	RETR2_MOUSE	Retreg2	collagen catabolic process [GO:0030574]; endoplasmic reticulum organization [GO:0007029]; reticulophagy [GO:0061709]	endoplasmic reticulum [GO:0005783]; endoplasmic reticulum membrane [GO:0005789]	endoplasmic reticulum-autophagosome adaptor activity [GO:0140506]	SUBCELLULAR LOCATION: Endoplasmic reticulum membrane {ECO:0000250|UniProtKB:Q8NC44}; Multi-pass membrane protein {ECO:0000255}.	reviewed
0	0	Low	Q6P1B3	PILR alpha-associated neural protein OS=Mus musculus OX=10090 GN=Pianp PE=1 SV=1	0.082	1.53	3	1	2	1	278	29.7	1	0	30.274	4.92	1.16862e-12	11.9323	3.34332e-10	81.59	2.73255e+06	8.27238e+07	110.09	28.6	2.73255e+06	1.61265e+07	2.44435e+06	1.28248e+08	7.84616e+07	8.27238e+07	Not Found	Peak Found	Not Found	High	High	Peak Found		Q6P1B3	PIANP_MOUSE	Pianp	regulation of immune response [GO:0050776]	basolateral plasma membrane [GO:0016323]; membrane [GO:0016020]		SUBCELLULAR LOCATION: Membrane {ECO:0000305}; Single-pass type I membrane protein {ECO:0000305}.	reviewed
0	0	Low	Q6PFX9	Poly [ADP-ribose] polymerase tankyrase-1 OS=Mus musculus OX=10090 GN=Tnks PE=1 SV=1	0.053	1.748	2	1	1	1	1320	140.9	1	0	1.568	0.65	0.304516	0.51639	0.849685	75.46	7.69428e+06	9.95498e+06	80.38	41.91	9.16568e+06	7.69428e+06	483157	5.92559e+06	1.43758e+07	9.95498e+06	Not Found	Not Found	Not Found	Not Found	High	Not Found		Q6PFX9	TNKS1_MOUSE	Tnks	cell cycle [GO:0007049]; cell division [GO:0051301]; cellular response to nutrient [GO:0031670]; mRNA transport [GO:0051028]; negative regulation of maintenance of mitotic sister chromatid cohesion, telomeric [GO:1904908]; negative regulation of telomere maintenance via telomere lengthening [GO:1904357]; negative regulation of telomeric DNA binding [GO:1904743]; peptidyl-serine phosphorylation [G…	chromosome, telomeric region [GO:0000781]; cytoplasm [GO:0005737]; cytosol [GO:0005829]; Golgi apparatus [GO:0005794]; Golgi membrane [GO:0000139]; microtubule organizing center [GO:0005815]; mitotic spindle pole [GO:0097431]; nuclear body [GO:0016604]; nuclear membrane [GO:0031965]; nuclear pore [GO:0005643]; nucleoplasm [GO:0005654]; nucleus [GO:0005634]	histone binding [GO:0042393]; NAD+ ADP-ribosyltransferase activity [GO:0003950]; NAD+-protein ADP-ribosyltransferase activity [GO:1990404]; nucleotidyltransferase activity [GO:0016779]; zinc ion binding [GO:0008270]	SUBCELLULAR LOCATION: Cytoplasm {ECO:0000250|UniProtKB:O95271}. Golgi apparatus membrane {ECO:0000250|UniProtKB:O95271}; Peripheral membrane protein {ECO:0000250|UniProtKB:O95271}. Cytoplasm, cytoskeleton, microtubule organizing center, centrosome {ECO:0000250|UniProtKB:O95271}. Nucleus, nuclear pore complex {ECO:0000250|UniProtKB:O95271}. Chromosome, telomere {ECO:0000250|UniProtKB:O95271}. Cyto…	reviewed
0	0	Low	Q6PFY9	Dual specificity protein phosphatase CDC14B OS=Mus musculus OX=10090 GN=Cdc14b PE=2 SV=1	0.077	1.577	2	1	1	1	485	55.6	1	0				#VALUE!													Not Found	Not Found	High	Not Found	Not Found	Not Found		Q6PFY9	CC14B_MOUSE	Cdc14b	cilium assembly [GO:0060271]; DNA repair [GO:0006281]; microtubule cytoskeleton organization [GO:0000226]; mitotic G2 DNA damage checkpoint signaling [GO:0007095]; positive regulation of cytokinesis [GO:0032467]; positive regulation of ubiquitin protein ligase activity [GO:1904668]; protein dephosphorylation [GO:0006470]; regulation of exit from mitosis [GO:0007096]	centrosome [GO:0005813]; cytoplasm [GO:0005737]; mitotic spindle [GO:0072686]; nucleolus [GO:0005730]; nucleoplasm [GO:0005654]; nucleus [GO:0005634]; spindle pole [GO:0000922]	myosin phosphatase activity [GO:0017018]; protein serine/threonine phosphatase activity [GO:0004722]; protein tyrosine phosphatase activity [GO:0004725]; protein tyrosine/serine/threonine phosphatase activity [GO:0008138]	SUBCELLULAR LOCATION: Nucleus, nucleolus {ECO:0000250}. Nucleus, nucleoplasm {ECO:0000250}. Note=Following DNA damage, translocates from the nucleolus to the nucleoplasm and interacts with FZR1/CDH1. {ECO:0000250}.	reviewed
0	0	Low	Q6QI06	Rapamycin-insensitive companion of mTOR OS=Mus musculus OX=10090 GN=Rictor PE=1 SV=2	0.055	1.728	0	1	3	1	1708	191.4	1	0				#VALUE!													Peak Found	Peak Found	High	High	Peak Found	High		Q6QI06	RICTR_MOUSE	Rictor	actin cytoskeleton reorganization [GO:0031532]; cellular response to nutrient levels [GO:0031669]; cytoskeleton organization [GO:0007010]; embryo development ending in birth or egg hatching [GO:0009792]; negative regulation of apoptotic process [GO:0043066]; peptidyl-serine phosphorylation [GO:0018105]; phosphorylation [GO:0016310]; positive regulation of actin filament polymerization [GO:0030838…	TORC2 complex [GO:0031932]	molecular adaptor activity [GO:0060090]; protein kinase binding [GO:0019901]; protein serine/threonine kinase activator activity [GO:0043539]; ribosome binding [GO:0043022]		reviewed
0	0	Low	Q6ZQA0	Neurobeachin-like protein 2 OS=Mus musculus OX=10090 GN=Nbeal2 PE=1 SV=2	0.08	1.54	1	1	1	1	2742	301.7	1	0	1.846	0.88	0.0949376	1.02256	0.484834	37.28	89590224	1.65413e+08	41.75	16.31	1.65587e+08	8.0507e+07	89590224	2.07006e+08	1.52375e+08	1.65413e+08	Peak Found	Peak Found	Peak Found	Peak Found	High	Peak Found		Q6ZQA0	NBEL2_MOUSE	Nbeal2	blood coagulation [GO:0007596]; megakaryocyte development [GO:0035855]; platelet alpha granule organization [GO:0070889]; platelet formation [GO:0030220]; protein localization [GO:0008104]; wound healing [GO:0042060]	cytosol [GO:0005829]; endoplasmic reticulum [GO:0005783]; membrane [GO:0016020]	protein kinase binding [GO:0019901]	SUBCELLULAR LOCATION: Endoplasmic reticulum {ECO:0000250}.	reviewed
0	0	Low	Q70FJ1	A-kinase anchor protein 9 OS=Mus musculus OX=10090 GN=Akap9 PE=1 SV=2	0.098	1.447	0	1	1	1	3797	435.9	1	0				#VALUE!													Peak Found	High	Not Found	Not Found	Not Found	Not Found		Q70FJ1	AKAP9_MOUSE	Akap9	cellular response to cAMP [GO:0071320]; maintenance of centrosome location [GO:0051661]; microtubule nucleation [GO:0007020]; negative regulation of adenylate cyclase activity [GO:0007194]; positive regulation of microtubule polymerization [GO:0031116]; positive regulation of peptidyl-serine phosphorylation [GO:0033138]; positive regulation of potassium ion transmembrane transporter activity [GO:…	9+2 motile cilium [GO:0097729]; centrosome [GO:0005813]; ciliary basal body [GO:0036064]; cis-Golgi network [GO:0005801]; cytoplasm [GO:0005737]; dendritic branch [GO:0044307]; extrinsic component of postsynaptic density membrane [GO:0099147]; glutamatergic synapse [GO:0098978]; Golgi apparatus [GO:0005794]; Golgi stack [GO:0005795]; intracellular membrane-bounded organelle [GO:0043231]; neuronal…	molecular adaptor activity [GO:0060090]; potassium channel regulator activity [GO:0015459]; protein kinase A regulatory subunit binding [GO:0034237]; transmembrane transporter binding [GO:0044325]	SUBCELLULAR LOCATION: Golgi apparatus {ECO:0000250|UniProtKB:Q99996}. Cytoplasm {ECO:0000250|UniProtKB:Q99996}. Cytoplasm, cytoskeleton, microtubule organizing center, centrosome {ECO:0000250|UniProtKB:Q99996}. Note=Cytoplasmic in parietal cells. Recruited to the Golgi apparatus by GM130/GOLGA2. Localization at the centrosome versus Golgi apparatus may be cell type-dependent. Recruited to the cen…	reviewed
0	0	Low	Q78DX7	Proto-oncogene tyrosine-protein kinase ROS OS=Mus musculus OX=10090 GN=Ros1 PE=1 SV=1	0.077	1.574	0	1	1	1	2340	261.8	1	0				#VALUE!													Not Found	High	Not Found	Not Found	Not Found	Not Found		Q78DX7	ROS1_MOUSE	Ros1	cell differentiation [GO:0030154]; columnar/cuboidal epithelial cell development [GO:0002066]; gene expression [GO:0010467]; negative regulation of gene expression [GO:0010629]; peptidyl-tyrosine autophosphorylation [GO:0038083]; positive regulation of kinase activity [GO:0033674]; protein phosphorylation [GO:0006468]; regulation of cell growth [GO:0001558]; regulation of ERK1 and ERK2 cascade [G…	cell surface [GO:0009986]; perinuclear region of cytoplasm [GO:0048471]; plasma membrane [GO:0005886]; receptor complex [GO:0043235]	ATP binding [GO:0005524]; protein phosphatase binding [GO:0019903]; protein tyrosine kinase activity [GO:0004713]; transmembrane receptor protein tyrosine kinase activity [GO:0004714]	SUBCELLULAR LOCATION: Cell membrane {ECO:0000305}; Single-pass type I membrane protein {ECO:0000305}.	reviewed
0	0	Low	Q78YY6	DnaJ homolog subfamily C member 15 OS=Mus musculus OX=10090 GN=Dnajc15 PE=1 SV=1	0.071	1.622	9	1	1	1	149	15.9	1	0	1.958	0.97	0.0179817	1.74517	0.170962	8.88	1.22147e+09	2.30853e+09	10.02	9.21	1.03662e+09	1.22147e+09	1254123008	2.45563e+09	2.04337e+09	2.30853e+09	Peak Found	High	Peak Found	Peak Found	Peak Found	Peak Found		Q78YY6	DJC15_MOUSE	Dnajc15	cellular response to starvation [GO:0009267]; mitochondrial electron transport, NADH to ubiquinone [GO:0006120]; negative regulation of mitochondrial electron transport, NADH to ubiquinone [GO:1902957]; negative regulation of protein-containing complex assembly [GO:0031333]; protein import into mitochondrial matrix [GO:0030150]; protein-containing complex assembly [GO:0065003]; regulation of lipi…	mitochondrial inner membrane [GO:0005743]; mitochondrion [GO:0005739]; PAM complex, Tim23 associated import motor [GO:0001405]	ATPase activator activity [GO:0001671]	SUBCELLULAR LOCATION: Mitochondrion inner membrane {ECO:0000269|PubMed:23530063}; Single-pass membrane protein {ECO:0000269|PubMed:23530063}.	reviewed
0	0	Low	Q7TQE6	Macoilin OS=Mus musculus OX=10090 GN=Maco1 PE=1 SV=1	0.065	1.67	1	1	1	1	664	76	1	0				#VALUE!													High	Not Found	Not Found	Not Found	Not Found	Not Found		Q7TQE6	MACOI_MOUSE	Maco1	brain development [GO:0007420]; chemotaxis [GO:0006935]; neuronal signal transduction [GO:0023041]	axon [GO:0030424]; neuron projection [GO:0043005]; neuron projection terminus [GO:0044306]; nuclear membrane [GO:0031965]; nucleus [GO:0005634]; rough endoplasmic reticulum membrane [GO:0030867]; synapse [GO:0045202]	microtubule binding [GO:0008017]	SUBCELLULAR LOCATION: Rough endoplasmic reticulum membrane {ECO:0000250|UniProtKB:P91193}; Multi-pass membrane protein {ECO:0000255}. Nucleus membrane {ECO:0000250|UniProtKB:P91193}; Multi-pass membrane protein {ECO:0000255}. Note=Detected in the nucleus membrane of non-neuronal cells and in axonal outgrowths of neuronal cells (PubMed:15255972). {ECO:0000269|PubMed:15255972}.	reviewed
0	0	Low	Q7TSY8	Shugoshin 2 OS=Mus musculus OX=10090 GN=Sgo2 PE=1 SV=1	0.08	1.543	1	1	1	1	1164	130.2	1	0				#VALUE!													Peak Found	High	Peak Found	Peak Found	Peak Found	Peak Found		Q7TSY8	SGO2_MOUSE	Sgo2	cell division [GO:0051301]; chromosome segregation [GO:0007059]; female meiotic nuclear division [GO:0007143]; maintenance of meiotic sister chromatid cohesion, centromeric [GO:0035875]; male meiotic nuclear division [GO:0007140]; meiotic sister chromatid cohesion [GO:0051177]; meiotic sister chromatid cohesion involved in meiosis I [GO:0010789]; meiotic sister chromatid cohesion, centromeric [GO…	chromosome, centromeric region [GO:0000775]; condensed chromosome, centromeric region [GO:0000779]; kinetochore [GO:0000776]; mitotic cohesin complex [GO:0030892]; nuclear body [GO:0016604]; nucleoplasm [GO:0005654]		SUBCELLULAR LOCATION: Nucleus {ECO:0000250|UniProtKB:Q562F6}. Chromosome, centromere {ECO:0000269|PubMed:17205076, ECO:0000269|PubMed:18084284}. Chromosome, centromere, kinetochore {ECO:0000269|PubMed:17205076}. Note=Centromeric localization requires the presence of BUB1 and AUKRB (By similarity). During meiosis I, accumulates at centromeres during diplotene, and colocalizes differentially with t…	reviewed
0	0	Low	Q80TB8	Synaptic vesicle membrane protein VAT-1 homolog-like OS=Mus musculus OX=10090 GN=Vat1l PE=1 SV=2	0.085	1.515	2	1	1	1	417	45.8	1	0				#VALUE!													Not Found	High	Not Found	Not Found	Not Found	Not Found		Q80TB8	VAT1L_MOUSE	Vat1l			oxidoreductase activity [GO:0016491]; zinc ion binding [GO:0008270]		reviewed
0	0	Low	Q80U35	Rho guanine nucleotide exchange factor 17 OS=Mus musculus OX=10090 GN=Arhgef17 PE=1 SV=2	0.08	1.542	1	1	1	1	2057	221.5	1	0				#VALUE!													High	Not Found	Not Found	Not Found	Not Found	Not Found		Q80U35	ARHGH_MOUSE	Arhgef17	actin cytoskeleton organization [GO:0030036]		guanyl-nucleotide exchange factor activity [GO:0005085]		reviewed
0	0	Low	Q8BG94	COMM domain-containing protein 7 OS=Mus musculus OX=10090 GN=Commd7 PE=1 SV=1	0.052	1.75	10	1	1	1	200	22.6	1	0				#VALUE!													Not Found	High	Not Found	Not Found	Not Found	Not Found		Q8BG94	COMD7_MOUSE	Commd7	negative regulation of DNA-templated transcription [GO:0045892]; negative regulation of NF-kappaB transcription factor activity [GO:0032088]; tumor necrosis factor-mediated signaling pathway [GO:0033209]	cytoplasmic vesicle [GO:0031410]	NF-kappaB binding [GO:0051059]	SUBCELLULAR LOCATION: Cytoplasmic vesicle {ECO:0000250|UniProtKB:Q86VX2}.	reviewed
0	0	Low	Q8BGC4	Prostaglandin reductase-3 OS=Mus musculus OX=10090 GN=Ptgr3 PE=1 SV=1	0.101	1.429	8	1	1	1	377	40.5	1	0	0.999	0	0.813702	0.0895349	0.992204	34.4	4.96981e+06	4.96372e+06	36.65	10.44	4.03192e+06	8.00657e+06	4.96981e+06	4.48291e+06	5.52394e+06	4.96372e+06	Not Found	Peak Found	High	Not Found	Not Found	Not Found		Q8BGC4	PTGR3_MOUSE	Ptgr3	negative regulation of fat cell differentiation [GO:0045599]	mitochondrion [GO:0005739]; peroxisome [GO:0005777]	13-prostaglandin reductase activity [GO:0036132]; 15-oxoprostaglandin 13-oxidase activity [GO:0047522]; zinc ion binding [GO:0008270]	SUBCELLULAR LOCATION: Peroxisome {ECO:0000269|PubMed:19091015}.	reviewed
0	0	Low	Q8BMA5	Protein NPAT OS=Mus musculus OX=10090 GN=Npat PE=1 SV=2	0.08	1.543	1	1	1	1	1420	152.1	1	0				#VALUE!													Not Found	Not Found	Not Found	Not Found	Not Found	High		Q8BMA5	NPAT_MOUSE	Npat	in utero embryonic development [GO:0001701]; positive regulation of DNA-templated transcription [GO:0045893]; positive regulation of transcription by RNA polymerase II [GO:0045944]; regulation of gene expression [GO:0010468]; regulation of transcription involved in G1/S transition of mitotic cell cycle [GO:0000083]	Cajal body [GO:0015030]; cytoplasm [GO:0005737]; Gemini of coiled bodies [GO:0097504]; nucleoplasm [GO:0005654]; nucleus [GO:0005634]	transcription coactivator activity [GO:0003713]; transcription coregulator activity [GO:0003712]; transcription corepressor activity [GO:0003714]	SUBCELLULAR LOCATION: Nucleus {ECO:0000269|PubMed:17003125}. Note=Concentrates in Cajal bodies tethered to histone gene clusters. {ECO:0000250}.	reviewed
0	0	Low	Q8BNA6	Protocadherin Fat 3 OS=Mus musculus OX=10090 GN=Fat3 PE=1 SV=2	0.08	1.54	1	1	1	1	4555	501.7	1	0				#VALUE!													High	Not Found	Not Found	Not Found	Not Found	Not Found		Q8BNA6	FAT3_MOUSE	Fat3	cell morphogenesis involved in differentiation [GO:0000904]; cell-cell adhesion [GO:0098609]; dendrite development [GO:0016358]; homophilic cell adhesion via plasma membrane adhesion molecules [GO:0007156]; interneuron migration [GO:1904936]; negative regulation of dendrite development [GO:2000171]; retina layer formation [GO:0010842]	dendrite [GO:0030425]; plasma membrane [GO:0005886]	calcium ion binding [GO:0005509]	SUBCELLULAR LOCATION: Membrane {ECO:0000305}; Single-pass type I membrane protein {ECO:0000305}.	reviewed
0	0	Low	Q8BND4	Integrator complex subunit 6-like OS=Mus musculus OX=10090 GN=Ints6l PE=2 SV=1	0.097	1.446	4	1	1	1	861	96.9	1	0				#VALUE!													Not Found	Not Found	Not Found	Not Found	Not Found	High		Q8BND4	INT6L_MOUSE	Ints6l	snRNA 3'-end processing [GO:0034472]	integrator complex [GO:0032039]			reviewed
0	0	Low	Q8BSK8	Ribosomal protein S6 kinase beta-1 OS=Mus musculus OX=10090 GN=Rps6kb1 PE=1 SV=2	0.097	1.446	2	1	1	1	525	59.1	1	0				#VALUE!													High	Not Found	Not Found	Not Found	Not Found	Not Found		Q8BSK8	KS6B1_MOUSE	Rps6kb1	apoptotic process [GO:0006915]; behavioral fear response [GO:0001662]; cell migration [GO:0016477]; cellular response to dexamethasone stimulus [GO:0071549]; cellular response to growth factor stimulus [GO:0071363]; cellular response to insulin stimulus [GO:0032869]; cellular response to organic cyclic compound [GO:0071407]; cellular response to type II interferon [GO:0071346]; G1/S transition of…	cell surface [GO:0009986]; cytoplasm [GO:0005737]; glutamatergic synapse [GO:0098978]; mitochondrial outer membrane [GO:0005741]; mitochondrion [GO:0005739]; neuron projection [GO:0043005]; nucleoplasm [GO:0005654]; nucleus [GO:0005634]; perinuclear region of cytoplasm [GO:0048471]; postsynapse [GO:0098794]; synapse [GO:0045202]	ATP binding [GO:0005524]; identical protein binding [GO:0042802]; PDZ domain binding [GO:0030165]; peptide binding [GO:0042277]; protein kinase activity [GO:0004672]; protein phosphatase 2A binding [GO:0051721]; protein serine kinase activity [GO:0106310]; protein serine/threonine kinase activity [GO:0004674]; protein serine/threonine/tyrosine kinase activity [GO:0004712]; ribosomal protein S6 ki…	SUBCELLULAR LOCATION: Cytoplasm {ECO:0000250}. Synapse, synaptosome {ECO:0000250}. Mitochondrion outer membrane {ECO:0000269|PubMed:11493700}. Mitochondrion {ECO:0000250}. Note=Colocalizes with URI1 at mitochondrion. {ECO:0000250}.	reviewed
0	0	Low	Q8BW56	Glycosyltransferase-like domain-containing protein 1 OS=Mus musculus OX=10090 GN=Gtdc1 PE=2 SV=2	0.097	1.447	3	1	1	1	445	51	1	0				#VALUE!													Not Found	Not Found	Not Found	Not Found	High	Not Found		Q8BW56	GTDC1_MOUSE	Gtdc1			glycosyltransferase activity [GO:0016757]		reviewed
0	0	Low	Q8BWF2	GTPase IMAP family member 5 OS=Mus musculus OX=10090 GN=Gimap5 PE=1 SV=1	0.083	1.527	3	1	2	1	308	34.6	1	0	0.872	-0.2	0.711429	0.147868	0.992204	44.96	4.60024e+07	4.01008e+07	20.31	72.57	4.38415e+07	4.60024e+07	62709024	7.0985e+06	4.01008e+07	5.61028e+07	Peak Found	Peak Found	Peak Found	High	Peak Found	High		Q8BWF2	GIMA5_MOUSE	Gimap5	myeloid dendritic cell differentiation [GO:0043011]; negative regulation of apoptotic process [GO:0043066]; negative regulation of lipid catabolic process [GO:0050995]; negative regulation of nitric oxide biosynthetic process [GO:0045019]; negative regulation of T cell activation [GO:0050868]; negative regulation of type II interferon production [GO:0032689]; positive regulation of calcium ion tr…	lysosomal membrane [GO:0005765]; mitochondrion [GO:0005739]; multivesicular body membrane [GO:0032585]	GTP binding [GO:0005525]	SUBCELLULAR LOCATION: Lysosome {ECO:0000269|PubMed:33956074}. Lysosome membrane {ECO:0000269|PubMed:21487483, ECO:0000269|PubMed:29382851}; Single-pass type IV membrane protein {ECO:0000305}. Endosome, multivesicular body membrane {ECO:0000269|PubMed:21487483}; Single-pass type IV membrane protein {ECO:0000305}. Endosome membrane {ECO:0000250|UniProtKB:Q8K3L6}; Single-pass type IV membrane protei…	reviewed
0	0	Low	Q8BYK8	Zinc finger CCCH domain-containing protein 6 OS=Mus musculus OX=10090 GN=Zc3h6 PE=2 SV=2	0.081	1.541	3	1	1	1	1177	131.2	1	0				#VALUE!													Not Found	Not Found	High	Not Found	Not Found	Not Found		Q8BYK8	ZC3H6_MOUSE	Zc3h6	negative regulation of DNA-templated transcription [GO:0045892]; RNA metabolic process [GO:0016070]	nucleus [GO:0005634]	metal ion binding [GO:0046872]; RNA binding [GO:0003723]		reviewed
0	0	Low	Q8C115	Pleckstrin homology domain-containing family H member 2 OS=Mus musculus OX=10090 GN=Plekhh2 PE=1 SV=3	0.06	1.691	1	1	1	1	1491	167.6	1	0	0.615	-0.7	0.75272	0.123367	0.992204	8.63	1.05044e+08	6.46411e+07	17.42	20.17	1.05044e+08	8.41475e+07	119878416	4.94019e+07	7.45725e+07	6.46411e+07	Peak Found	Peak Found	High	Peak Found	Peak Found	Peak Found		Q8C115	PKHH2_MOUSE	Plekhh2	negative regulation of actin filament depolymerization [GO:0030835]	cortical actin cytoskeleton [GO:0030864]; cytoplasm [GO:0005737]; cytosol [GO:0005829]; lamellipodium [GO:0030027]; nuclear body [GO:0016604]; nucleoplasm [GO:0005654]; plasma membrane [GO:0005886]	actin binding [GO:0003779]	SUBCELLULAR LOCATION: Cytoplasm {ECO:0000250}. Cytoplasm, cytoskeleton {ECO:0000269|PubMed:17251388}. Cell membrane {ECO:0000250}; Peripheral membrane protein {ECO:0000250}; Cytoplasmic side {ECO:0000250}. Cell projection, lamellipodium {ECO:0000250}. Note=Localizes to the slit diaphragm and foot process of podocytes. Localization to peripheral regions of lamellipodia seems to be dependent on PI3…	reviewed
0	0	Low	Q8C147	Dedicator of cytokinesis protein 8 OS=Mus musculus OX=10090 GN=Dock8 PE=1 SV=4	0.066	1.661	0	1	1	1	2100	238.8	1	0				#VALUE!													Not Found	Not Found	High	Not Found	Not Found	Not Found		Q8C147	DOCK8_MOUSE	Dock8	cellular response to chemokine [GO:1990869]; dendritic cell migration [GO:0036336]; immunological synapse formation [GO:0001771]; memory T cell proliferation [GO:0061485]; negative regulation of T cell apoptotic process [GO:0070233]; positive regulation of establishment of T cell polarity [GO:1903905]; positive regulation of GTPase activity [GO:0043547]; positive regulation of T cell migration [G…	cell leading edge [GO:0031252]; cytoplasm [GO:0005737]; cytosol [GO:0005829]; lamellipodium membrane [GO:0031258]; leading edge membrane [GO:0031256]; nucleoplasm [GO:0005654]; plasma membrane [GO:0005886]	guanyl-nucleotide exchange factor activity [GO:0005085]	SUBCELLULAR LOCATION: Cytoplasm {ECO:0000250|UniProtKB:Q8NF50}. Cell membrane {ECO:0000269|PubMed:22461490}; Peripheral membrane protein {ECO:0000305|PubMed:22461490}; Cytoplasmic side {ECO:0000305}. Cell projection, lamellipodium membrane {ECO:0000305|PubMed:22461490}; Peripheral membrane protein {ECO:0000305|PubMed:22461490}; Cytoplasmic side {ECO:0000305}. Note=Enriched and co-localizes with G…	reviewed
0	0	Low	Q8C6Y6	Ankyrin repeat and SOCS box protein 14 OS=Mus musculus OX=10090 GN=Asb14 PE=2 SV=2	0.082	1.529	4	1	1	1	587	64.8	1	0				#VALUE!													Not Found	Not Found	Not Found	Not Found	High	Not Found		Q8C6Y6	ASB14_MOUSE	Asb14	Golgi to lysosome transport [GO:0090160]; intracellular signal transduction [GO:0035556]; protein ubiquitination [GO:0016567]; retrograde transport, endosome to Golgi [GO:0042147]	cytosol [GO:0005829]; endosome membrane [GO:0010008]	small GTPase binding [GO:0031267]		reviewed
0	0	Low	Q8C7Q4	RNA-binding protein 4 OS=Mus musculus OX=10090 GN=Rbm4 PE=1 SV=1	0.052	1.76	2	1	1	1	361	40	1	0	0.96	-0.06	0.867982	0.0614894	0.992204	73.64	3.60441e+06	3.4593e+06	10.15	83.34	4.26934e+06	3.59052e+06	3.60441e+06	3.4593e+06	1.5939e+06	9.18428e+06	High	Not Found	Not Found	Not Found	Not Found	Not Found		Q8C7Q4	RBM4_MOUSE	Rbm4	cap-independent translational initiation [GO:0002190]; circadian regulation of gene expression [GO:0032922]; circadian regulation of translation [GO:0097167]; enteroendocrine cell differentiation [GO:0035883]; entrainment of circadian clock by photoperiod [GO:0043153]; glucose homeostasis [GO:0042593]; insulin secretion involved in cellular response to glucose stimulus [GO:0035773]; IRES-dependen…	cytoplasm [GO:0005737]; cytoplasmic stress granule [GO:0010494]; cytosol [GO:0005829]; nuclear speck [GO:0016607]; nucleolus [GO:0005730]; nucleoplasm [GO:0005654]; nucleus [GO:0005634]; perinuclear region of cytoplasm [GO:0048471]	cyclin binding [GO:0030332]; miRNA binding [GO:0035198]; mRNA 3'-UTR binding [GO:0003730]; mRNA binding [GO:0003729]; pre-mRNA binding [GO:0036002]; pre-mRNA intronic binding [GO:0097157]; pre-mRNA intronic pyrimidine-rich binding [GO:0097158]; RNA binding [GO:0003723]; zinc ion binding [GO:0008270]	SUBCELLULAR LOCATION: Nucleus {ECO:0000250}. Nucleus, nucleolus {ECO:0000250}. Nucleus speckle {ECO:0000250}. Cytoplasm {ECO:0000250}. Cytoplasmic granule {ECO:0000250}. Note=Undergoes continuous nucleocytoplasmic shuttling. Upon nuclear import colocalizes with SR proteins in nuclear speckles. Arsenite stress-induced phosphorylation increases its subcellular relocalization from the nucleus to the…	reviewed
0	0	Low	Q8CBA2	Schlafen family member 5 OS=Mus musculus OX=10090 GN=Slfn5 PE=1 SV=2	0.051	1.77	1	1	1	1	884	100.8	1	0				#VALUE!													Not Found	Not Found	Not Found	Not Found	Not Found	High		Q8CBA2	SLFN5_MOUSE	Slfn5	cell differentiation [GO:0030154]	nucleus [GO:0005634]	ATP binding [GO:0005524]		reviewed
0	0	Low	Q8CCJ9	PHD finger protein 20-like protein 1 OS=Mus musculus OX=10090 GN=Phf20l1 PE=1 SV=2	0.077	1.573	1	1	1	1	1013	113.8	1	0	0.41	-1.29	0.279414	0.553752	0.84157	22.53	3.25329e+06	1.33479e+06	78.77	108.84	6.82516e+06	3.25329e+06	1.03973e+06	4.01088e+06	129852	1.33479e+06	Not Found	Not Found	Not Found	High	Not Found	Peak Found		Q8CCJ9	P20L1_MOUSE	Phf20l1	histone acetylation [GO:0016573]; negative regulation of proteasomal ubiquitin-dependent protein catabolic process [GO:0032435]; negative regulation of protein catabolic process [GO:0042177]; regulation of transcription by RNA polymerase II [GO:0006357]	NSL complex [GO:0044545]; nucleus [GO:0005634]	metal ion binding [GO:0046872]; methylation-dependent protein binding [GO:0140034]	SUBCELLULAR LOCATION: Nucleus {ECO:0000250|UniProtKB:A8MW92}. Note=Localized to the perinucleolar region. {ECO:0000250|UniProtKB:A8MW92}.	reviewed
0	0	Low	Q8CFE2	Histone PARylation factor 1 OS=Mus musculus OX=10090 GN=Hpf1 PE=1 SV=1	0.063	1.679	3	1	1	1	346	39.3	1	0				#VALUE!													High	Not Found	Not Found	Not Found	Not Found	Not Found		Q8CFE2	HPF1_MOUSE	Hpf1	DNA damage response [GO:0006974]; DNA repair [GO:0006281]; DNA repair-dependent chromatin remodeling [GO:0140861]; double-strand break repair [GO:0006302]; regulation of histone modification [GO:0031056]; regulation of protein ADP-ribosylation [GO:0010835]	chromatin [GO:0000785]; nucleus [GO:0005634]; site of DNA damage [GO:0090734]	chromatin binding [GO:0003682]; enzyme activator activity [GO:0008047]; histone binding [GO:0042393]; poly-ADP-D-ribose binding [GO:0072572]; protein ADP-ribosyltransferase-substrate adaptor activity [GO:0140768]	SUBCELLULAR LOCATION: Chromosome {ECO:0000250|UniProtKB:Q9NWY4}. Nucleus {ECO:0000250|UniProtKB:Q9NWY4}. Note=Localizes to DNA damage sites; chromatin localization is dependent on PARP1 and PARP2. {ECO:0000250|UniProtKB:Q9NWY4}.	reviewed
0	0	Low	Q8CHX7	Raftlin-2 OS=Mus musculus OX=10090 GN=Rftn2 PE=1 SV=3	0.051	1.769	3	1	1	1	500	54.9	1	0				#VALUE!													Not Found	High	Not Found	Not Found	Not Found	Not Found		Q8CHX7	RFTN2_MOUSE	Rftn2	dsRNA transport [GO:0033227]; response to exogenous dsRNA [GO:0043330]	plasma membrane [GO:0005886]		SUBCELLULAR LOCATION: Cell membrane {ECO:0000250|UniProtKB:Q14699}; Lipid-anchor {ECO:0000250|UniProtKB:Q14699}.	reviewed
0	0	Low	Q8K274	Ketosamine-3-kinase OS=Mus musculus OX=10090 GN=Fn3krp PE=1 SV=2	0.051	1.77	4	1	1	1	309	34.4	1	0				#VALUE!													Peak Found	Peak Found	Peak Found	Peak Found	High	Peak Found		Q8K274	KT3K_MOUSE	Fn3krp	phosphorylation [GO:0016310]		ATP binding [GO:0005524]; kinase activity [GO:0016301]; protein-ribulosamine 3-kinase activity [GO:0102193]		reviewed
0	0	Low	Q8K485	BTB/POZ domain-containing protein KCTD11 OS=Mus musculus OX=10090 GN=Kctd11 PE=1 SV=1	0.094	1.457	3	1	1	1	232	26.3	1	0	0.917	-0.12	0.777941	0.109053	0.992204	46.92	1.65703e+07	1.52003e+07	13.56	79.48	1.45913e+07	1.65703e+07	19124648	1.51572e+06	2.09174e+07	1.52003e+07	Peak Found	Peak Found	High	Not Found	Peak Found	Peak Found		Q8K485	KCD11_MOUSE	Kctd11	cell cycle [GO:0007049]; negative regulation of neuroblast proliferation [GO:0007406]; negative regulation of smoothened signaling pathway [GO:0045879]; nervous system development [GO:0007399]; neuroblast differentiation [GO:0014016]; neuroblast proliferation [GO:0007405]; neuron differentiation [GO:0030182]; positive regulation of neuron differentiation [GO:0045666]; protein homooligomerization …	cytoplasm [GO:0005737]	identical protein binding [GO:0042802]; transferase activity [GO:0016740]		reviewed
0	0	Low	Q8R2U7	Leucine-rich repeat-containing protein 42 OS=Mus musculus OX=10090 GN=Lrrc42 PE=1 SV=1	0.075	1.591	2	1	1	1	421	47.9	1	0	7.009	2.81	1.51542e-05	4.81947	0.000681288	16.69	1.07566e+07	7.46865e+07	21.12	7	1.07566e+07	1.19676e+07	7791661	8.3878e+07	7.46865e+07	7.42652e+07	Peak Found	Peak Found	High	Peak Found	Peak Found	Peak Found		Q8R2U7	LRC42_MOUSE	Lrrc42					reviewed
0	0	Low	Q8VE18	Nonsense-mediated mRNA decay factor SMG8 OS=Mus musculus OX=10090 GN=Smg8 PE=1 SV=1	0.084	1.524	1	1	1	1	991	109.6	1	0				#VALUE!													Peak Found	Peak Found	High	Peak Found	Peak Found	Peak Found		Q8VE18	SMG8_MOUSE	Smg8	nuclear-transcribed mRNA catabolic process, nonsense-mediated decay [GO:0000184]; regulation of protein kinase activity [GO:0045859]				reviewed
0	0	Low	Q91VC9	Growth hormone-inducible transmembrane protein OS=Mus musculus OX=10090 GN=Ghitm PE=1 SV=1	0.083	1.525	3	1	1	1	346	37.3	1	0	0.647	-0.63	0.824815	0.0836435	0.992204	18.71	1.18998e+09	6.80907e+08	33.6	27.87	1.61802e+09	1.18998e+09	808325760	1.04752e+09	6.80907e+08	6.50383e+08	Peak Found	Peak Found	Peak Found	Peak Found	Peak Found	High		Q91VC9	GHITM_MOUSE	Ghitm	apoptotic process [GO:0006915]; calcium export from the mitochondrion [GO:0099093]; inner mitochondrial membrane organization [GO:0007007]; mitochondrial calcium ion transmembrane transport [GO:0006851]; mitochondrial potassium ion transmembrane transport [GO:0140141]; negative regulation of release of cytochrome c from mitochondria [GO:0090201]	membrane [GO:0016020]; mitochondrial inner membrane [GO:0005743]; mitochondrion [GO:0005739]	calcium:proton antiporter activity [GO:0015369]	SUBCELLULAR LOCATION: Mitochondrion inner membrane {ECO:0000250|UniProtKB:Q9H3K2}; Multi-pass membrane protein {ECO:0000255}.	reviewed
0	0	Low	Q91W10	Metal cation symporter ZIP8 OS=Mus musculus OX=10090 GN=Slc39a8 PE=1 SV=1	0.056	1.716	2	1	1	1	462	50.1	1	0	1.819	0.86	0.0285367	1.5446	0.228764	25.04	1902255360	3.46086e+09	5.91	24.87	2.02887e+09	1.8035e+09	1902255360	3.46086e+09	2.42041e+09	4.04529e+09	High	Peak Found	Peak Found	Peak Found	Peak Found	Peak Found		Q91W10	S39A8_MOUSE	Slc39a8	arginine metabolic process [GO:0006525]; bicarbonate transport [GO:0015701]; cadmium ion transmembrane transport [GO:0070574]; cartilage homeostasis [GO:1990079]; cellular detoxification of cadmium ion [GO:0098849]; cobalt ion transport [GO:0006824]; DNA-templated transcription [GO:0006351]; extracellular matrix organization [GO:0030198]; intracellular manganese ion homeostasis [GO:0030026]; intr…	apical plasma membrane [GO:0016324]; basolateral plasma membrane [GO:0016323]; lysosomal membrane [GO:0005765]; organelle membrane [GO:0031090]; plasma membrane [GO:0005886]	monoatomic cation:bicarbonate symporter activity [GO:0140410]; zinc:bicarbonate symporter activity [GO:0140412]	SUBCELLULAR LOCATION: Cell membrane {ECO:0000269|PubMed:15722412, ECO:0000269|PubMed:18037372, ECO:0000269|PubMed:27166256}; Multi-pass membrane protein {ECO:0000255}. Apical cell membrane {ECO:0000269|PubMed:16638970, ECO:0000269|PubMed:17108009, ECO:0000269|PubMed:28481222}; Multi-pass membrane protein {ECO:0000255}. Basolateral cell membrane {ECO:0000250|UniProtKB:Q9C0K1}; Multi-pass membrane …	reviewed
0	0	Low	Q91XD6	Vacuolar protein-sorting-associated protein 36 OS=Mus musculus OX=10090 GN=Vps36 PE=1 SV=1	0.054	1.739	2	1	1	1	386	43.7	1	0	1.206	0.27	0.31909	0.496087	0.864858	66.61	57190520	5.88575e+07	86.27	30.27	170651	5.94264e+07	57190520	7.16867e+07	5.88575e+07	3.79949e+07	Not Found	Peak Found	Peak Found	Peak Found	High	Peak Found		Q91XD6	VPS36_MOUSE	Vps36	endosomal transport [GO:0016197]; protein transport to vacuole involved in ubiquitin-dependent protein catabolic process via the multivesicular body sorting pathway [GO:0043328]	cytosol [GO:0005829]; endosome [GO:0005768]; ESCRT II complex [GO:0000814]; late endosome [GO:0005770]; late endosome membrane [GO:0031902]; lysosome [GO:0005764]; nucleus [GO:0005634]	phosphatidylinositol-3-phosphate binding [GO:0032266]; ubiquitin binding [GO:0043130]	SUBCELLULAR LOCATION: Cytoplasm {ECO:0000250}. Endosome {ECO:0000250}. Late endosome {ECO:0000269|PubMed:15755741}. Membrane {ECO:0000250}. Nucleus {ECO:0000250}. Note=Colocalizes with ubiquitinated proteins on late endosomes. Recruited to the endosome membrane to participate in vesicle formation. {ECO:0000269|PubMed:15755741}.	reviewed
0	0	Low	Q91YU3	Myb/SANT-like DNA-binding domain-containing protein 4 OS=Mus musculus OX=10090 GN=Msantd4 PE=2 SV=1	0.099	1.438	4	1	1	1	345	41.2	1	0	26.689	4.74	9.65361e-12	11.0153	2.16999e-09	51.96	7.88838e+06	2.10532e+08	67.34	25.47	8.88274e+06	7.88838e+06	1.38071e+06	2.10532e+08	1.36749e+08	2.29396e+08	Not Found	Not Found	Peak Found	Peak Found	High	Peak Found		Q91YU3	MSD4_MOUSE	Msantd4		nucleus [GO:0005634]			reviewed
0	0	Low	Q91ZB0	Alpha-protein kinase 2 OS=Mus musculus OX=10090 GN=Alpk2 PE=2 SV=3	0.054	1.736	1	1	1	1	2144	233.2	1	0				#VALUE!													Not Found	Not Found	Not Found	Not Found	High	Not Found		Q91ZB0	ALPK2_MOUSE	Alpk2	cardiac muscle cell development [GO:0055013]; epicardium morphogenesis [GO:1905223]; establishment of cell polarity [GO:0030010]; heart morphogenesis [GO:0003007]; negative regulation of Wnt signaling pathway involved in heart development [GO:0003308]; protein phosphorylation [GO:0006468]; regulation of apoptotic process [GO:0042981]; regulation of gene expression [GO:0010468]	basolateral plasma membrane [GO:0016323]	ATP binding [GO:0005524]; protein serine kinase activity [GO:0106310]; protein serine/threonine kinase activity [GO:0004674]	SUBCELLULAR LOCATION: Basolateral cell membrane {ECO:0000250|UniProtKB:Q86TB3}.	reviewed
0	0	Low	Q91ZI0	Cadherin EGF LAG seven-pass G-type receptor 3 OS=Mus musculus OX=10090 GN=Celsr3 PE=2 SV=2	0.054	1.742	0	1	5	1	3301	358.3	1	0	2.088	1.06	0.0364986	1.43772	0.263455	24.04	3.07754e+07	6.42734e+07	83.17	9.32	3.07754e+07	3.62987e+07	1.13607e+06	6.33901e+07	7.46963e+07	6.42734e+07	High	High	Not Found	High	High	High		Q91ZI0	CELR3_MOUSE	Celsr3	axonal fasciculation [GO:0007413]; cell-cell adhesion [GO:0098609]; cilium assembly [GO:0060271]; dopaminergic neuron axon guidance [GO:0036514]; homophilic cell adhesion via plasma membrane adhesion molecules [GO:0007156]; motor neuron migration [GO:0097475]; planar cell polarity pathway involved in axon guidance [GO:1904938]; regulation of protein localization [GO:0032880]; regulation of protei…	plasma membrane [GO:0005886]	calcium ion binding [GO:0005509]; G protein-coupled receptor activity [GO:0004930]	SUBCELLULAR LOCATION: Cell membrane; Multi-pass membrane protein.	reviewed
0	0	Low	Q99JP0	Mitogen-activated protein kinase kinase kinase kinase 3 OS=Mus musculus OX=10090 GN=Map4k3 PE=1 SV=4	0.07	1.627	1	1	2	1	894	101.1	1	0				#VALUE!													High	Not Found	High	Not Found	Not Found	Not Found		Q99JP0	M4K3_MOUSE	Map4k3	intracellular signal transduction [GO:0035556]; protein phosphorylation [GO:0006468]; response to tumor necrosis factor [GO:0034612]; response to UV [GO:0009411]	cytoplasm [GO:0005737]	ATP binding [GO:0005524]; MAP kinase kinase kinase kinase activity [GO:0008349]; protein serine kinase activity [GO:0106310]; protein serine/threonine kinase activity [GO:0004674]; SH3 domain binding [GO:0017124]		reviewed
0	0	Low	Q99MT7	G-protein coupled receptor 87 OS=Mus musculus OX=10090 GN=Gpr87 PE=2 SV=2	0.088	1.498	2	1	1	1	358	41.4	1	0	0.822	-0.28	0.958087	0.0185948	0.999661	56.58	8.61189e+06	4.45357e+06	72.12	59.37	8.61189e+06	1.15321e+07	1.44588e+06	4.45357e+06	3.08624e+06	9.48415e+06	Peak Found	High	Not Found	Not Found	Not Found	Not Found		Q99MT7	GPR87_MOUSE	Gpr87	G protein-coupled receptor signaling pathway [GO:0007186]; negative regulation of adenylate cyclase activity [GO:0007194]	plasma membrane [GO:0005886]	G protein-coupled purinergic nucleotide receptor activity [GO:0045028]	SUBCELLULAR LOCATION: Cell membrane {ECO:0000250}; Multi-pass membrane protein {ECO:0000250}.	reviewed
0	0	Low	Q99P58	Ras-related protein Rab-27B OS=Mus musculus OX=10090 GN=Rab27b PE=1 SV=3	0.064	1.674	5	1	1	1	218	24.5	1	0				#VALUE!													Not Found	Not Found	Not Found	Not Found	High	Not Found		Q99P58	RB27B_MOUSE	Rab27b	anterograde axonal protein transport [GO:0099641]; exocytosis [GO:0006887]; multivesicular body sorting pathway [GO:0071985]; positive regulation of exocytosis [GO:0045921]; regulation of exocytosis [GO:0017157]; synaptic vesicle endocytosis [GO:0048488]	apical plasma membrane [GO:0016324]; axon cytoplasm [GO:1904115]; exocytic vesicle [GO:0070382]; Golgi apparatus [GO:0005794]; Golgi stack [GO:0005795]; late endosome [GO:0005770]; melanosome [GO:0042470]; multivesicular body membrane [GO:0032585]; secretory granule [GO:0030141]; synaptic vesicle membrane [GO:0030672]; trans-Golgi network transport vesicle [GO:0030140]; zymogen granule membrane […	G protein activity [GO:0003925]; GDP binding [GO:0019003]; GTP binding [GO:0005525]; GTPase activity [GO:0003924]; myosin V binding [GO:0031489]; protein domain specific binding [GO:0019904]	SUBCELLULAR LOCATION: Membrane {ECO:0000250|UniProtKB:O00194}; Lipid-anchor {ECO:0000250|UniProtKB:O00194}. Late endosome {ECO:0000250|UniProtKB:O00194}.	reviewed
0	0	Low	Q99PJ2	E3 ubiquitin-protein ligase TRIM8 OS=Mus musculus OX=10090 GN=Trim8 PE=1 SV=3	0.074	1.608	2	1	1	1	551	61.6	1	0				#VALUE!													Not Found	Not Found	Not Found	High	Not Found	Not Found		Q99PJ2	TRIM8_MOUSE	Trim8	I-kappaB kinase/NF-kappaB signaling [GO:0007249]; innate immune response [GO:0045087]; negative regulation of viral entry into host cell [GO:0046597]; negative regulation of viral transcription [GO:0032897]; positive regulation of autophagy [GO:0010508]; positive regulation of DNA-binding transcription factor activity [GO:0051091]; positive regulation of I-kappaB kinase/NF-kappaB signaling [GO:00…	cytoplasm [GO:0005737]; cytosol [GO:0005829]; nucleus [GO:0005634]; PML body [GO:0016605]	identical protein binding [GO:0042802]; metal ion binding [GO:0046872]; mitogen-activated protein kinase kinase kinase binding [GO:0031435]; protein homodimerization activity [GO:0042803]; transcription coactivator activity [GO:0003713]; ubiquitin protein ligase activity [GO:0061630]; ubiquitin-protein transferase activity [GO:0004842]		reviewed
0	0	Low	Q9CQP8	Cation channel sperm-associated auxiliary subunit zeta OS=Mus musculus OX=10090 GN=Catsperz PE=1 SV=1	0.077	1.572	9	1	1	1	194	22.7	1	0				#VALUE!													Not Found	Not Found	High	Not Found	Not Found	Not Found		Q9CQP8	CTSRZ_MOUSE	Catsperz	flagellated sperm motility [GO:0030317]; male meiotic nuclear division [GO:0007140]; sperm capacitation [GO:0048240]; spermatogenesis [GO:0007283]	CatSper complex [GO:0036128]; cytoplasm [GO:0005737]; sperm principal piece [GO:0097228]		SUBCELLULAR LOCATION: Cell projection, cilium, flagellum membrane {ECO:0000269|PubMed:28226241}; Peripheral membrane protein {ECO:0000305}. Note=Specifically located in the principal piece of sperm tail (PubMed:28226241). Although it does not contain a transmembrane domain, localizes with the CatSper complex at the flagellum membrane (PubMed:28226241). {ECO:0000269|PubMed:28226241}.	reviewed
0	0	Low	Q9CZH7	Matrix-remodeling-associated protein 7 OS=Mus musculus OX=10090 GN=Mxra7 PE=1 SV=2	0.072	1.62	4	1	1	1	178	19.4	1	0				#VALUE!													Not Found	Not Found	Not Found	Not Found	Not Found	High		Q9CZH7	MXRA7_MOUSE	Mxra7		endoplasmic reticulum [GO:0005783]; membrane [GO:0016020]		SUBCELLULAR LOCATION: Membrane {ECO:0000305}; Single-pass membrane protein {ECO:0000305}.	reviewed
0	0	Low	Q9D4J7	PHD finger protein 6 OS=Mus musculus OX=10090 GN=Phf6 PE=1 SV=1	0.074	1.609	2	1	1	1	364	41.1	1	0				#VALUE!													Not Found	Not Found	Not Found	Not Found	Not Found	High		Q9D4J7	PHF6_MOUSE	Phf6	blastocyst hatching [GO:0001835]; negative regulation of transcription by RNA polymerase II [GO:0000122]	kinetochore [GO:0000776]; nucleolus [GO:0005730]; nucleoplasm [GO:0005654]; nucleus [GO:0005634]	DNA binding [GO:0003677]; enzyme binding [GO:0019899]; histone binding [GO:0042393]; histone deacetylase binding [GO:0042826]; metal ion binding [GO:0046872]; phosphoprotein binding [GO:0051219]; ribonucleoprotein complex binding [GO:0043021]; scaffold protein binding [GO:0097110]; tubulin binding [GO:0015631]	SUBCELLULAR LOCATION: Nucleus {ECO:0000250}. Nucleus, nucleolus {ECO:0000250}. Chromosome, centromere, kinetochore {ECO:0000250|UniProtKB:Q8IWS0}. Note=Nuclear, it particularly localizes to the nucleolus. {ECO:0000250}.	reviewed
0	0	Low	Q9DCS3	Enoyl-[acyl-carrier-protein] reductase, mitochondrial OS=Mus musculus OX=10090 GN=Mecr PE=1 SV=2	0.094	1.464	3	1	1	1	373	40.3	1	0				#VALUE!													Not Found	Not Found	High	Not Found	Not Found	Not Found		Q9DCS3	MECR_MOUSE	Mecr	fatty acid biosynthetic process [GO:0006633]; fatty acid metabolic process [GO:0006631]	cytosol [GO:0005829]; mitochondrion [GO:0005739]; nucleus [GO:0005634]	nuclear receptor binding [GO:0016922]; oxidoreductase activity, acting on the CH-OH group of donors, NAD or NADP as acceptor [GO:0016616]; signaling receptor binding [GO:0005102]; trans-2-enoyl-CoA reductase (NADPH) activity [GO:0019166]	SUBCELLULAR LOCATION: Mitochondrion {ECO:0000250|UniProtKB:Q9BV79}.	reviewed
0	0	Low	Q9EPR4	Solute carrier family 23 member 2 OS=Mus musculus OX=10090 GN=Slc23a2 PE=1 SV=2	0.082	1.532	6	1	1	1	648	70	1	0				#VALUE!													Not Found	Not Found	Not Found	High	Not Found	Not Found		Q9EPR4	S23A2_MOUSE	Slc23a2	cell adhesion [GO:0007155]; cellular response to ethanol [GO:0071361]; L-ascorbic acid metabolic process [GO:0019852]; L-ascorbic acid transmembrane transport [GO:0015882]; negative regulation of neuron death [GO:1901215]; positive regulation of dendrite extension [GO:1903861]; response to oxidative stress [GO:0006979]	apical plasma membrane [GO:0016324]; basal plasma membrane [GO:0009925]; basolateral plasma membrane [GO:0016323]; cytoplasm [GO:0005737]; plasma membrane [GO:0005886]	L-ascorbate:sodium symporter activity [GO:0008520]; L-ascorbic acid transmembrane transporter activity [GO:0015229]	SUBCELLULAR LOCATION: Cell membrane {ECO:0000250|UniProtKB:Q9UGH3}; Multi-pass membrane protein {ECO:0000250|UniProtKB:Q9UGH3}.	reviewed
0	0	Low	Q9EPS3	D-glucuronyl C5-epimerase OS=Mus musculus OX=10090 GN=Glce PE=1 SV=2	0.074	1.607	2	1	1	1	618	70	1	0				#VALUE!													Not Found	Not Found	Not Found	Not Found	High	Not Found		Q9EPS3	GLCE_MOUSE	Glce	heparan sulfate proteoglycan biosynthetic process [GO:0015012]; heparin biosynthetic process [GO:0030210]	Golgi apparatus [GO:0005794]; Golgi membrane [GO:0000139]	calcium ion binding [GO:0005509]; heparosan-N-sulfate-glucuronate 5-epimerase activity [GO:0047464]; protein homodimerization activity [GO:0042803]; racemase and epimerase activity, acting on carbohydrates and derivatives [GO:0016857]; UDP-glucuronate 5'-epimerase activity [GO:0050379]	SUBCELLULAR LOCATION: Golgi apparatus membrane {ECO:0000269|PubMed:11279150}; Single-pass type II membrane protein {ECO:0000269|PubMed:11279150}.	reviewed
0	0	Low	Q9JHJ5	5-hydroxytryptamine receptor 3B OS=Mus musculus OX=10090 GN=Htr3b PE=2 SV=1	0.07	1.627	2	1	1	1	437	50.3	1	0	4.117	2.04	0.0302889	1.51872	0.237112	53.15	452983	1.8649e+06	49.68	7.69	706105	242528	452983	1.8649e+06	2.01342e+06	1.72609e+06	Peak Found	Peak Found	Peak Found	Peak Found	High	Peak Found		Q9JHJ5	5HT3B_MOUSE	Htr3b	inorganic cation transmembrane transport [GO:0098662]; positive regulation of ion transmembrane transporter activity [GO:0032414]; serotonin receptor signaling pathway [GO:0007210]	axon [GO:0030424]; cell surface [GO:0009986]; neuron projection [GO:0043005]; neuronal cell body [GO:0043025]; plasma membrane [GO:0005886]; postsynaptic membrane [GO:0045211]; serotonin-activated cation-selective channel complex [GO:1904602]; synapse [GO:0045202]	acetylcholine-gated monoatomic cation-selective channel activity [GO:0022848]; serotonin-gated monoatomic cation-selective channel activity [GO:0022850]	SUBCELLULAR LOCATION: Cell membrane; Multi-pass membrane protein. Note=Presumably retained within the endoplasmic reticulum unless complexed with HTR3A. {ECO:0000250}.	reviewed
0	0	Low	Q9JKF7	Large ribosomal subunit protein mL39 OS=Mus musculus OX=10090 GN=Mrpl39 PE=1 SV=4	0.057	1.71	3	1	1	1	336	38.5	1	0				#VALUE!													Not Found	High	Not Found	Not Found	Not Found	Not Found		Q9JKF7	RM39_MOUSE	Mrpl39	mitochondrial genome maintenance [GO:0000002]; mitochondrial translation [GO:0032543]; translation [GO:0006412]	mitochondrial inner membrane [GO:0005743]; mitochondrial large ribosomal subunit [GO:0005762]; mitochondrion [GO:0005739]	nucleotide binding [GO:0000166]; structural constituent of ribosome [GO:0003735]	SUBCELLULAR LOCATION: Mitochondrion {ECO:0000250|UniProtKB:Q9NYK5}.	reviewed
0	0	Low	Q9JM61	Thrombospondin type-1 domain-containing protein 1 OS=Mus musculus OX=10090 GN=Thsd1 PE=1 SV=2	0.056	1.716	3	1	1	1	851	94.6	1	0				#VALUE!													Not Found	Not Found	High	Not Found	Not Found	Not Found		Q9JM61	THSD1_MOUSE	Thsd1	focal adhesion assembly [GO:0048041]; hematopoietic progenitor cell differentiation [GO:0002244]	cell periphery [GO:0071944]; cell surface [GO:0009986]; cytoplasm [GO:0005737]; cytosol [GO:0005829]; endosome [GO:0005768]; endosome membrane [GO:0010008]; focal adhesion [GO:0005925]	extracellular matrix binding [GO:0050840]	SUBCELLULAR LOCATION: Endosome membrane {ECO:0000250|UniProtKB:Q9NS62}; Single-pass type I membrane protein {ECO:0000305}. Cell junction, focal adhesion {ECO:0000250|UniProtKB:Q9NS62}. Note=Localizes to nascent focal adhesions. {ECO:0000250|UniProtKB:Q9NS62}.	reviewed
0	0	Low	Q9QVP9	Protein-tyrosine kinase 2-beta OS=Mus musculus OX=10090 GN=Ptk2b PE=1 SV=2	0.056	1.715	1	1	2	1	1009	115.7	1	0				#VALUE!													Not Found	High	Not Found	Not Found	High	Not Found		Q9QVP9	FAK2_MOUSE	Ptk2b	actin filament organization [GO:0007015]; activation of GTPase activity [GO:0090630]; activation of Janus kinase activity [GO:0042976]; adaptive immune response [GO:0002250]; angiogenesis [GO:0001525]; blood vessel endothelial cell migration [GO:0043534]; bone resorption [GO:0045453]; cell adhesion [GO:0007155]; cell surface receptor signaling pathway [GO:0007166]; cellular defense response [GO:0…	apical dendrite [GO:0097440]; axon [GO:0030424]; cell body [GO:0044297]; cell cortex [GO:0005938]; cell projection [GO:0042995]; cytoskeleton [GO:0005856]; dendrite [GO:0030425]; dendritic spine [GO:0043197]; focal adhesion [GO:0005925]; glutamatergic synapse [GO:0098978]; growth cone [GO:0030426]; lamellipodium [GO:0030027]; neuronal cell body [GO:0043025]; NMDA selective glutamate receptor comp…	3-phosphoinositide-dependent protein kinase binding [GO:0043423]; ATP binding [GO:0005524]; calmodulin-dependent protein kinase activity [GO:0004683]; enzyme binding [GO:0019899]; NMDA glutamate receptor activity [GO:0004972]; non-membrane spanning protein tyrosine kinase activity [GO:0004715]; protein kinase activity [GO:0004672]; protein self-association [GO:0043621]; protein-containing complex…	SUBCELLULAR LOCATION: Cytoplasm. Cytoplasm, perinuclear region {ECO:0000250}. Cell membrane; Peripheral membrane protein; Cytoplasmic side. Cell junction, focal adhesion. Cell projection, lamellipodium {ECO:0000250}. Cytoplasm, cell cortex {ECO:0000250}. Nucleus {ECO:0000250}. Note=Colocalizes with integrins at the cell periphery (By similarity). Interaction with NPHP1 induces the membrane-associ…	reviewed
0	0	Low	Q9WTS6	Teneurin-3 OS=Mus musculus OX=10090 GN=Tenm3 PE=1 SV=1	0.084	1.523	1	1	1	1	2715	302.9	1	0	0.97	-0.04	0.759426	0.119515	0.992204	132.81	6.37804e+06	8.78549e+06	94.09	110.91	6.37804e+06	2.57279e+07	4.92457e+06	8.78549e+06	225856	2.49476e+07	Not Found	High	Not Found	Not Found	Not Found	Peak Found		Q9WTS6	TEN3_MOUSE	Tenm3	camera-type eye morphogenesis [GO:0048593]; heterophilic cell-cell adhesion via plasma membrane cell adhesion molecules [GO:0007157]; homophilic cell adhesion via plasma membrane adhesion molecules [GO:0007156]; neuron development [GO:0048666]; positive regulation of neuron projection development [GO:0010976]; regulation of homophilic cell adhesion [GO:1903385]; signal transduction [GO:0007165]	axon [GO:0030424]; membrane [GO:0016020]; neuron projection [GO:0043005]; plasma membrane [GO:0005886]	cell adhesion molecule binding [GO:0050839]; identical protein binding [GO:0042802]; protein heterodimerization activity [GO:0046982]; protein homodimerization activity [GO:0042803]	SUBCELLULAR LOCATION: Cell membrane {ECO:0000269|PubMed:29414938, ECO:0000305|PubMed:17478416}; Single-pass membrane protein {ECO:0000269|PubMed:17478416}. Cell projection, axon {ECO:0000269|PubMed:17478416}.	reviewed
0	0	Low	Q9WV91	Prostaglandin F2 receptor negative regulator OS=Mus musculus OX=10090 GN=Ptgfrn PE=1 SV=2	0.056	1.722	1	1	2	1	879	98.7	1	0	0.918	-0.12	0.912178	0.0399202	0.999661	9.73	4.41158e+06	4.07093e+06	7.07	80.43	4.41158e+06	4.1154e+06	4.74012e+06	209749	4.07093e+06	4.34995e+06	Peak Found	High	High	Peak Found	Not Found	Peak Found		Q9WV91	FPRP_MOUSE	Ptgfrn	lipid droplet organization [GO:0034389]; myoblast fusion involved in skeletal muscle regeneration [GO:0014905]	endoplasmic reticulum membrane [GO:0005789]; Golgi apparatus [GO:0005794]		SUBCELLULAR LOCATION: Endoplasmic reticulum membrane {ECO:0000250}; Single-pass type I membrane protein {ECO:0000250}. Golgi apparatus, trans-Golgi network membrane {ECO:0000250}; Single-pass type I membrane protein {ECO:0000250}.	reviewed
0	0	Low	Q9WVL6	Exostosin-like 3 OS=Mus musculus OX=10090 GN=Extl3 PE=1 SV=2	0.072	1.617	2	1	1	1	918	104.4	1	0	7.018	2.81	0.00141058	2.8506	0.024417	38.09	4.66964e+06	3.27704e+07	49.68	17.02	4.66964e+06	6.09254e+06	1.94936e+06	2.43507e+07	3.27704e+07	3.37117e+07	Not Found	Not Found	Not Found	High	Peak Found	Peak Found		Q9WVL6	EXTL3_MOUSE	Extl3	heparan sulfate proteoglycan biosynthetic process [GO:0015012]; negative regulation of cytokine production involved in inflammatory response [GO:1900016]; negative regulation of inflammatory response [GO:0050728]; negative regulation of inflammatory response to wounding [GO:0106015]; positive regulation of cell growth [GO:0030307]; positive regulation of detection of glucose [GO:2000972]; positiv…	endoplasmic reticulum [GO:0005783]; endoplasmic reticulum membrane [GO:0005789]; Golgi apparatus [GO:0005794]; nucleus [GO:0005634]; plasma membrane [GO:0005886]	glucuronyl-galactosyl-proteoglycan 4-alpha-N-acetylglucosaminyltransferase activity [GO:0001888]; glycosyltransferase activity [GO:0016757]; magnesium ion binding [GO:0000287]; protein-hormone receptor activity [GO:0016500]	SUBCELLULAR LOCATION: Endoplasmic reticulum membrane {ECO:0000250|UniProtKB:O43909}; Single-pass type II membrane protein {ECO:0000250|UniProtKB:O43909}. Golgi apparatus {ECO:0000250|UniProtKB:O43909}. Cell membrane {ECO:0000250|UniProtKB:O43909}. Nucleus {ECO:0000250|UniProtKB:O43909}. Note=Interaction with REG3A induces its translocation to the nucleus. {ECO:0000250|UniProtKB:O43909}.	reviewed
0	0	Low	Q9Z176	Serine/threonine-protein phosphatase 2A regulatory subunit B'' subunit delta OS=Mus musculus OX=10090 GN=Ppp2r3d PE=2 SV=1	0.067	1.65	2	1	2	1	491	55.7	1	0				#VALUE!													Not Found	High	High	Not Found	Not Found	Not Found		Q9Z176	P2R3D_MOUSE	Ppp2r3d	negative regulation of cell population proliferation [GO:0008285]; negative regulation of G1/S transition of mitotic cell cycle [GO:2000134]; protein dephosphorylation [GO:0006470]	cytosol [GO:0005829]; nucleoplasm [GO:0005654]; protein phosphatase type 2A complex [GO:0000159]	calcium ion binding [GO:0005509]; calcium-dependent protein serine/threonine phosphatase activity [GO:0004723]; chromatin binding [GO:0003682]; protein phosphatase regulator activity [GO:0019888]		reviewed
0	0	Low	Q9Z1A9	TBC1 domain family member 8 OS=Mus musculus OX=10090 GN=Tbc1d8 PE=1 SV=2	0.068	1.644	1	1	1	1	1134	130	1	0				#VALUE!													Not Found	Not Found	Not Found	Not Found	High	Not Found		Q9Z1A9	TBCD8_MOUSE	Tbc1d8	activation of GTPase activity [GO:0090630]		GTPase activator activity [GO:0005096]		reviewed
0	0	Low	O88466	Zinc finger protein 106 OS=Mus musculus OX=10090 GN=Znf106 PE=1 SV=3	0.087	1.5	0	1	1	1	1888	208.8	1	0	1.304	0.38	0.581686	0.235311	0.992204	125.13	808163	1.05417e+06	123.92	97.27	3.39268e+06	808163	45823.6	4.19037e+06	690499	1.05417e+06	High	Peak Found	Peak Found	Not Found	Peak Found	Peak Found		O88466	ZN106_MOUSE	Znf106	insulin receptor signaling pathway [GO:0008286]	cytosol [GO:0005829]; membrane [GO:0016020]; nuclear speck [GO:0016607]; nucleolus [GO:0005730]	metal ion binding [GO:0046872]; opioid peptide activity [GO:0001515]; RNA binding [GO:0003723]; SH3 domain binding [GO:0017124]	SUBCELLULAR LOCATION: Nucleus, nucleolus {ECO:0000269|PubMed:15833274, ECO:0000269|PubMed:27418600, ECO:0000269|PubMed:28072389, ECO:0000269|PubMed:9507006}. Nucleus speckle {ECO:0000269|PubMed:27418600, ECO:0000269|PubMed:28072389}. Note=Colocalizes with RBM39 in nuclear speckles. Inhibition of RNA synthesis, or overexpression of KNOP1, induces translocation from nuclear speckles to the nucleolu…	reviewed
0	1	High	O70326	Gremlin-1 OS=Mus musculus OX=10090 GN=Grem1 PE=2 SV=1	0	12.868	27	3	5	3	184	20.7	3	0	0.188	-2.41	0.0286409	1.54301	0.228764	1.48	4.15226e+07	9.99814e+06	28.23	22.57	3.5115e+07	4.15226e+07	59864768	1.01595e+07	6.59506e+06	9.99814e+06	High	High	High	Not Found	Not Found	Not Found	yes	O70326	GREM1_MOUSE	Grem1	angiogenesis [GO:0001525]; animal organ morphogenesis [GO:0009887]; cardiac muscle cell differentiation [GO:0055007]; cardiac muscle cell myoblast differentiation [GO:0060379]; cell migration involved in sprouting angiogenesis [GO:0002042]; cell morphogenesis [GO:0000902]; cell-cell signaling [GO:0007267]; collagen fibril organization [GO:0030199]; determination of dorsal identity [GO:0048263]; e…	cell surface [GO:0009986]; extracellular space [GO:0005615]	BMP binding [GO:0036122]; cytokine activity [GO:0005125]; heparan sulfate proteoglycan binding [GO:0043395]; protein homodimerization activity [GO:0042803]; receptor ligand activity [GO:0048018]; transmembrane receptor protein tyrosine kinase activator activity [GO:0030297]; vascular endothelial growth factor receptor 2 binding [GO:0043184]	SUBCELLULAR LOCATION: Secreted {ECO:0000305}.	reviewed
0	1	High	P10148	C-C motif chemokine 2 OS=Mus musculus OX=10090 GN=Ccl2 PE=1 SV=1	0	7.748	11	3	10	3	148	16.3	3	0	0.129	-2.95	0.00073032	3.13649	0.0152207	1.1	3.39597e+08	7.73587e+07	17.31	28.08	3.67655e+08	3.39597e+08	260042852	8.8166e+07	7.73587e+07	4.9227e+07	High	High	High	Peak Found	High	High	yes	P10148	CCL2_MOUSE	Ccl2	angiogenesis [GO:0001525]; animal organ regeneration [GO:0031100]; astrocyte cell migration [GO:0043615]; cellular response to ATP [GO:0071318]; cellular response to dexamethasone stimulus [GO:0071549]; cellular response to estradiol stimulus [GO:0071392]; cellular response to fatty acid [GO:0071398]; cellular response to glucose stimulus [GO:0071333]; cellular response to high density lipoprotei…	axon terminus [GO:0043679]; C-fiber [GO:0044299]; dendrite [GO:0030425]; endocytic vesicle [GO:0030139]; extracellular region [GO:0005576]; extracellular space [GO:0005615]; neuronal cell body [GO:0043025]; perikaryon [GO:0043204]; perinuclear region of cytoplasm [GO:0048471]	CCR chemokine receptor binding [GO:0048020]; CCR2 chemokine receptor binding [GO:0031727]; chemokine activity [GO:0008009]; cytokine activity [GO:0005125]; G protein-coupled receptor binding [GO:0001664]; heparin binding [GO:0008201]	SUBCELLULAR LOCATION: Secreted {ECO:0000250|UniProtKB:P13500}.	reviewed
0	1	High	P11214	Tissue-type plasminogen activator OS=Mus musculus OX=10090 GN=Plat PE=1 SV=3	0	64.045	35	14	38	14	559	63.1	14	0	0.147	-2.76	0.000116606	3.93328	0.00356304	1.9	6.26644e+08	4.3574e+08	22.34	17.51	4.59028e+08	6.26644e+08	725968210	4.98364e+08	3.49214e+08	4.3574e+08	High	High	High	High	High	High	yes	P11214	TPA_MOUSE	Plat	negative regulation of fibrinolysis [GO:0051918]; negative regulation of plasminogen activation [GO:0010757]; negative regulation of proteolysis [GO:0045861]; plasminogen activation [GO:0031639]; platelet-derived growth factor receptor signaling pathway [GO:0048008]; prevention of polyspermy [GO:0060468]; proteolysis [GO:0006508]; response to hypoxia [GO:0001666]; smooth muscle cell migration [GO…	apical part of cell [GO:0045177]; cell surface [GO:0009986]; cytoplasm [GO:0005737]; extracellular space [GO:0005615]; glutamatergic synapse [GO:0098978]; neuronal dense core vesicle [GO:0098992]; perisynaptic space [GO:0099544]; postsynapse [GO:0098794]; Schaffer collateral - CA1 synapse [GO:0098685]; secretory granule [GO:0030141]; serine protease inhibitor complex [GO:0097180]	phosphoprotein binding [GO:0051219]; serine-type endopeptidase activity [GO:0004252]; signaling receptor binding [GO:0005102]	SUBCELLULAR LOCATION: Secreted, extracellular space.	reviewed
0	1	High	P15379	CD44 antigen OS=Mus musculus OX=10090 GN=Cd44 PE=1 SV=3	0	19.131	6	5	16	5	778	85.6	5	0	0.329	-1.61	0.0436062	1.36045	0.295751	7.14	1.69698e+09	3.81569e+08	21.98	21.17	2.0792e+09	1.69698e+09	1330974636	5.24682e+08	3.60395e+08	3.81569e+08	High	High	High	High	High	High	yes	P15379	CD44_MOUSE	Cd44	branching involved in prostate gland morphogenesis [GO:0060442]; branching involved in ureteric bud morphogenesis [GO:0001658]; cell adhesion [GO:0007155]; cell migration [GO:0016477]; cellular response to fibroblast growth factor stimulus [GO:0044344]; hyaluronan catabolic process [GO:0030214]; inflammatory response [GO:0006954]; macrophage fusion [GO:0034238]; monocyte aggregation [GO:0070487];…	apical plasma membrane [GO:0016324]; basolateral plasma membrane [GO:0016323]; cell projection [GO:0042995]; cell surface [GO:0009986]; cytosol [GO:0005829]; external side of plasma membrane [GO:0009897]; extracellular region [GO:0005576]; Golgi apparatus [GO:0005794]; lamellipodium membrane [GO:0031258]; macrophage migration inhibitory factor receptor complex [GO:0035692]; membrane raft [GO:0045…	cargo receptor activity [GO:0038024]; channel regulator activity [GO:0016247]; cytokine receptor activity [GO:0004896]; epidermal growth factor receptor binding [GO:0005154]; hyaluronic acid binding [GO:0005540]; phosphoprotein binding [GO:0051219]; protein kinase binding [GO:0019901]; transmembrane signaling receptor activity [GO:0004888]; type II transforming growth factor beta receptor binding…	SUBCELLULAR LOCATION: Cell membrane {ECO:0000269|PubMed:17403031, ECO:0000269|PubMed:25065622}; Single-pass type I membrane protein {ECO:0000269|PubMed:17403031}. Cell projection, microvillus {ECO:0000269|PubMed:9472040}. Secreted {ECO:0000250|UniProtKB:P16070}. Note=Colocalizes with actin in membrane protrusionFs at wounding edges. Co-localizes with RDX, EZR and MSN in microvilli. {ECO:0000269|P…	reviewed
0	1	High	P25085	Interleukin-1 receptor antagonist protein OS=Mus musculus OX=10090 GN=Il1rn PE=2 SV=1	0	43.557	58	7	30	7	178	20.3	7	0	0.159	-2.65	0.000378998	3.42136	0.00922887	2.06	842194380	1.4501e+08	17.35	22.69	7.43666e+08	1.04192e+09	842194380	1.95051e+08	1.26869e+08	1.4501e+08	High	High	High	High	High	High	yes	P25085	IL1RA_MOUSE	Il1rn	acute-phase response [GO:0006953]; fever generation [GO:0001660]; inflammatory response to antigenic stimulus [GO:0002437]; insulin secretion [GO:0030073]; lipid metabolic process [GO:0006629]; memory [GO:0007613]; negative regulation of apoptotic process [GO:0043066]; negative regulation of cell migration [GO:0030336]; negative regulation of glutamate secretion [GO:0014050]; negative regulation …	cytoplasm [GO:0005737]; extracellular region [GO:0005576]; extracellular space [GO:0005615]; vesicle [GO:0031982]	cytokine activity [GO:0005125]; interleukin-1 receptor antagonist activity [GO:0005152]; interleukin-1 receptor binding [GO:0005149]; interleukin-1 type I receptor antagonist activity [GO:0045352]; interleukin-1 type II receptor antagonist activity [GO:0045353]; interleukin-1, type I receptor binding [GO:0005150]; interleukin-1, type II receptor binding [GO:0005151]	SUBCELLULAR LOCATION: [Isoform 1]: Secreted {ECO:0000250|UniProtKB:P18510}.; SUBCELLULAR LOCATION: [Isoform 2]: Cytoplasm.	reviewed
0	1	High	P28654	Decorin OS=Mus musculus OX=10090 GN=Dcn PE=1 SV=1	0	65.604	42	14	64	13	354	39.8	14	0	0.091	-3.45	1.04822e-07	6.97955	8.24687e-06	0.88	1.99226e+09	1.90291e+08	6.73	41.09	1.78948e+09	2.03313e+09	1.99226e+09	1.07332e+08	2.59854e+08	1.90291e+08	High	High	High	High	High	High	yes	P28654	PGS2_MOUSE	Dcn	negative regulation of angiogenesis [GO:0016525]; negative regulation of endothelial cell migration [GO:0010596]; negative regulation of vascular endothelial growth factor signaling pathway [GO:1900747]; peptide cross-linking via chondroitin 4-sulfate glycosaminoglycan [GO:0019800]; positive regulation of autophagy [GO:0010508]; positive regulation of macroautophagy [GO:0016239]; positive regulat…	collagen type VI trimer [GO:0005589]; collagen-containing extracellular matrix [GO:0062023]; extracellular space [GO:0005615]	collagen binding [GO:0005518]; extracellular matrix binding [GO:0050840]; glycosaminoglycan binding [GO:0005539]	SUBCELLULAR LOCATION: Secreted, extracellular space, extracellular matrix. Secreted {ECO:0000250|UniProtKB:P07585}.	reviewed
0	1	High	P40224	Stromal cell-derived factor 1 OS=Mus musculus OX=10090 GN=Cxcl12 PE=2 SV=2	0	15.246	40	4	34	4	93	10.6	4	0	0.278	-1.84	0.0208	1.68194	0.189732	3.14	4.09553e+09	1.12644e+09	30.01	26.41	2.53634e+09	4.09553e+09	4754099840	7.30192e+08	1.12644e+09	1.25617e+09	High	High	High	High	High	High	yes	P40224	SDF1_MOUSE	Cxcl12	adult locomotory behavior [GO:0008344]; animal organ regeneration [GO:0031100]; antimicrobial humoral immune response mediated by antimicrobial peptide [GO:0061844]; axon guidance [GO:0007411]; blood vessel endothelial cell migration [GO:0043534]; brain development [GO:0007420]; branching involved in blood vessel morphogenesis [GO:0001569]; cell chemotaxis [GO:0060326]; cell-cell adhesion [GO:009…	external side of plasma membrane [GO:0009897]; extracellular space [GO:0005615]	chemokine activity [GO:0008009]; chemokine receptor binding [GO:0042379]; CXCR chemokine receptor binding [GO:0045236]; growth factor activity [GO:0008083]; integrin binding [GO:0005178]	SUBCELLULAR LOCATION: Secreted.	reviewed
0	1	High	P47880	Insulin-like growth factor-binding protein 6 OS=Mus musculus OX=10090 GN=Igfbp6 PE=2 SV=2	0	56.236	48	8	31	8	238	25.3	8	0	0.087	-3.53	5.89617e-09	8.22943	6.18508e-07	0.58	1.58578e+09	2.81443e+08	40.08	18.04	2.88046e+09	1.58578e+09	1.44808e+09	3.10672e+08	2.15791e+08	2.81443e+08	High	High	High	High	High	Peak Found	yes	P47880	IBP6_MOUSE	Igfbp6	cell migration [GO:0016477]; positive regulation of MAPK cascade [GO:0043410]; positive regulation of stress-activated MAPK cascade [GO:0032874]; regulation of insulin-like growth factor receptor signaling pathway [GO:0043567]	collagen-containing extracellular matrix [GO:0062023]; extracellular space [GO:0005615]; insulin-like growth factor binary complex [GO:0042568]	fibronectin binding [GO:0001968]; identical protein binding [GO:0042802]; insulin-like growth factor I binding [GO:0031994]; insulin-like growth factor II binding [GO:0031995]	SUBCELLULAR LOCATION: Secreted.	reviewed
0	1	High	P58022	Lysyl oxidase homolog 2 OS=Mus musculus OX=10090 GN=Loxl2 PE=1 SV=2	0	127.811	37	22	63	22	776	86.9	22	0	0.159	-2.65	2.86537e-05	4.54282	0.00112926	2.34	1.53554e+09	2.82607e+08	6.74	20.95	1.53554e+09	1.40226e+09	1.60249e+09	2.82607e+08	3.45788e+08	2.26484e+08	High	High	High	High	High	High	yes	P58022	LOXL2_MOUSE	Loxl2	collagen fibril organization [GO:0030199]; endothelial cell migration [GO:0043542]; endothelial cell proliferation [GO:0001935]; epithelial to mesenchymal transition [GO:0001837]; heterochromatin organization [GO:0070828]; negative regulation of DNA-templated transcription [GO:0045892]; negative regulation of stem cell population maintenance [GO:1902455]; negative regulation of transcription by R…	basement membrane [GO:0005604]; chromatin [GO:0000785]; collagen-containing extracellular matrix [GO:0062023]; endoplasmic reticulum [GO:0005783]; extracellular space [GO:0005615]; membrane [GO:0016020]; nucleoplasm [GO:0005654]; nucleus [GO:0005634]	calcium ion binding [GO:0005509]; copper ion binding [GO:0005507]; oligosaccharide binding [GO:0070492]; protein-lysine 6-oxidase activity [GO:0004720]; scavenger receptor activity [GO:0005044]	SUBCELLULAR LOCATION: Secreted, extracellular space, extracellular matrix, basement membrane {ECO:0000250|UniProtKB:Q9Y4K0}. Nucleus {ECO:0000250|UniProtKB:Q9Y4K0}. Chromosome {ECO:0000250|UniProtKB:Q9Y4K0}. Endoplasmic reticulum {ECO:0000250|UniProtKB:Q9Y4K0}. Note=Associated with chromatin. It is unclear how LOXL2 is nuclear as it contains a signal sequence and has been shown to be secreted. Ho…	reviewed
0	1	High	P63089	Pleiotrophin OS=Mus musculus OX=10090 GN=Ptn PE=1 SV=1	0	43.638	51	8	46	8	168	18.9	8	0	0.121	-3.05	1.45428e-05	4.83735	0.000663278	1.78	1.18628e+09	1.62726e+08	21.81	44.66	1.55036e+09	1.18628e+09	1.01642e+09	2.82241e+08	1.19968e+08	1.62726e+08	High	High	High	High	High	High	yes	P63089	PTN_MOUSE	Ptn	bone mineralization [GO:0030282]; decidualization [GO:0046697]; dendrite arborization [GO:0140059]; dendrite regeneration [GO:0031104]; estrous cycle [GO:0044849]; integrin-mediated signaling pathway [GO:0007229]; learning [GO:0007612]; leukocyte chemotaxis involved in inflammatory response [GO:0002232]; memory [GO:0007613]; modulation of chemical synaptic transmission [GO:0050804]; negative regu…	basement membrane [GO:0005604]; cell surface [GO:0009986]; endoplasmic reticulum [GO:0005783]; extracellular matrix [GO:0031012]; extracellular region [GO:0005576]; extracellular space [GO:0005615]; neuromuscular junction [GO:0031594]; perinuclear region of cytoplasm [GO:0048471]; plasma membrane [GO:0005886]; postsynapse [GO:0098794]; presynapse [GO:0098793]; protein-containing complex [GO:00329…	carbohydrate binding [GO:0030246]; chondroitin sulfate binding [GO:0035374]; chondroitin sulfate proteoglycan binding [GO:0035373]; glycosaminoglycan binding [GO:0005539]; growth factor activity [GO:0008083]; heparan sulfate binding [GO:1904399]; heparin binding [GO:0008201]; integrin binding [GO:0005178]; molecular function activator activity [GO:0140677]; protein kinase binding [GO:0019901]; pr…	SUBCELLULAR LOCATION: Secreted {ECO:0000250|UniProtKB:P21246}.	reviewed
0	1	High	Q07079	Insulin-like growth factor-binding protein 5 OS=Mus musculus OX=10090 GN=Igfbp5 PE=1 SV=1	0	78.048	55	13	47	13	271	30.4	13	0	0.08	-3.64	1.1834e-07	6.92687	9.0833e-06	0.76	4.38312e+09	3.90484e+08	26.01	19.15	4.66868e+09	4.38312e+09	2768483636	4.01135e+08	3.90484e+08	2.77918e+08	High	High	High	High	High	High	yes	Q07079	IBP5_MOUSE	Igfbp5	cellular response to cAMP [GO:0071320]; cellular response to organic cyclic compound [GO:0071407]; female pregnancy [GO:0007565]; glucose homeostasis [GO:0042593]; hair follicle morphogenesis [GO:0031069]; insulin-like growth factor receptor signaling pathway [GO:0048009]; intracellular signal transduction [GO:0035556]; lung alveolus development [GO:0048286]; mammary gland involution [GO:0060056]…	extracellular space [GO:0005615]; insulin-like growth factor binding protein complex [GO:0016942]; insulin-like growth factor ternary complex [GO:0042567]	fibronectin binding [GO:0001968]; insulin-like growth factor binding [GO:0005520]; insulin-like growth factor I binding [GO:0031994]; insulin-like growth factor II binding [GO:0031995]	SUBCELLULAR LOCATION: Secreted.	reviewed
0	1	High	Q61468	Mesothelin OS=Mus musculus OX=10090 GN=Msln PE=1 SV=1	0	36.861	19	8	16	8	625	69.4	8	0	0.229	-2.13	0.0290427	1.53696	0.230801	4.35	1.59613e+08	3.17036e+07	10.64	18.05	1.88312e+08	1.59613e+08	1.5557e+08	2.94637e+07	3.17036e+07	4.10566e+07	High	High	High	Not Found	Not Found	Not Found	yes	Q61468	MSLN_MOUSE	Msln	cell-matrix adhesion [GO:0007160]	cell surface [GO:0009986]; extracellular space [GO:0005615]; Golgi apparatus [GO:0005794]; plasma membrane [GO:0005886]; side of membrane [GO:0098552]		SUBCELLULAR LOCATION: Cell membrane {ECO:0000250}; Lipid-anchor, GPI-anchor {ECO:0000250}. Golgi apparatus {ECO:0000250}.; SUBCELLULAR LOCATION: [Megakaryocyte-potentiating factor]: Secreted {ECO:0000250}.	reviewed
0	1	High	Q64339	Ubiquitin-like protein ISG15 OS=Mus musculus OX=10090 GN=Isg15 PE=1 SV=4	0	74.149	79	9	56	9	161	17.9	9	0	0.263	-1.93	0.0142075	1.84748	0.143765	3.51	3.28615e+09	9.41648e+08	10.39	17.02	3.28615e+09	3.68515e+09	2.99789e+09	8.18663e+08	1.14503e+09	9.41648e+08	High	High	High	High	High	High	yes	Q64339	ISG15_MOUSE	Isg15	defense response to bacterium [GO:0042742]; defense response to virus [GO:0051607]; innate immune response [GO:0045087]; integrin-mediated signaling pathway [GO:0007229]; ISG15-protein conjugation [GO:0032020]; modification-dependent protein catabolic process [GO:0019941]; negative regulation of protein ubiquitination [GO:0031397]; negative regulation of type I interferon-mediated signaling pathw…	cytoplasm [GO:0005737]; extracellular region [GO:0005576]	integrin binding [GO:0005178]; protein tag [GO:0031386]; ubiquitin protein ligase binding [GO:0031625]	SUBCELLULAR LOCATION: Cytoplasm {ECO:0000250|UniProtKB:P05161}. Secreted {ECO:0000250|UniProtKB:P05161}. Note=Exists in three distinct states: free within the cell, released into the extracellular space, or conjugated to target proteins. {ECO:0000250|UniProtKB:P05161}.	reviewed
0	1	High	Q6DR98	Pro-neuregulin-1, membrane-bound isoform OS=Mus musculus OX=10090 GN=Nrg1 PE=1 SV=1	0.001	5.046	2	1	3	1	645	71.3	1	0	0.059	-4.09	1.54096e-05	4.81221	0.000683013	0.18	5.10644e+07	2.44071e+06	24.51	62.36	5.33861e+07	5.10644e+07	32894494	2.44071e+06	5.82933e+06	1.92852e+06	High	High	High	Not Found	Not Found	Not Found	yes	Q6DR98	NRG1_MOUSE	Nrg1	activation of protein kinase B activity [GO:0032148]; activation of transmembrane receptor protein tyrosine kinase activity [GO:0007171]; animal organ development [GO:0048513]; cardiac conduction system development [GO:0003161]; cardiac muscle cell differentiation [GO:0055007]; cardiac muscle cell myoblast differentiation [GO:0060379]; cardiac muscle tissue development [GO:0048738]; cell differen…	apical plasma membrane [GO:0016324]; axon [GO:0030424]; cytoplasm [GO:0005737]; extracellular space [GO:0005615]; GABA-ergic synapse [GO:0098982]; glutamatergic synapse [GO:0098978]; mossy fiber rosette [GO:0097471]; neuromuscular junction [GO:0031594]; nucleoplasm [GO:0005654]; plasma membrane [GO:0005886]; postsynapse [GO:0098794]; postsynaptic density membrane [GO:0098839]; presynaptic active …	chemorepellent activity [GO:0045499]; ErbB-2 class receptor binding [GO:0005176]; ErbB-3 class receptor binding [GO:0043125]; growth factor activity [GO:0008083]; integrin binding [GO:0005178]; protein tyrosine kinase activator activity [GO:0030296]; receptor ligand activity [GO:0048018]; receptor tyrosine kinase binding [GO:0030971]; signaling receptor binding [GO:0005102]; transcription coregul…	SUBCELLULAR LOCATION: [Pro-neuregulin-1, membrane-bound isoform]: Cell membrane {ECO:0000250|UniProtKB:Q02297}; Single-pass type I membrane protein {ECO:0000250|UniProtKB:Q02297}. Note=Does not seem to be active. {ECO:0000250|UniProtKB:Q02297}.; SUBCELLULAR LOCATION: [Neuregulin-1]: Secreted {ECO:0000250|UniProtKB:Q02297}.	reviewed
0	1	High	Q80W65	Proprotein convertase subtilisin/kexin type 9 OS=Mus musculus OX=10090 GN=Pcsk9 PE=1 SV=2	0	76.805	35	18	46	18	694	74.8	18	0	0.278	-1.85	0.0206182	1.68575	0.189169	8.91	1.96079e+09	1.95965e+09	14.33	22.34	2.28694e+09	1.71918e+09	1.96079e+09	1.95965e+09	1.29761e+09	1.98751e+09	High	High	High	High	High	High	yes	Q80W65	PCSK9_MOUSE	Pcsk9	apoptotic process [GO:0006915]; cellular response to insulin stimulus [GO:0032869]; cellular response to starvation [GO:0009267]; cholesterol homeostasis [GO:0042632]; cholesterol metabolic process [GO:0008203]; kidney development [GO:0001822]; lipoprotein metabolic process [GO:0042157]; liver development [GO:0001889]; low-density lipoprotein particle receptor catabolic process [GO:0032802]; low-…	cell surface [GO:0009986]; COPII-coated ER to Golgi transport vesicle [GO:0030134]; cytoplasm [GO:0005737]; early endosome [GO:0005769]; endoplasmic reticulum [GO:0005783]; endoplasmic reticulum lumen [GO:0005788]; extracellular region [GO:0005576]; extracellular space [GO:0005615]; Golgi apparatus [GO:0005794]; late endosome [GO:0005770]; lysosome [GO:0005764]; PCSK9-AnxA2 complex [GO:1990667]; …	apolipoprotein binding [GO:0034185]; apolipoprotein receptor binding [GO:0034190]; low-density lipoprotein particle binding [GO:0030169]; low-density lipoprotein particle receptor binding [GO:0050750]; protein self-association [GO:0043621]; serine-type endopeptidase activity [GO:0004252]; signaling receptor inhibitor activity [GO:0030547]; sodium channel inhibitor activity [GO:0019871]; very-low-…	SUBCELLULAR LOCATION: Cytoplasm {ECO:0000250}. Secreted. Endosome {ECO:0000250}. Lysosome {ECO:0000250}. Cell surface {ECO:0000250}. Endoplasmic reticulum {ECO:0000250}. Golgi apparatus {ECO:0000250}. Note=Autocatalytic cleavage is required to transport it from the endoplasmic reticulum to the Golgi apparatus and for the secretion of the mature protein. Localizes to the endoplasmic reticulum in t…	reviewed
0	1	High	Q8BPB5	EGF-containing fibulin-like extracellular matrix protein 1 OS=Mus musculus OX=10090 GN=Efemp1 PE=1 SV=1	0	178.336	68	23	153	23	493	54.9	23	0	0.322	-1.63	0.0498027	1.30275	0.325629	8.41	6.53868e+09	2.60671e+09	4.76	26.91	6.09047e+09	6.67672e+09	6.53868e+09	1.74077e+09	3.04298e+09	2.60671e+09	High	High	High	High	High	High	yes	Q8BPB5	FBLN3_MOUSE	Efemp1	camera-type eye development [GO:0043010]; embryonic eye morphogenesis [GO:0048048]; epidermal growth factor receptor signaling pathway [GO:0007173]; negative regulation of chondrocyte differentiation [GO:0032331]; negative regulation of neuron projection development [GO:0010977]; peptidyl-tyrosine phosphorylation [GO:0018108]; positive regulation of cell population proliferation [GO:0008284]; pos…	basement membrane [GO:0005604]; collagen-containing extracellular matrix [GO:0062023]; extracellular space [GO:0005615]	calcium ion binding [GO:0005509]; epidermal growth factor receptor activity [GO:0005006]; epidermal growth factor receptor binding [GO:0005154]; growth factor activity [GO:0008083]	SUBCELLULAR LOCATION: Secreted, extracellular space {ECO:0000250}. Secreted, extracellular space, extracellular matrix {ECO:0000250}. Note=Localizes to the lamina propria underneath the olfactory epithelium. {ECO:0000250}.	reviewed
0	1	High	Q8C4U3	Secreted frizzled-related protein 1 OS=Mus musculus OX=10090 GN=Sfrp1 PE=1 SV=3	0.001	5.458	10	2	3	2	314	35.4	2	0				#VALUE!													Not Found	High	High	Not Found	Not Found	Not Found	yes	Q8C4U3	SFRP1_MOUSE	Sfrp1	actin cytoskeleton organization [GO:0030036]; anterior/posterior pattern specification [GO:0009952]; BMP signaling pathway [GO:0030509]; bone trabecula formation [GO:0060346]; canonical Wnt signaling pathway [GO:0060070]; cellular response to estradiol stimulus [GO:0071392]; cellular response to estrogen stimulus [GO:0071391]; cellular response to fibroblast growth factor stimulus [GO:0044344]; c…	cell surface [GO:0009986]; collagen-containing extracellular matrix [GO:0062023]; cytosol [GO:0005829]; extracellular space [GO:0005615]; plasma membrane [GO:0005886]	cysteine-type endopeptidase activity [GO:0004197]; frizzled binding [GO:0005109]; heparin binding [GO:0008201]; identical protein binding [GO:0042802]; Wnt-protein binding [GO:0017147]	SUBCELLULAR LOCATION: Secreted {ECO:0000250}. Note=Cell membrane or extracellular matrix-associated. Released by heparin-binding (By similarity). {ECO:0000250}.	reviewed
0	1	High	Q9D154	Leukocyte elastase inhibitor A OS=Mus musculus OX=10090 GN=Serpinb1a PE=1 SV=1	0	102.371	55	21	75	21	379	42.5	21	0	0.163	-2.62	0.000323691	3.48987	0.00814925	2.43	3.53749e+09	5.86736e+08	10.36	5.97	3.17422e+09	3.53749e+09	3.90773e+09	6.41137e+08	5.86736e+08	5.73532e+08	High	High	High	High	High	High	yes	Q9D154	ILEUA_MOUSE	Serpinb1a	cellular homeostasis [GO:0019725]; inflammatory response [GO:0006954]; negative regulation of endopeptidase activity [GO:0010951]; negative regulation of interleukin-1 beta production [GO:0032691]; regulation of innate immune response [GO:0045088]; regulation of protein catabolic process [GO:0042176]; type B pancreatic cell proliferation [GO:0044342]	collagen-containing extracellular matrix [GO:0062023]; cytolytic granule [GO:0044194]; cytoplasmic ribonucleoprotein granule [GO:0036464]; early endosome [GO:0005769]; extracellular region [GO:0005576]; extracellular space [GO:0005615]	peptidase inhibitor activity [GO:0030414]; serine-type endopeptidase inhibitor activity [GO:0004867]	SUBCELLULAR LOCATION: Secreted {ECO:0000269|PubMed:26701651}. Cytoplasm {ECO:0000250|UniProtKB:P30740}. Cytolytic granule {ECO:0000250|UniProtKB:P30740}. Early endosome {ECO:0000250|UniProtKB:P30740}.	reviewed
0	1	High	Q9D1D6	Collagen triple helix repeat-containing protein 1 OS=Mus musculus OX=10090 GN=Cthrc1 PE=2 SV=2	0	37.347	46	8	26	8	245	26.4	8	0	0.096	-3.38	9.79313e-07	6.00908	5.92672e-05	0.79	1195802416	1.52159e+08	13.76	8.78	1.09593e+09	1.42841e+09	1195802416	1.52468e+08	1.52159e+08	1.30267e+08	High	High	High	High	High	High	yes	Q9D1D6	CTHR1_MOUSE	Cthrc1	cell migration [GO:0016477]; cochlea morphogenesis [GO:0090103]; establishment of planar polarity involved in neural tube closure [GO:0090177]; inner ear receptor cell stereocilium organization [GO:0060122]; negative regulation of canonical Wnt signaling pathway [GO:0090090]; ossification involved in bone remodeling [GO:0043932]; osteoblast differentiation [GO:0001649]; osteoblast proliferation […	collagen trimer [GO:0005581]; extracellular matrix [GO:0031012]; extracellular space [GO:0005615]; sarcoplasm [GO:0016528]	frizzled binding [GO:0005109]; Wnt-protein binding [GO:0017147]	SUBCELLULAR LOCATION: Secreted, extracellular space, extracellular matrix {ECO:0000250}.	reviewed
0	1	High	O08677	Kininogen-1 OS=Mus musculus OX=10090 GN=Kng1 PE=1 SV=1	0.007	2.824	1	1	3	1	661	73.1	1	0	0.023	-5.41	2.051e-11	10.688	4.03407e-09	0.02	112328824	2.6349e+06	14.04	63	1.02987e+08	1.34862e+08	112328824	2.6349e+06	1.95944e+06	6.16752e+06	High	Peak Found	High	Not Found	Not Found	High	yes	O08677	KNG1_MOUSE	Kng1	antimicrobial humoral immune response mediated by antimicrobial peptide [GO:0061844]; blood coagulation [GO:0007596]; inflammatory response [GO:0006954]; killing of cells of another organism [GO:0031640]; negative regulation of blood coagulation [GO:0030195]; negative regulation of cell adhesion [GO:0007162]; negative regulation of endopeptidase activity [GO:0010951]; negative regulation of prote…	collagen-containing extracellular matrix [GO:0062023]; extracellular region [GO:0005576]; extracellular space [GO:0005615]; perikaryon [GO:0043204]	cysteine-type endopeptidase inhibitor activity [GO:0004869]; hormone activity [GO:0005179]; protease binding [GO:0002020]; signaling receptor binding [GO:0005102]	SUBCELLULAR LOCATION: Secreted, extracellular space.	reviewed
0	1	High	O88783	Coagulation factor V OS=Mus musculus OX=10090 GN=F5 PE=1 SV=1	0	6.207	1	3	4	3	2183	247.1	3	0	0.017	-5.87	5.49281e-11	10.2602	9.60326e-09	0.04	5.83628e+07	1.00132e+06	25.03	169.76	5.83628e+07	6.49178e+07	38904592	1.00132e+06	8.78698e+07	180177	Peak Found	High	High	Not Found	Peak Found	High	yes	O88783	FA5_MOUSE	F5	blood circulation [GO:0008015]; blood coagulation [GO:0007596]; proteolysis [GO:0006508]; response to vitamin K [GO:0032571]; zymogen activation [GO:0031638]	extracellular region [GO:0005576]; extracellular space [GO:0005615]; platelet alpha granule [GO:0031091]	copper ion binding [GO:0005507]	SUBCELLULAR LOCATION: Secreted {ECO:0000250}.	reviewed
0	1	High	Q03366	C-C motif chemokine 7 OS=Mus musculus OX=10090 GN=Ccl7 PE=3 SV=1	0	11.573	33	3	3	3	97	11	3	0	0.183	-2.45	0.00931345	2.03089	0.106194	2.8	6.05006e+07	1.11926e+07	5.57	10.82	6.10417e+07	6.05006e+07	5.511e+07	1.11926e+07	1.27628e+07	1.03241e+07	High	High	Peak Found	Peak Found	Not Found	Peak Found	yes	Q03366	CCL7_MOUSE	Ccl7	cellular response to ethanol [GO:0071361]; cellular response to interleukin-1 [GO:0071347]; cellular response to tumor necrosis factor [GO:0071356]; cellular response to type II interferon [GO:0071346]; chemokine-mediated signaling pathway [GO:0070098]; cytoskeleton organization [GO:0007010]; eosinophil chemotaxis [GO:0048245]; G protein-coupled receptor signaling pathway [GO:0007186]; inflammato…	extracellular space [GO:0005615]	CCR chemokine receptor binding [GO:0048020]; CCR1 chemokine receptor binding [GO:0031726]; CCR2 chemokine receptor binding [GO:0031727]; chemokine activity [GO:0008009]; heparin binding [GO:0008201]	SUBCELLULAR LOCATION: Secreted.	reviewed
0	1	High	Q8BLU0	Leucine-rich repeat transmembrane protein FLRT2 OS=Mus musculus OX=10090 GN=Flrt2 PE=1 SV=1	0	10.076	7	3	3	3	660	73.9	3	0				#VALUE!													High	Not Found	High	Not Found	Not Found	Not Found	yes	Q8BLU0	FLRT2_MOUSE	Flrt2	axon guidance [GO:0007411]; basement membrane organization [GO:0071711]; cell adhesion involved in heart morphogenesis [GO:0061343]; fibroblast growth factor receptor signaling pathway [GO:0008543]; heart morphogenesis [GO:0003007]; positive regulation of synapse assembly [GO:0051965]; regulation of neuron migration [GO:2001222]	cell-cell junction [GO:0005911]; endoplasmic reticulum membrane [GO:0005789]; extracellular space [GO:0005615]; focal adhesion [GO:0005925]; neuron projection [GO:0043005]; plasma membrane [GO:0005886]; synapse [GO:0045202]	chemorepellent activity [GO:0045499]; fibroblast growth factor receptor binding [GO:0005104]	SUBCELLULAR LOCATION: Cell membrane {ECO:0000269|PubMed:16872596, ECO:0000269|PubMed:22405201, ECO:0000269|PubMed:24585683, ECO:0000269|PubMed:25374360}; Single-pass membrane protein {ECO:0000305}. Endoplasmic reticulum membrane {ECO:0000305|PubMed:16872596, ECO:0000305|PubMed:24585683}. Cell junction, focal adhesion {ECO:0000269|PubMed:16872596}. Secreted, extracellular space, extracellular matr…	reviewed
0	1	High	P35762	CD81 antigen OS=Mus musculus OX=10090 GN=Cd81 PE=1 SV=2	0	9.921	19	2	8	2	236	25.8	2	0	0.118	-3.08	0.0004578	3.33932	0.0105934	0.51	6.62821e+07	7.83629e+06	17.16	112.42	6.62821e+07	6.55574e+07	87649928	6.87223e+06	4.81327e+07	7.83629e+06	High	High	High	High	High	High	yes	P35762	CD81_MOUSE	Cd81	CD4-positive, alpha-beta T cell costimulation [GO:0035783]; cellular response to low-density lipoprotein particle stimulus [GO:0071404]; humoral immune response mediated by circulating immunoglobulin [GO:0002455]; immunological synapse formation [GO:0001771]; macrophage fusion [GO:0034238]; myoblast fusion involved in skeletal muscle regeneration [GO:0014905]; osteoclast fusion [GO:0072675]; posi…	apical plasma membrane [GO:0016324]; basal plasma membrane [GO:0009925]; basolateral plasma membrane [GO:0016323]; extracellular exosome [GO:0070062]; immunological synapse [GO:0001772]; membrane [GO:0016020]; plasma membrane [GO:0005886]; tetraspanin-enriched microdomain [GO:0097197]; vesicle [GO:0031982]	cholesterol binding [GO:0015485]; integrin binding [GO:0005178]; MHC class II protein binding [GO:0042289]; transferrin receptor binding [GO:1990459]; virus receptor activity [GO:0001618]	SUBCELLULAR LOCATION: Cell membrane {ECO:0000269|PubMed:23213457}; Multi-pass membrane protein {ECO:0000255}. Basolateral cell membrane {ECO:0000250|UniProtKB:P60033}; Multi-pass membrane protein {ECO:0000255}. Note=Associates with CLDN1 and the CLDN1-CD81 complex localizes to the basolateral cell membrane. {ECO:0000250|UniProtKB:P60033}.	reviewed
0	1	High	P45377	Aldose reductase-related protein 2 OS=Mus musculus OX=10090 GN=Akr1b8 PE=1 SV=2	0	53.509	43	12	41	11	316	36.1	12	0	0.3	-1.74	0.0159903	1.79614	0.157748	6.76	1.08662e+09	7.11479e+08	16.94	25.26	8.93952e+08	1.08662e+09	1.25981e+09	4.58189e+08	7.61486e+08	7.11479e+08	High	High	High	High	High	High	yes	P45377	ALD2_MOUSE	Akr1b8	polyol metabolic process [GO:0019751]; retinal metabolic process [GO:0042574]	cytosol [GO:0005829]; extracellular region [GO:0005576]; lysosome [GO:0005764]; mitochondrion [GO:0005739]	alcohol dehydrogenase (NADP+) activity [GO:0008106]; alditol:NADP+ 1-oxidoreductase activity [GO:0004032]; estradiol 17-beta-dehydrogenase [NAD(P)] activity [GO:0004303]; geranylgeranyl reductase activity [GO:0045550]; indanol dehydrogenase activity [GO:0047718]; NADP+ binding [GO:0070401]; NADP-retinol dehydrogenase activity [GO:0052650]; NADPH binding [GO:0070402]; oxidoreductase activity, acti…	SUBCELLULAR LOCATION: Cytoplasm {ECO:0000250}.	reviewed
0	1	High	Q8R2Y2	Cell surface glycoprotein MUC18 OS=Mus musculus OX=10090 GN=Mcam PE=1 SV=1	0	73.774	33	15	45	15	648	71.5	15	0	0.124	-3.01	5.36924e-05	4.27009	0.00192011	1.62	739635873	1.06295e+08	10.73	20.63	8.84917e+08	7.37611e+08	739635873	7.35594e+07	1.0954e+08	1.06295e+08	High	High	High	High	High	High	yes	Q8R2Y2	MUC18_MOUSE	Mcam	angiogenesis [GO:0001525]; cell adhesion [GO:0007155]; glomerular filtration [GO:0003094]; heterophilic cell-cell adhesion via plasma membrane cell adhesion molecules [GO:0007157]; positive regulation of cell migration [GO:0030335]; vascular wound healing [GO:0061042]	external side of plasma membrane [GO:0009897]; extracellular space [GO:0005615]; plasma membrane [GO:0005886]		SUBCELLULAR LOCATION: Membrane {ECO:0000250}; Single-pass type I membrane protein {ECO:0000250}.	reviewed
0	1	High	P01942	Hemoglobin subunit alpha OS=Mus musculus OX=10090 GN=Hba PE=1 SV=2	0	7.182	15	2	7	2	142	15.1	2	0	0.171	-2.55	0.0114108	1.94268	0.121317	1.13	4.89436e+07	7.5281e+06	19.55	110.62	4.89436e+07	3.61341e+07	53584080	6.17293e+06	4.31232e+07	7.5281e+06	Peak Found	High	High	High	High	High	yes	P01902	HA1D_MOUSE	H2-K1	adaptive immune response [GO:0002250]; antibacterial humoral response [GO:0019731]; antigen processing and presentation of endogenous peptide antigen via MHC class I via ER pathway, TAP-dependent [GO:0002485]; antigen processing and presentation of endogenous peptide antigen via MHC class I via ER pathway, TAP-independent [GO:0002486]; antigen processing and presentation of endogenous peptide ant…	cell surface [GO:0009986]; cis-Golgi network membrane [GO:0033106]; early endosome [GO:0005769]; early endosome membrane [GO:0031901]; endoplasmic reticulum [GO:0005783]; endoplasmic reticulum exit site [GO:0070971]; external side of plasma membrane [GO:0009897]; extracellular space [GO:0005615]; Golgi apparatus [GO:0005794]; Golgi medial cisterna [GO:0005797]; Golgi membrane [GO:0000139]; lumena…	14-3-3 protein binding [GO:0071889]; beta-2-microglobulin binding [GO:0030881]; CD8 receptor binding [GO:0042610]; identical protein binding [GO:0042802]; MHC class I protein binding [GO:0042288]; natural killer cell lectin-like receptor binding [GO:0046703]; peptide antigen binding [GO:0042605]; peptide binding [GO:0042277]; protein homodimerization activity [GO:0042803]; protein-containing comp…	SUBCELLULAR LOCATION: Membrane; Single-pass type I membrane protein.	reviewed
0	1	High	A2BH40	AT-rich interactive domain-containing protein 1A OS=Mus musculus OX=10090 GN=Arid1a PE=1 SV=1	0	27.51	4	5	12	5	2283	241.9	5	0	0.084	-3.57	4.50336e-05	4.34646	0.00168715	0.73	7.91395e+07	6.67984e+06	50.38	138.9	8.35882e+07	7.91395e+07	26471426	5.7332e+07	6.67984e+06	2.1521e+06	High	High	High	High	High	High		A2BH40	ARI1A_MOUSE	Arid1a	androgen receptor signaling pathway [GO:0030521]; cardiac chamber development [GO:0003205]; cardiac muscle cell differentiation [GO:0055007]; chromatin organization [GO:0006325]; chromatin remodeling [GO:0006338]; embryo implantation [GO:0007566]; forebrain development [GO:0030900]; formation of primary germ layer [GO:0001704]; gastrulation [GO:0007369]; glucocorticoid receptor signaling pathway …	bBAF complex [GO:0140092]; brahma complex [GO:0035060]; chromatin [GO:0000785]; nBAF complex [GO:0071565]; npBAF complex [GO:0071564]; nucleoplasm [GO:0005654]; SWI/SNF complex [GO:0016514]	ATP-dependent chromatin remodeler activity [GO:0140658]; DNA binding [GO:0003677]; nuclear receptor binding [GO:0016922]; nucleosome binding [GO:0031491]	SUBCELLULAR LOCATION: Nucleus {ECO:0000255|PROSITE-ProRule:PRU00355}.	reviewed
0	1	High	D3YZP9	Coiled-coil domain-containing protein 6 OS=Mus musculus OX=10090 GN=Ccdc6 PE=1 SV=1	0	14.821	10	5	9	5	469	52.9	5	0	0.259	-1.95	0.0503725	1.29781	0.328203	6.13	5.7063e+07	1.1435e+07	19.75	52.65	6.83318e+07	4.57872e+07	5.7063e+07	1.01914e+07	1.1435e+07	2.49201e+07	High	High	High	High	Not Found	High		D3YZP9	CCDC6_MOUSE	Ccdc6		cytoskeleton [GO:0005856]; cytosol [GO:0005829]	identical protein binding [GO:0042802]; SH3 domain binding [GO:0017124]	SUBCELLULAR LOCATION: Cytoplasm {ECO:0000250}. Cytoplasm, cytoskeleton {ECO:0000250}. Note=May be a cytoskeletal protein. {ECO:0000250}.	reviewed
0	1	High	D3Z4S3	Putative peptidyl-tRNA hydrolase PTRHD1 OS=Mus musculus OX=10090 GN=Ptrhd1 PE=1 SV=1	0	13.77	60	5	11	5	140	16	5	0	0.181	-2.47	0.0477455	1.32107	0.315662	1.91	2.76113e+07	4.98994e+06	17.02	125.41	2.34205e+07	2.76113e+07	32921976	4.98994e+06	3.01855e+06	3.53521e+07	High	Peak Found	High	High	High	High		D3Z4S3	PTRD1_MOUSE	Ptrhd1			aminoacyl-tRNA hydrolase activity [GO:0004045]		reviewed
0	1	High	O35343	Importin subunit alpha-3 OS=Mus musculus OX=10090 GN=Kpna4 PE=1 SV=1	0	70.736	38	11	42	8	521	57.9	11	0	0.246	-2.03	0.0411877	1.38523	0.283008	7.64	2.51145e+08	5.39482e+07	16.59	55.79	2.51145e+08	2.41488e+08	3.24104e+08	4.19463e+07	5.39482e+07	1.15106e+08	High	High	High	High	High	High		O35343	IMA3_MOUSE	Kpna4	dopamine secretion [GO:0014046]; gene expression [GO:0010467]; NLS-bearing protein import into nucleus [GO:0006607]; protein import into nucleus [GO:0006606]; response to hydrogen peroxide [GO:0042542]	cytosol [GO:0005829]; male germ cell nucleus [GO:0001673]; NLS-dependent protein nuclear import complex [GO:0042564]; nuclear membrane [GO:0031965]; nuclear pore [GO:0005643]; nucleoplasm [GO:0005654]; nucleus [GO:0005634]	nuclear import signal receptor activity [GO:0061608]; nuclear localization sequence binding [GO:0008139]	SUBCELLULAR LOCATION: Cytoplasm {ECO:0000250}. Nucleus {ECO:0000250}.	reviewed
0	1	High	O35551	Rab GTPase-binding effector protein 1 OS=Mus musculus OX=10090 GN=Rabep1 PE=1 SV=2	0	28.629	10	7	14	7	862	99.5	7	0	0.237	-2.08	0.0281282	1.55086	0.226973	6.11	6.09318e+07	1.40651e+07	20.88	83.62	8.45747e+07	6.09318e+07	59020816	1.40651e+07	8.1383e+06	4.13522e+07	High	High	High	High	High	High		O35551	RABE1_MOUSE	Rabep1	apoptotic process [GO:0006915]; endocytosis [GO:0006897]; Golgi to plasma membrane transport [GO:0006893]; protein localization to ciliary membrane [GO:1903441]; protein transport [GO:0015031]; vesicle-mediated transport [GO:0016192]	early endosome [GO:0005769]; endocytic vesicle [GO:0030139]; endosome [GO:0005768]; intracellular membrane-bounded organelle [GO:0043231]; presynaptic cytosol [GO:0099523]; protein-containing complex [GO:0032991]; recycling endosome [GO:0055037]	growth factor activity [GO:0008083]; GTPase activator activity [GO:0005096]; protein domain specific binding [GO:0019904]; protein homodimerization activity [GO:0042803]	SUBCELLULAR LOCATION: Cytoplasm {ECO:0000250}. Early endosome {ECO:0000250}. Recycling endosome {ECO:0000250}. Cytoplasmic vesicle {ECO:0000250}.	reviewed
0	1	High	O54825	Bystin OS=Mus musculus OX=10090 GN=Bysl PE=1 SV=3	0	8.448	9	3	4	3	436	49.8	3	0	0.246	-2.02	0.0575683	1.23982	0.359459	4.41	4.31671e+07	1.17628e+07	40.55	27.53	2.99152e+07	4.31671e+07	67353792	1.41519e+07	7.98314e+06	1.17628e+07	High	High	High	Not Found	Not Found	Not Found		O54825	BYST_MOUSE	Bysl	blastocyst formation [GO:0001825]; in utero embryonic development [GO:0001701]; maturation of SSU-rRNA from tricistronic rRNA transcript (SSU-rRNA, 5.8S rRNA, LSU-rRNA) [GO:0000462]; rRNA processing [GO:0006364]; stem cell proliferation [GO:0072089]; trophectodermal cell differentiation [GO:0001829]	apical part of cell [GO:0045177]; cell projection [GO:0042995]; chromosome [GO:0005694]; cytoplasm [GO:0005737]; cytoplasmic microtubule [GO:0005881]; intracellular membrane-bounded organelle [GO:0043231]; nucleolus [GO:0005730]; nucleoplasm [GO:0005654]; perinuclear region of cytoplasm [GO:0048471]; preribosome, small subunit precursor [GO:0030688]	snoRNA binding [GO:0030515]	SUBCELLULAR LOCATION: Cytoplasm {ECO:0000269|PubMed:17242206}. Nucleus, nucleolus {ECO:0000269|PubMed:17242206}. Note=Associated with 40S ribosomal subunits.	reviewed
0	1	High	O88796	Ribonuclease P protein subunit p30 OS=Mus musculus OX=10090 GN=Rpp30 PE=1 SV=1	0	21.11	35	5	7	5	268	29.5	5	0				#VALUE!													High	High	High	Not Found	Not Found	Not Found		O88796	RPP30_MOUSE	Rpp30	RNA phosphodiester bond hydrolysis, endonucleolytic [GO:0090502]; rRNA processing [GO:0006364]; tRNA 5'-leader removal [GO:0001682]; tRNA processing [GO:0008033]	multimeric ribonuclease P complex [GO:0030681]; nucleolar ribonuclease P complex [GO:0005655]; ribonuclease MRP complex [GO:0000172]	ribonuclease P activity [GO:0004526]; ribonuclease P RNA binding [GO:0033204]; RNA binding [GO:0003723]	SUBCELLULAR LOCATION: Nucleus, nucleolus {ECO:0000305}.	reviewed
0	1	High	P03995	Glial fibrillary acidic protein OS=Mus musculus OX=10090 GN=Gfap PE=1 SV=4	0	7.657	4	2	9	1	430	49.9	2	0	0.248	-2.01	0.0335983	1.47368	0.250488	4.44	88472944	1.47713e+07	34.04	78.01	1.15375e+08	5.63919e+07	88472944	1.47713e+07	4.9767e+07	1.40132e+07	High	High	High	High	High	Peak Found		P03995	GFAP_MOUSE	Gfap	astrocyte development [GO:0014002]; Bergmann glial cell differentiation [GO:0060020]; D-aspartate import across plasma membrane [GO:0070779]; extracellular matrix organization [GO:0030198]; gene expression [GO:0010467]; intermediate filament organization [GO:0045109]; intermediate filament-based process [GO:0045103]; intracellular protein transport [GO:0006886]; long-term synaptic potentiation [G…	astrocyte end-foot [GO:0097450]; astrocyte projection [GO:0097449]; cell body [GO:0044297]; cell projection [GO:0042995]; cytoplasm [GO:0005737]; cytoplasmic side of lysosomal membrane [GO:0098574]; cytoskeleton [GO:0005856]; glial cell projection [GO:0097386]; intermediate filament [GO:0005882]; intermediate filament cytoskeleton [GO:0045111]; membrane [GO:0016020]; myelin sheath [GO:0043209]	identical protein binding [GO:0042802]; integrin binding [GO:0005178]; kinase binding [GO:0019900]; structural constituent of cytoskeleton [GO:0005200]	SUBCELLULAR LOCATION: Cytoplasm {ECO:0000250|UniProtKB:P14136}. Note=Associated with intermediate filaments. {ECO:0000250|UniProtKB:P14136}.	reviewed
0	1	High	P07742	Ribonucleoside-diphosphate reductase large subunit OS=Mus musculus OX=10090 GN=Rrm1 PE=1 SV=2	0	120.348	43	23	74	23	792	90.2	23	0	0.2	-2.32	0.0082325	2.08447	0.0966501	3.61	3.92909e+08	8.02931e+07	21.79	40.78	3.92909e+08	3.59434e+08	5.35617e+08	6.27283e+07	1.35224e+08	8.02931e+07	High	High	High	High	High	High		P07742	RIR1_MOUSE	Rrm1	2'-deoxyribonucleotide biosynthetic process [GO:0009265]; cell proliferation in forebrain [GO:0021846]; deoxyribonucleotide biosynthetic process [GO:0009263]; DNA repair [GO:0006281]; DNA synthesis involved in DNA repair [GO:0000731]; male gonad development [GO:0008584]; mitochondrial DNA replication [GO:0006264]; positive regulation of G0 to G1 transition [GO:0070318]; positive regulation of G1/…	cell projection [GO:0042995]; cytosol [GO:0005829]; mitochondrion [GO:0005739]; neuronal cell body [GO:0043025]; nuclear envelope [GO:0005635]; ribonucleoside-diphosphate reductase complex [GO:0005971]	ATP binding [GO:0005524]; disordered domain specific binding [GO:0097718]; identical protein binding [GO:0042802]; purine nucleotide binding [GO:0017076]; ribonucleoside-diphosphate reductase activity [GO:0061731]; ribonucleoside-diphosphate reductase activity, thioredoxin disulfide as acceptor [GO:0004748]	SUBCELLULAR LOCATION: Cytoplasm.	reviewed
0	1	High	P13595	Neural cell adhesion molecule 1 OS=Mus musculus OX=10090 GN=Ncam1 PE=1 SV=3	0	178.905	30	25	125	25	1115	119.4	25	0	0.249	-2.01	0.00992919	2.00309	0.110025	3.74	3.93617e+09	1.0343e+09	15.46	7.74	4.77504e+09	3.93617e+09	3.53885e+09	9.6047e+08	1.0343e+09	1.12103e+09	High	High	High	High	High	High		P13595	NCAM1_MOUSE	Ncam1	axonal fasciculation [GO:0007413]; calcium-mediated signaling [GO:0019722]; cell surface receptor signaling pathway [GO:0007166]; commissural neuron axon guidance [GO:0071679]; epithelial to mesenchymal transition [GO:0001837]; homotypic cell-cell adhesion [GO:0034109]; learning or memory [GO:0007611]; modulation of chemical synaptic transmission [GO:0050804]; multicellular organismal response to…	axon [GO:0030424]; cell surface [GO:0009986]; cell-cell junction [GO:0005911]; cytosol [GO:0005829]; external side of plasma membrane [GO:0009897]; glutamatergic synapse [GO:0098978]; growth cone [GO:0030426]; myelin sheath [GO:0043209]; neuronal cell body [GO:0043025]; plasma membrane [GO:0005886]; postsynaptic membrane [GO:0045211]; presynaptic membrane [GO:0042734]; Schaffer collateral - CA1 s…	heparin binding [GO:0008201]; LRR domain binding [GO:0030275]; phosphatase binding [GO:0019902]	SUBCELLULAR LOCATION: [Isoform 1]: Cell membrane; Single-pass type I membrane protein.; SUBCELLULAR LOCATION: [Isoform 2]: Cell membrane; Single-pass type I membrane protein.; SUBCELLULAR LOCATION: [Isoform 3]: Cell membrane; Lipid-anchor, GPI-anchor.	reviewed
0	1	High	P14873	Microtubule-associated protein 1B OS=Mus musculus OX=10090 GN=Map1b PE=1 SV=2	0	239.773	30	51	128	50	2464	270.1	51	1	0.245	-2.03	0.00467833	2.32991	0.0640117	6.68	1.60117e+09	4.28857e+08	22.3	20.07	1.76314e+09	1.60117e+09	1.12178e+09	4.28857e+08	3.05441e+08	4.53965e+08	High	High	High	High	High	High		P14873	MAP1B_MOUSE	Map1b	axon extension [GO:0048675]; axonogenesis [GO:0007409]; cellular response to growth factor stimulus [GO:0071363]; cellular response to peptide hormone stimulus [GO:0071375]; dendrite development [GO:0016358]; developmental maturation [GO:0021700]; establishment of monopolar cell polarity [GO:0061162]; induction of synaptic plasticity by chemical substance [GO:0051915]; intracellular transport [GO…	apical dendrite [GO:0097440]; axon [GO:0030424]; basal dendrite [GO:0097441]; cytosol [GO:0005829]; dendrite [GO:0030425]; dendritic spine [GO:0043197]; growth cone [GO:0030426]; hippocampal mossy fiber [GO:0097457]; microtubule [GO:0005874]; microtubule associated complex [GO:0005875]; neuronal cell body [GO:0043025]; perikaryon [GO:0043204]; perinuclear region of cytoplasm [GO:0048471]; photore…	actin binding [GO:0003779]; cytoskeletal regulatory protein binding [GO:0005519]; microtubule binding [GO:0008017]; phospholipid binding [GO:0005543]; protein-containing complex binding [GO:0044877]	SUBCELLULAR LOCATION: Cytoplasm, cytoskeleton {ECO:0000305|PubMed:21984824}. Cytoplasm {ECO:0000250}. Synapse {ECO:0000269|PubMed:21984824}. Cell projection, dendritic spine {ECO:0000269|PubMed:21984824}. Note=Colocalizes with DAPK1 in the microtubules and cortical actin fibers. {ECO:0000250}.; SUBCELLULAR LOCATION: [MAP1 light chain LC1]: Cytoplasm {ECO:0000269|PubMed:21288476}.	reviewed
0	1	High	P17095	High mobility group protein HMG-I/HMG-Y OS=Mus musculus OX=10090 GN=Hmga1 PE=1 SV=4	0	17.615	23	2	10	2	107	11.6	2	0	0.3	-1.74	0.0406931	1.39048	0.280836	4.64	9.59483e+08	2.06902e+08	63.63	4.43	9.59483e+08	1.00263e+09	1.90964e+08	2.03916e+08	2.21371e+08	2.06902e+08	High	High	High	High	High	Peak Found		P17095	HMGA1_MOUSE	Hmga1	base-excision repair [GO:0006284]; cell population proliferation [GO:0008283]; chromatin organization [GO:0006325]; erythrocyte differentiation [GO:0030218]; gene expression [GO:0010467]; glucose homeostasis [GO:0042593]; insulin receptor signaling pathway [GO:0008286]; insulin secretion [GO:0030073]; lymphoid progenitor cell differentiation [GO:0002320]; negative regulation of cell population pr…	cytoplasm [GO:0005737]; male germ cell nucleus [GO:0001673]; mitochondrion [GO:0005739]; nucleus [GO:0005634]; RNA polymerase II transcription regulator complex [GO:0090575]; senescence-associated heterochromatin focus [GO:0035985]	5'-deoxyribose-5-phosphate lyase activity [GO:0051575]; chromatin binding [GO:0003682]; cis-regulatory region sequence-specific DNA binding [GO:0000987]; D-loop DNA binding [GO:0062037]; DNA binding [GO:0003677]; DNA binding, bending [GO:0008301]; DNA-(apurinic or apyrimidinic site) endonuclease activity [GO:0003906]; enzyme binding [GO:0019899]; minor groove of adenine-thymine-rich DNA binding […	SUBCELLULAR LOCATION: Nucleus. Chromosome.	reviewed
0	1	High	P17095	High mobility group protein HMG-I/HMG-Y OS=Mus musculus OX=10090 GN=Hmga1 PE=1 SV=4	0	17.615	23	2	10	2	107	11.6	2	0	0.3	-1.74	0.0406931	1.39048	0.280836	4.64	9.59483e+08	2.06902e+08	63.63	4.43	9.59483e+08	1.00263e+09	1.90964e+08	2.03916e+08	2.21371e+08	2.06902e+08	High	High	High	High	High	Peak Found		P17095	HMGA1_MOUSE	Hmga1	base-excision repair [GO:0006284]; cell population proliferation [GO:0008283]; chromatin organization [GO:0006325]; erythrocyte differentiation [GO:0030218]; gene expression [GO:0010467]; glucose homeostasis [GO:0042593]; insulin receptor signaling pathway [GO:0008286]; insulin secretion [GO:0030073]; lymphoid progenitor cell differentiation [GO:0002320]; negative regulation of cell population pr…	cytoplasm [GO:0005737]; male germ cell nucleus [GO:0001673]; mitochondrion [GO:0005739]; nucleus [GO:0005634]; RNA polymerase II transcription regulator complex [GO:0090575]; senescence-associated heterochromatin focus [GO:0035985]	5'-deoxyribose-5-phosphate lyase activity [GO:0051575]; chromatin binding [GO:0003682]; cis-regulatory region sequence-specific DNA binding [GO:0000987]; D-loop DNA binding [GO:0062037]; DNA binding [GO:0003677]; DNA binding, bending [GO:0008301]; DNA-(apurinic or apyrimidinic site) endonuclease activity [GO:0003906]; enzyme binding [GO:0019899]; minor groove of adenine-thymine-rich DNA binding […	SUBCELLULAR LOCATION: Nucleus. Chromosome.	reviewed
0	1	High	P22682	E3 ubiquitin-protein ligase CBL OS=Mus musculus OX=10090 GN=Cbl PE=1 SV=3	0	8.068	2	2	2	2	913	100.5	2	0	0.111	-3.17	0.00371261	2.43032	0.0531071	0.73	45475224	5.05431e+06	37.31	111.57	7.56122e+07	3.82473e+07	45475224	5.05431e+06	3.4417e+06	2.71985e+07	High	High	Peak Found	Not Found	Not Found	Peak Found		P22682	CBL_MOUSE	Cbl	bone resorption [GO:0045453]; cell surface receptor signaling pathway [GO:0007166]; cellular response to nerve growth factor stimulus [GO:1990090]; cellular response to oxygen-glucose deprivation [GO:0090650]; cellular response to platelet-derived growth factor stimulus [GO:0036120]; DNA damage response [GO:0006974]; male gonad development [GO:0008584]; mast cell degranulation [GO:0043303]; negat…	axon [GO:0030424]; cilium [GO:0005929]; cytosol [GO:0005829]; flotillin complex [GO:0016600]; focal adhesion [GO:0005925]; Golgi apparatus [GO:0005794]; growth cone [GO:0030426]; membrane raft [GO:0045121]; perinuclear region of cytoplasm [GO:0048471]; plasma membrane [GO:0005886]	calcium ion binding [GO:0005509]; ephrin receptor binding [GO:0046875]; phosphatidylinositol 3-kinase regulatory subunit binding [GO:0036312]; phosphotyrosine residue binding [GO:0001784]; protein kinase binding [GO:0019901]; protein tyrosine kinase binding [GO:1990782]; receptor tyrosine kinase binding [GO:0030971]; SH3 domain binding [GO:0017124]; ubiquitin protein ligase activity [GO:0061630]	SUBCELLULAR LOCATION: Cytoplasm. Cell membrane {ECO:0000250}. Cell projection, cilium {ECO:0000269|PubMed:29237719}. Golgi apparatus {ECO:0000269|PubMed:29237719}. Note=Colocalizes with FGFR2 in lipid rafts at the cell membrane. {ECO:0000250}.	reviewed
0	1	High	P24288	Branched-chain-amino-acid aminotransferase, cytosolic OS=Mus musculus OX=10090 GN=Bcat1 PE=1 SV=2	0	60.278	36	10	46	10	386	42.8	10	0	0.182	-2.46	0.000397995	3.40012	0.00934694	3.4	1.81492e+09	3.65692e+08	2.57	19.26	1.81492e+09	1.85927e+09	1765971060	3.23769e+08	3.65692e+08	4.68218e+08	High	High	High	High	High	High		P24288	BCAT1_MOUSE	Bcat1	branched-chain amino acid catabolic process [GO:0009083]; leucine biosynthetic process [GO:0009098]; lipid metabolic process [GO:0006629]; valine biosynthetic process [GO:0009099]	cytosol [GO:0005829]; mitochondrion [GO:0005739]	branched-chain-amino-acid transaminase activity [GO:0004084]; identical protein binding [GO:0042802]; L-isoleucine transaminase activity [GO:0052656]; L-leucine transaminase activity [GO:0052654]; L-leucine:2-oxoglutarate aminotransferase activity [GO:0050048]; L-valine transaminase activity [GO:0052655]	SUBCELLULAR LOCATION: Cytoplasm.	reviewed
0	1	High	P26231	Catenin alpha-1 OS=Mus musculus OX=10090 GN=Ctnna1 PE=1 SV=1	0	174.88	52	30	87	30	906	100	30	0	0.27	-1.89	0.026759	1.57253	0.222302	6.8	6.46013e+08	2.05755e+08	13.1	17.01	6.46013e+08	6.32949e+08	7.95993e+08	2.05755e+08	2.26931e+08	1.60993e+08	High	High	High	High	High	High		P26231	CTNA1_MOUSE	Ctnna1	apical junction assembly [GO:0043297]; apoptotic process [GO:0006915]; axon regeneration [GO:0031103]; cell migration [GO:0016477]; cell motility [GO:0048870]; cell-cell adhesion [GO:0098609]; cellular response to indole-3-methanol [GO:0071681]; epithelial cell-cell adhesion [GO:0090136]; establishment or maintenance of cell polarity [GO:0007163]; extrinsic apoptotic signaling pathway in absence …	acrosomal vesicle [GO:0001669]; actin cytoskeleton [GO:0015629]; adherens junction [GO:0005912]; catenin complex [GO:0016342]; cell junction [GO:0030054]; cell-cell junction [GO:0005911]; flotillin complex [GO:0016600]; intercalated disc [GO:0014704]; intracellular membrane-bounded organelle [GO:0043231]; lamellipodium [GO:0030027]; plasma membrane [GO:0005886]; zonula adherens [GO:0005915]	actin filament binding [GO:0051015]; beta-catenin binding [GO:0008013]; cadherin binding [GO:0045296]; gamma-catenin binding [GO:0045295]; identical protein binding [GO:0042802]; protein-containing complex binding [GO:0044877]; structural molecule activity [GO:0005198]; vinculin binding [GO:0017166]	SUBCELLULAR LOCATION: Cytoplasm, cytoskeleton. Cell junction, adherens junction. Cell membrane; Peripheral membrane protein; Cytoplasmic side. Cell junction. Note=Found at cell-cell boundaries and probably at cell-matrix boundaries.	reviewed
0	1	High	P32507	Nectin-2 OS=Mus musculus OX=10090 GN=Nectin2 PE=1 SV=2	0	15.94	12	4	7	4	530	57.3	4	0	0.149	-2.74	0.0144354	1.84057	0.144383	1.87	42448484	6.29757e+06	76.73	43.94	6.65265e+07	7.35691e+06	42448484	9.92463e+06	6.29757e+06	4.04215e+06	High	High	High	Not Found	Not Found	Not Found		P32507	NECT2_MOUSE	Nectin2	acrosome assembly [GO:0001675]; adhesion of symbiont to host [GO:0044406]; cell part morphogenesis [GO:0032990]; cilium organization [GO:0044782]; coreceptor-mediated virion attachment to host cell [GO:0046814]; cytoskeleton organization [GO:0007010]; establishment of localization in cell [GO:0051649]; establishment of mitochondrion localization [GO:0051654]; fertilization [GO:0009566]; fusion of…	apical junction complex [GO:0043296]; cell surface [GO:0009986]; cell-cell contact zone [GO:0044291]; cell-cell junction [GO:0005911]; membrane [GO:0016020]; plasma membrane [GO:0005886]; zonula adherens [GO:0005915]	cell adhesion molecule binding [GO:0050839]; identical protein binding [GO:0042802]; protein homodimerization activity [GO:0042803]	SUBCELLULAR LOCATION: Cell membrane {ECO:0000250|UniProtKB:Q92692}; Single-pass type I membrane protein {ECO:0000305}.	reviewed
0	1	High	P33609	DNA polymerase alpha catalytic subunit OS=Mus musculus OX=10090 GN=Pola1 PE=1 SV=2	0	12.749	4	3	7	3	1465	167.2	3	0	0.062	-4.02	0.00020219	3.69424	0.00554982	0.53	44001892	2.70777e+06	71.5	153.26	8.56548e+06	6.25772e+07	44001892	3.46902e+07	226757	2.70777e+06	High	High	High	High	High	High		P33609	DPOLA_MOUSE	Pola1	DNA biosynthetic process [GO:0071897]; DNA replication [GO:0006260]; DNA replication initiation [GO:0006270]; DNA replication, synthesis of RNA primer [GO:0006269]; DNA strand elongation involved in DNA replication [GO:0006271]; DNA synthesis involved in DNA repair [GO:0000731]; double-strand break repair via nonhomologous end joining [GO:0006303]; lagging strand elongation [GO:0006273]; leading …	alpha DNA polymerase:primase complex [GO:0005658]; chromatin [GO:0000785]; cytosol [GO:0005829]; nuclear envelope [GO:0005635]; nuclear matrix [GO:0016363]; nucleolus [GO:0005730]; nucleoplasm [GO:0005654]; nucleus [GO:0005634]	chromatin binding [GO:0003682]; DNA binding [GO:0003677]; DNA replication origin binding [GO:0003688]; DNA-directed DNA polymerase activity [GO:0003887]; double-stranded DNA binding [GO:0003690]; nucleotide binding [GO:0000166]; protein kinase binding [GO:0019901]; purine nucleotide binding [GO:0017076]; pyrimidine nucleotide binding [GO:0019103]; single-stranded DNA binding [GO:0003697]; zinc io…	SUBCELLULAR LOCATION: Nucleus {ECO:0000250|UniProtKB:P09884}. Cytoplasm, cytosol {ECO:0000250|UniProtKB:P09884}. Note=In the cytosol, colocalizes with RNA:DNA hybrids with a speckled pattern. {ECO:0000250|UniProtKB:P09884}.	reviewed
0	1	High	P36993	Protein phosphatase 1B OS=Mus musculus OX=10090 GN=Ppm1b PE=1 SV=1	0	37.594	26	9	17	7	390	42.8	9	1	0.268	-1.9	0.0553384	1.25697	0.351109	8.79	1.02606e+08	2.40949e+07	39.17	76.4	8.32174e+07	1.02606e+08	172080200	1.64859e+07	2.40949e+07	6.75076e+07	High	High	High	High	High	Peak Found		P36993	PPM1B_MOUSE	Ppm1b	N-terminal protein myristoylation [GO:0006499]; negative regulation of defense response to virus [GO:0050687]; negative regulation of I-kappaB kinase/NF-kappaB signaling [GO:0043124]; negative regulation of interferon-beta production [GO:0032688]; negative regulation of NIK/NF-kappaB signaling [GO:1901223]; peptidyl-threonine dephosphorylation [GO:0035970]; positive regulation of canonical Wnt si…	cytosol [GO:0005829]; membrane [GO:0016020]; nucleolus [GO:0005730]; nucleus [GO:0005634]	magnesium ion binding [GO:0000287]; manganese ion binding [GO:0030145]; myosin phosphatase activity [GO:0017018]; protein serine/threonine phosphatase activity [GO:0004722]	SUBCELLULAR LOCATION: Cytoplasm, cytosol {ECO:0000269|PubMed:22781750, ECO:0000269|PubMed:23088624}. Membrane {ECO:0000269|PubMed:23088624}; Lipid-anchor {ECO:0000269|PubMed:23088624}. Note=Weakly associates at the membrane and N-myristoylation mediates the membrane localization. {ECO:0000269|PubMed:23088624}.	reviewed
0	1	High	P38647	Stress-70 protein, mitochondrial OS=Mus musculus OX=10090 GN=Hspa9 PE=1 SV=3	0	106.566	43	22	82	22	679	73.4	22	0	0.355	-1.49	0.0553022	1.25726	0.351109	13.38	1.16429e+09	4.5061e+08	17.48	7.69	8.60151e+08	1.16429e+09	1.20398e+09	4.0139e+08	4.66138e+08	4.5061e+08	High	High	High	High	High	High		P38647	GRP75_MOUSE	Hspa9	chaperone cofactor-dependent protein refolding [GO:0051085]; erythrocyte differentiation [GO:0030218]; iron-sulfur cluster assembly [GO:0016226]; negative regulation of erythrocyte differentiation [GO:0045647]; negative regulation of hematopoietic stem cell differentiation [GO:1902037]; negative regulation of hemopoiesis [GO:1903707]; protein autophosphorylation [GO:0046777]; protein export from …	cytoplasm [GO:0005737]; mitochondrial matrix [GO:0005759]; mitochondrial nucleoid [GO:0042645]; mitochondrion [GO:0005739]; myelin sheath [GO:0043209]; nucleolus [GO:0005730]	ATP binding [GO:0005524]; ATP hydrolysis activity [GO:0016887]; ATP-dependent protein folding chaperone [GO:0140662]; enzyme binding [GO:0019899]; fibroblast growth factor binding [GO:0017134]; heat shock protein binding [GO:0031072]; protein folding chaperone [GO:0044183]; protein-folding chaperone binding [GO:0051087]; ubiquitin protein ligase binding [GO:0031625]; unfolded protein binding [GO:…	SUBCELLULAR LOCATION: Mitochondrion {ECO:0000269|PubMed:7865888}. Nucleus, nucleolus {ECO:0000250|UniProtKB:P38646}.	reviewed
0	1	High	P41778	Pre-B-cell leukemia transcription factor 1 OS=Mus musculus OX=10090 GN=Pbx1 PE=1 SV=2	0	8.226	6	1	2	1	430	46.6	1	0				#VALUE!													High	High	Not Found	Not Found	Not Found	Not Found		P41778	PBX1_MOUSE	Pbx1	adrenal gland development [GO:0030325]; animal organ morphogenesis [GO:0009887]; anterior/posterior pattern specification [GO:0009952]; brain development [GO:0007420]; branching involved in ureteric bud morphogenesis [GO:0001658]; cell population proliferation [GO:0008283]; embryonic hemopoiesis [GO:0035162]; embryonic limb morphogenesis [GO:0030326]; embryonic organ development [GO:0048568]; emb…	cytoplasm [GO:0005737]; nucleoplasm [GO:0005654]; nucleus [GO:0005634]; RNA polymerase II transcription regulator complex [GO:0090575]; transcription regulator complex [GO:0005667]	DNA binding [GO:0003677]; DNA-binding transcription activator activity, RNA polymerase II-specific [GO:0001228]; DNA-binding transcription factor activity, RNA polymerase II-specific [GO:0000981]; DNA-binding transcription factor binding [GO:0140297]; RNA polymerase II cis-regulatory region sequence-specific DNA binding [GO:0000978]; RNA polymerase II transcription regulatory region sequence-spec…	SUBCELLULAR LOCATION: Nucleus {ECO:0000269|PubMed:32190943}.	reviewed
0	1	High	P49962	Signal recognition particle 9 kDa protein OS=Mus musculus OX=10090 GN=Srp9 PE=1 SV=2	0	9.158	31	3	6	3	86	10.2	3	0	0.128	-2.97	0.000788383	3.10326	0.0160067	1.61	7.31357e+07	5.33842e+07	11.62	81.85	7.3066e+07	8.88694e+07	7.31357e+07	5.33842e+07	8.61455e+07	6.73687e+06	High	High	Peak Found	Peak Found	High	Peak Found		P49962	SRP09_MOUSE	Srp9	negative regulation of translational elongation [GO:0045900]; SRP-dependent cotranslational protein targeting to membrane [GO:0006614]	signal recognition particle, endoplasmic reticulum targeting [GO:0005786]	7S RNA binding [GO:0008312]	SUBCELLULAR LOCATION: Cytoplasm.	reviewed
0	1	High	P52293	Importin subunit alpha-1 OS=Mus musculus OX=10090 GN=Kpna2 PE=1 SV=2	0	77.493	42	11	25	11	529	57.9	11	0	0.278	-1.85	0.0492992	1.30716	0.32405	7.06	3.83117e+08	1.7636e+08	2.13	18.3	3.83117e+08	3.91458e+08	375160544	2.31068e+08	1.7636e+08	1.65971e+08	High	High	High	Peak Found	High	Peak Found		P52293	IMA1_MOUSE	Kpna2	entry of viral genome into host nucleus through nuclear pore complex via importin [GO:0075506]; NLS-bearing protein import into nucleus [GO:0006607]; positive regulation of viral life cycle [GO:1903902]; postsynapse to nucleus signaling pathway [GO:0099527]; protein import into nucleus [GO:0006606]	cytoplasmic stress granule [GO:0010494]; cytosol [GO:0005829]; glutamatergic synapse [GO:0098978]; host cell [GO:0043657]; NLS-dependent protein nuclear import complex [GO:0042564]; nuclear membrane [GO:0031965]; nucleoplasm [GO:0005654]; nucleus [GO:0005634]; postsynaptic density [GO:0014069]	DNA-binding transcription factor binding [GO:0140297]; histone deacetylase binding [GO:0042826]; nuclear import signal receptor activity [GO:0061608]; nuclear localization sequence binding [GO:0008139]	SUBCELLULAR LOCATION: Cytoplasm {ECO:0000250|UniProtKB:P52292}. Nucleus {ECO:0000250|UniProtKB:P52292}.	reviewed
[truncated: 2,971 more rows]

## Sheet: Sheet2
Mass Spec FicD-/- starved vs. FicDF/F starved																																					UniprotDB
[truncated: 3,489 more rows]
